# Supplementary material for: Crystal structure and Hirshfeld surface analysis of [FeCl4(LH)2] (LH = 1H-imidazo[4,5-b]pyridin-4-ium)
Source: Acta Crystallogr E Crystallogr Commun. 2026 Jan 1;82(Pt 1):10–3. doi: 10.1107/S2056989025010564 (PMC12810299; doi:10.1107/S2056989025010564)
Supplement: Supplementary file 1 [file e-82-00010-sup1.cif]

##############################################################################
#                                                                            #
# This CIF contains the data in a paper accepted for publication in          #
# Acta Crystallographica Section E. It conforms to the requirements of       #
# Notes for Authors for Acta Crystallographica Section E, and has been       #
# peer reviewed under the auspices of the IUCr Commission on Journals.       #
#                                                                            #
# Full details of the Crystallographic Information File format               #
# are given in the paper "The Crystallographic Information File (CIF):       #
# a New Standard Archive File for Crystallography" by S. R. Hall, F. H.      #
# Allen and I. D. Brown [Acta Cryst. (1991), A47, 655-685].                  #
#                                                                            #
# The current version of the core CIF dictionary is obtainable from          #
# ftp://ftp.iucr.org/pub/cif_core.dic.                                       #
#                                                                            #
# Software is freely available for graphical display of the structure(s)     #
# in this CIF. For information consult the CIF software page                 #
# http://www.iucr.org/resources/cif/software.                                #
#                                                                            #
# This file may be used for bona fide research purposes within the           #
# scientific community so long as proper attribution is given to the journal # 
# article from which it was obtained.                                        #
#                                                                            #
##############################################################################
data_global
_audit_creation_method     'PLATON <TABLE ACC> option'
_journal_date_recd_electronic     2025-07-31
_journal_date_accepted     2025-11-26
_journal_name_full     'Acta Crystallographica, Section E'
_journal_year     2025
_journal_volume     81
_journal_issue      1
_journal_page_first     0
_journal_page_last     0
_journal_paper_category     GM
_journal_paper_doi     10.1107/S2056989025010564
_journal_coeditor_code     VU2014
_publ_contact_author_name     'Cherouana, Aouatef'
_publ_contact_author_address
;
Unit\'e de Recherche de Chimie de l'Environnement
et Mol\'eculaire Structurale (URCHEMS).
D\'epartement de Chimie
Universit\'e Mentouri de Constantine
25000 Constantine
Algeria
;
_publ_contact_author_email
;
cherouana.aouatef@umc.edu.dz
;
_publ_contact_author_fax     '00(213)31 81 88 16'
_publ_contact_author_phone     '00(213)5 52 52 21 49'
_publ_section_title
;
Crystal structure and Hirshfeld surface analysis of [FeCl~4~(<i>L</i>H)~2~]
(<i>L</i>H = 1<i>H</i>-imidazo[4,5-<i>b</i>]pyridin-4-ium)
;
_publ_section_title_footnote     .
loop_
    _publ_author_name
    _publ_author_footnote
    _publ_author_address
    'Soffa Imene' .
;
Unit\'e de Recherche de Chimie de l'Environnement \
et Mol\'eculaire Structurale (URCHEMS)
D\'epartement de Chimie
Universit\'e Mentouri de Constantine
25000 Constantine
Algeria
;
    'Bouhidel Zakaria' .
;
Unit\'e de Recherche de Chimie de l'Environnement \
et Mol\'eculaire Structurale (URCHEMS)
D\'epartement de Chimie
Universit\'e Mentouri de Constantine
25000 Constantine
Algeria
;
    'Sahli Kaouther' .
;
Pharmaceutical Sciences Research Center CRSP, Constantine 25000, Algeria
;
    'Cherouana Aouatef' .
;
Unit\'e de Recherche de Chimie de l'Environnement \
et Mol\'eculaire Structurale (URCHEMS)
D\'epartement de Chimie
Universit\'e Mentouri de Constantine
25000 Constantine
Algeria
;
    'Bendeif El-Eulmi' .
;
Synchrotron SOLEIL, L'Orme des Merisiers, BP48, Saint Aubin, 91192
 Gif-sur-Yvette, France
Laboratoire de Cristallographie,
R\'esonance Magn\'etique et Mod\'elisation CRM2, UMR 7036
Institut Jean Barriol Facult\'e des Sciences et Technologies, BP 70239
54506 Vandoeuvre l\`es Nancy, France
;
_publ_section_synopsis
;\
The crystal structure of the complex
tetrachloridobis(1<i>H</i>-imidazo[4,5-<i>b</i>]pyridin-4-ium-\k<i>N</i>^3^)\
iron(II) has been determined. The compound crystallizes in the monoclinic
system and shows an octahedral coordination environment around the Fe centre.
;
data_I
_chemical_name_systematic
;\
Tetrachloridobis(1<i>H</i>-imidazo[4,5-<i>b</i>]pyridin-4-ium-\k<i>N</i>^3^)\
iron(II)
;
_chemical_name_common     ?
_chemical_formula_moiety     'C12 H12 Cl4 Fe N6'
_chemical_formula_sum     'C12 H12 Cl4 Fe N6'
_chemical_formula_structural     ?
_chemical_formula_iupac     '[Fe Cl4 (C6 H6 N3)2]'
_chemical_formula_weight     437.93
_chemical_melting_point     ?
_chemical_compound_source     'see text'
_symmetry_cell_setting     triclinic
_symmetry_space_group_name_H-M     'P -1'
_symmetry_space_group_name_Hall     '-P 1'
loop_
    _space_group_symop_id
    _space_group_symop_operation_xyz
    1 x,y,z
    2 -x,-y,-z
_cell_length_a     6.9242(2)
_cell_length_b     7.5223(2)
_cell_length_c     8.6704(2)
_cell_angle_alpha     106.967(2)
_cell_angle_beta     98.665(2)
_cell_angle_gamma     109.174(2)
_cell_volume     392.505(2)
_cell_formula_units_Z     1
_cell_measurement_reflns_used     30213
_cell_measurement_theta_min     3.080
_cell_measurement_theta_max     32.899
_cell_measurement_temperature     100(2)
_cell_special_details
;
;
_exptl_crystal_description     prism
_exptl_crystal_colour     green
_exptl_crystal_size_max     0.1
_exptl_crystal_size_mid     0.09
_exptl_crystal_size_min     0.08
_exptl_crystal_size_rad     ?
_exptl_crystal_density_diffrn     1.853
_exptl_crystal_density_meas     ?
_exptl_crystal_density_method     'Not Measured'
_exptl_crystal_F_000     220
_exptl_absorpt_coefficient_mu     1.647
_exptl_absorpt_correction_type     none
_exptl_absorpt_process_details     ?
_exptl_absorpt_correction_T_min     ?
_exptl_absorpt_correction_T_max     ?
_diffrn_ambient_temperature     100.15
_diffrn_source     'fine-focus sealed tube'
_diffrn_radiation_type     MoK\a
_diffrn_radiation_wavelength     0.71073
_diffrn_measurement_device_type     'Nonius KappaCCD'
_diffrn_measurement_method     '\w scans'
_diffrn_detector_area_resol_mean     ?
_diffrn_reflns_number     30304
_diffrn_reflns_av_R_equivalents     0.0260
_diffrn_reflns_av_unetI/netI     0.0127
_diffrn_reflns_theta_min     3.080
_diffrn_reflns_theta_max     32.899
_diffrn_reflns_theta_full     25.242
_diffrn_measured_fraction_theta_max     0.956
_diffrn_measured_fraction_theta_full     0.999
_diffrn_reflns_limit_h_min     -10
_diffrn_reflns_limit_h_max     10
_diffrn_reflns_limit_k_min     -11
_diffrn_reflns_limit_k_max     11
_diffrn_reflns_limit_l_min     -12
_diffrn_reflns_limit_l_max     13
_refine_special_details     ?
_reflns_number_total     2818
_reflns_number_gt     2650
_reflns_threshold_expression     'I > 2\s(I)'
_refine_ls_structure_factor_coef     Fsqd
_refine_ls_matrix_type     full
_refine_ls_R_factor_all     0.0215
_refine_ls_R_factor_gt     0.0189
_refine_ls_wR_factor_gt     0.0471
_refine_ls_wR_factor_ref     0.0492
_refine_ls_goodness_of_fit_ref     1.065
_refine_ls_restrained_S_all     1.065
_refine_ls_number_reflns     2818
_refine_ls_number_parameters     130
_refine_ls_number_restraints     0
_refine_ls_hydrogen_treatment     refall
_refine_ls_weighting_scheme     calc
_refine_ls_weighting_details
              'w=1/[\s^2^(Fo^2^)+(0.0225P)^2^+0.1909P] where P=(Fo^2^+2Fc^2^)/3'
_atom_sites_solution_hydrogens     difmap
_atom_sites_solution_primary     ?
_atom_sites_solution_secondary     ?
_refine_ls_shift/su_max     0.001
_refine_ls_shift/su_mean     0.000
_refine_diff_density_max     0.506
_refine_diff_density_min     -0.265
_refine_ls_extinction_method     none
_refine_ls_extinction_coef     .
loop_
    _atom_type_symbol
    _atom_type_description
    _atom_type_scat_dispersion_real
    _atom_type_scat_dispersion_imag
    _atom_type_scat_source
    C C 0.0033 0.0016 ' International Tables Vol C Tables 4.2.6.8 and 6.1.1.4'
    H H 0.0000 0.0000 ' International Tables Vol C Tables 4.2.6.8 and 6.1.1.4'
    Cl Cl 0.1484 0.1585 ' International Tables Vol C Tables 4.2.6.8 and 6.1.1.4'
    Fe Fe 0.3463 0.8444 ' International Tables Vol C Tables 4.2.6.8 and 6.1.1.4'
    N N 0.0061 0.0033 ' International Tables Vol C Tables 4.2.6.8 and 6.1.1.4'
_computing_cell_refinement         'SAINT V8.41 (Bruker, 2024)'
_computing_data_collection         'APEX6 (Bruker, 2024)'
_computing_data_reduction          'SAINT V8.41 (Bruker, 2024)'
_computing_structure_solution
;
SHELXT (Sheldrick, 2015a)
;
_computing_structure_refinement
;
SHELXL2018/3 (Sheldrick, 2015b)
;
_computing_molecular_graphics
;
Olex2 1.5 (Dolomanov <i>et al.</i>,  2009)
;
_computing_publication_material
;
Olex2 1.5 (Dolomanov <i>et al.</i>,  2009)
;
loop_
    _atom_site_type_symbol
    _atom_site_label
    _atom_site_fract_x
    _atom_site_fract_y
    _atom_site_fract_z
    _atom_site_U_iso_or_equiv
    _atom_site_thermal_displace_type
    _atom_site_calc_flag
    _atom_site_refinement_flags
    _atom_site_occupancy
    _atom_site_disorder_assembly
    _atom_site_disorder_group
    Fe Fe1 0.00000 0.00000 0.00000 0.00910(10)
                                             Uani d SP 1.000 . .
    Cl Cl1 0.11270(3) -0.15421(3) -0.26126(3) 0.01180(10)
                                                        Uani d . 1.000 . .
    Cl Cl2 0.10569(3) -0.21585(3) 0.12967(3) 0.01120(10)
                                                       Uani d . 1.000 . .
    N N1 0.32581(13) 0.24252(12) 0.09987(10) 0.0104(2) Uani d . 1.000 . .
    N N2 0.65992(13) 0.42459(12) 0.10840(10) 0.0110(2) Uani d . 1.000 . .
    N N3 0.30049(13) 0.49999(12) 0.33328(10) 0.0116(2) Uani d . 1.000 . .
    C C1 0.48880(15) 0.24861(14) 0.03344(12) 0.0112(2) Uani d . 1.000 . .
    C C2 0.40177(14) 0.42778(13) 0.22624(11) 0.0096(2) Uani d . 1.000 . .
    C C3 0.61149(14) 0.54528(14) 0.23671(11) 0.0101(2) Uani d . 1.000 . .
    C C4 0.72138(15) 0.73656(14) 0.35954(12) 0.0127(2) Uani d . 1.000 . .
    C C5 0.61028(16) 0.80452(15) 0.46871(12) 0.0142(2) Uani d . 1.000 . .
    C C6 0.40167(16) 0.68616(15) 0.45319(12) 0.0136(2) Uani d . 1.000 . .
    H H1 0.486(2) 0.141(2) -0.0572(18) 0.014(3) Uiso d . 1.000 . .
    H H2 0.779(3) 0.447(3) 0.084(2) 0.025(4) Uiso d . 1.000 . .
    H H3 0.169(3) 0.421(3) 0.324(2) 0.028(4) Uiso d . 1.000 . .
    H H4 0.867(2) 0.817(2) 0.3706(19) 0.018(4) Uiso d . 1.000 . .
    H H5 0.676(2) 0.934(2) 0.5580(19) 0.019(4) Uiso d . 1.000 . .
    H H6 0.320(2) 0.728(2) 0.5245(19) 0.018(3) Uiso d . 1.000 . .
loop_
    _atom_site_aniso_label
    _atom_site_aniso_U_11
    _atom_site_aniso_U_22
    _atom_site_aniso_U_33
    _atom_site_aniso_U_12
    _atom_site_aniso_U_13
    _atom_site_aniso_U_23
    Fe1 0.00810(10)
                  0.00830(10)
                            0.01040(10)
                                      0.00260(10)
                                                0.00360(10)
                                                          0.00310(10)
    Cl1 0.01100(10)
                  0.01150(10)
                            0.01250(10)
                                      0.00380(10)
                                                0.00550(10)
                                                          0.00350(10)
    Cl2 0.01100(10)
                  0.01090(10)
                            0.01270(10)
                                      0.00490(10)
                                                0.00480(10)
                                                          0.00430(10)
    N1 0.0098(3) 0.0095(3) 0.0113(3) 0.0034(3) 0.0035(3) 0.0030(3)
    N2 0.0089(3) 0.0120(3) 0.0127(3) 0.0042(3) 0.0048(3) 0.0044(3)
    N3 0.0112(3) 0.0114(3) 0.0131(3) 0.0043(3) 0.0058(3) 0.0047(3)
    C1 0.0105(4) 0.0112(4) 0.0121(4) 0.0045(3) 0.0037(3) 0.0038(3)
    C2 0.0092(4) 0.0092(4) 0.0108(3) 0.0033(3) 0.0034(3) 0.0042(3)
    C3 0.0095(4) 0.0109(4) 0.0106(4) 0.0040(3) 0.0033(3) 0.0047(3)
    C4 0.0117(4) 0.0112(4) 0.0131(4) 0.0022(3) 0.0023(3) 0.0046(3)
    C5 0.0161(4) 0.0109(4) 0.0133(4) 0.0041(3) 0.0033(3) 0.0030(3)
    C6 0.0166(4) 0.0125(4) 0.0127(4) 0.0069(3) 0.0058(3) 0.0036(3)
_geom_special_details
;
 Bond distances, angles etc. have been calculated using the
 rounded fractional coordinates. All su's are estimated
 from the variances of the (full) variance-covariance matrix.
 The cell esds are taken into account in the estimation of
 distances, angles and torsion angles
;
loop_
    _geom_bond_atom_site_label_1
    _geom_bond_atom_site_label_2
    _geom_bond_site_symmetry_1
    _geom_bond_site_symmetry_2
    _geom_bond_distance
    _geom_bond_publ_flag
    Fe1 Cl1 . . 2.5845(2) yes
    Fe1 Cl2 . . 2.4564(2) yes
    Fe1 N1 . . 2.2256(9) yes
    Fe1 Cl1 . 2_555 2.5845(2) no
    Fe1 Cl2 . 2_555 2.4564(2) no
    Fe1 N1 . 2_555 2.2256(9) no
    N1 C1 . . 1.3360(14) no
    N1 C2 . . 1.3686(13) no
    N2 C1 . . 1.3469(14) no
    N2 C3 . . 1.3774(13) no
    N3 C2 . . 1.3418(13) no
    N3 C6 . . 1.3488(14) no
    C2 C3 . . 1.4030(15) no
    N2 H2 . . 0.86(2) no
    N3 H3 . . 0.89(2) no
    C3 C4 . . 1.3877(14) no
    C4 C5 . . 1.3944(15) no
    C5 C6 . . 1.3871(16) no
    C1 H1 . . 0.942(15) no
    C4 H4 . . 0.964(15) no
    C5 H5 . . 0.958(15) no
    C6 H6 . . 0.954(15) no
loop_
    _geom_angle_atom_site_label_1
    _geom_angle_atom_site_label_2
    _geom_angle_atom_site_label_3
    _geom_angle_site_symmetry_1
    _geom_angle_site_symmetry_2
    _geom_angle_site_symmetry_3
    _geom_angle
    _geom_angle_publ_flag
    Cl1 Fe1 Cl2 . . . 89.750(10)
                               yes
    Cl1 Fe1 N1 . . . 87.59(2) yes
    Cl1 Fe1 Cl1 . . 2_555 180.00 no
    Cl1 Fe1 Cl2 . . 2_555 90.250(10)
                                   yes
    Cl1 Fe1 N1 . . 2_555 92.41(2) yes
    Cl2 Fe1 N1 . . . 92.50(2) yes
    Cl1 Fe1 Cl2 2_555 . . 90.250(10)
                                   no
    Cl2 Fe1 Cl2 . . 2_555 180.00 no
    Cl2 Fe1 N1 . . 2_555 87.50(2) yes
    Cl1 Fe1 N1 2_555 . . 92.41(2) no
    Cl2 Fe1 N1 2_555 . . 87.50(2) no
    N1 Fe1 N1 . . 2_555 180.00 no
    Cl1 Fe1 Cl2 2_555 . 2_555 89.750(10)
                                       no
    Cl1 Fe1 N1 2_555 . 2_555 87.59(2) no
    Cl2 Fe1 N1 2_555 . 2_555 92.50(2) no
    Fe1 N1 C1 . . . 126.40(7) no
    Fe1 N1 C2 . . . 129.89(7) no
    C1 N1 C2 . . . 103.25(9) no
    C1 N2 C3 . . . 107.32(9) no
    C2 N3 C6 . . . 119.81(9) no
    N1 C1 N2 . . . 113.63(9) no
    N1 C2 N3 . . . 127.71(9) no
    N1 C2 C3 . . . 111.74(9) no
    N3 C2 C3 . . . 120.54(9) no
    C3 N2 H2 . . . 128.4(13) no
    C1 N2 H2 . . . 124.0(13) no
    N2 C3 C4 . . . 134.70(10) no
    C2 C3 C4 . . . 121.25(9) no
    N2 C3 C2 . . . 104.04(8) no
    C2 N3 H3 . . . 118.1(12) no
    C6 N3 H3 . . . 122.1(12) no
    C3 C4 C5 . . . 116.15(10) no
    C4 C5 C6 . . . 121.22(10) no
    N3 C6 C5 . . . 121.01(10) no
    N1 C1 H1 . . . 123.8(9) no
    N2 C1 H1 . . . 122.6(9) no
    C3 C4 H4 . . . 122.1(9) no
    C5 C4 H4 . . . 121.7(9) no
    C4 C5 H5 . . . 121.1(9) no
    C6 C5 H5 . . . 117.6(9) no
    N3 C6 H6 . . . 115.3(9) no
    C5 C6 H6 . . . 123.7(9) no
loop_
    _geom_torsion_atom_site_label_1
    _geom_torsion_atom_site_label_2
    _geom_torsion_atom_site_label_3
    _geom_torsion_atom_site_label_4
    _geom_torsion_site_symmetry_1
    _geom_torsion_site_symmetry_2
    _geom_torsion_site_symmetry_3
    _geom_torsion_site_symmetry_4
    _geom_torsion
    _geom_torsion_publ_flag
    Cl1 Fe1 N1 C1 . . . . -7.58(8) no
    Cl1 Fe1 N1 C2 . . . . 163.34(8) no
    Cl2 Fe1 N1 C1 . . . . 82.07(8) no
    Cl2 Fe1 N1 C2 . . . . -107.02(8) no
    Cl1 Fe1 N1 C1 2_555 . . . 172.42(8) no
    Cl1 Fe1 N1 C2 2_555 . . . -16.66(8) no
    Cl2 Fe1 N1 C1 2_555 . . . -97.93(8) no
    Cl2 Fe1 N1 C2 2_555 . . . 72.98(8) no
    Fe1 N1 C1 N2 . . . . 172.38(7) no
    C2 N1 C1 N2 . . . . -0.47(11) no
    Fe1 N1 C2 N3 . . . . 7.58(15) no
    Fe1 N1 C2 C3 . . . . -172.89(7) no
    C1 N1 C2 N3 . . . . -179.92(10) no
    C1 N1 C2 C3 . . . . -0.39(11) no
    C3 N2 C1 N1 . . . . 1.16(12) no
    C1 N2 C3 C2 . . . . -1.28(11) no
    C1 N2 C3 C4 . . . . 177.73(11) no
    C6 N3 C2 N1 . . . . 178.75(10) no
    C6 N3 C2 C3 . . . . -0.74(14) no
    C2 N3 C6 C5 . . . . -0.45(15) no
    N1 C2 C3 N2 . . . . 1.06(11) no
    N1 C2 C3 C4 . . . . -178.12(9) no
    N3 C2 C3 N2 . . . . -179.38(9) no
    N3 C2 C3 C4 . . . . 1.45(15) no
    N2 C3 C4 C5 . . . . -179.78(11) no
    C2 C3 C4 C5 . . . . -0.90(15) no
    C3 C4 C5 C6 . . . . -0.28(15) no
    C4 C5 C6 N3 . . . . 0.98(16) no
loop_
    _geom_hbond_atom_site_label_D
    _geom_hbond_atom_site_label_H
    _geom_hbond_atom_site_label_A
    _geom_hbond_site_symmetry_A
    _geom_hbond_distance_DH
    _geom_hbond_distance_HA
    _geom_hbond_distance_DA
    _geom_hbond_angle_DHA
    _geom_hbond_publ_flag
    N2 H2 Cl2 1_665 0.86(2) 2.66(2) 3.3061(10) 133.0(17) yes
    N2 H2 Cl2 2_655 0.86(2) 2.56(2) 3.1862(9) 130.4(17) yes
    N3 H3 Cl1 2_555 0.89(2) 2.15(2) 2.9944(10) 160.7(19) yes
    C1 H1 Cl1 . 0.942(15) 2.702(15) 3.2841(10) 120.7(11) yes
    C5 H5 Cl2 2_666 0.958(15) 2.725(15) 3.6357(10) 159.1(12) yes
    C6 H6 Cl1 1_566 0.954(15) 2.641(15) 3.5932(11) 176.2(13) yes
_shelx_hkl_file
;
   0   0   2 23.1941 36.4699   9
   0   0   2 71.0363 46.0908  13
   0   0   2 42.7515 33.4817   1
   0   0   2 43.2958 45.0663  20
   0   0   2 47.0768 34.7835  11
   0   0   2 31.0979 33.3827   2
   0   0   2 38.6116 31.9703   4
   0   0   2 45.2401 30.6598  12
   0   0   2 78.9988 41.1524  10
   0   0   2 56.9744 40.9132   8
   0   0   2 34.5589 44.6837   7
   0   0   2 99.6772 48.6054  19
   0   0   2 67.7404 41.5893   3
   0   0   2 64.8051 44.3757  18
   0   0   3 2319.40 142.542   6
   0   0   3 2183.80 155.321  11
   0   0   3 2426.91 155.728   9
   0   0   3 2215.03 137.653   4
   0   0   3 2217.38 134.871  12
   0   0   3 2230.48 154.118  20
   0   0   3 2440.32 145.875  17
   0   0  -3 2317.56 155.989   9
   0   0   3 2415.78 149.420   1
   0   0   3 2220.44 152.861   2
   0   0   3 2533.67 147.931   8
   0   0   3 2412.86 158.758  13
   0   0   3 2584.18 167.098  19
   0   0   3 2443.06 158.813   3
   0   0   3 2409.05 150.998  18
   0   0  -3 2259.84 143.045   4
   0   0   3 2223.66 147.284  10
   0   0   3 2189.56 154.472   7
   0   0  -3 2300.17 139.742  12
   0   0   4 13023.5 407.702  13
   0   0   4 13806.0 414.591  10
   0   0   4 13306.3 424.732   2
   0   0   4 14020.7 433.110   3
   0   0   4 12728.2 371.052  17
   0   0   4 13250.1 419.301  19
   0   0   4 13173.8 375.995   6
   0   0  -4 13133.2 421.824  10
   0   0   4 12608.4 369.964   8
   0   0   4 12545.3 407.539  20
   0   0   4 13930.5 435.082  11
   0   0   4 13076.0 376.387   4
   0   0  -4 13264.2 385.566   4
   0   0   4 13078.2 417.018   7
   0   0  -4 13608.8 379.008  12
   0   0   4 12905.7 390.752   1
   0   0   4 13005.6 392.710  18
   0   0  -4 13186.7 402.636   1
   0   0   4 13437.0 374.944  12
   0   0   4 12641.8 403.367   9
   0   0   5 6320.14 328.711   7
   0   0   5 7487.31 365.347  21
   0   0   5 5696.02 305.433   9
   0   0   5 6578.11 295.061  12
   0   0  -5 5808.70 328.582   3
   0   0  -5 6397.61 303.841   4
   0   0   5 6606.96 338.681   2
   0   0   5 6022.72 302.849  18
   0   0   5 5840.39 283.586   8
   0   0   5 6280.71 296.798  17
   0   0   5 6273.02 294.187   4
   0   0   5 6097.54 305.968   1
   0   0   5 6417.76 298.489   6
   0   0   5 6361.16 323.171  13
   0   0  -5 6364.50 295.970  12
   0   0   5 6502.96 298.717  23
   0   0  -5 6332.65 346.558  11
   0   0   5 6553.84 322.458  10
   0   0   5 6181.49 325.448  19
   0   0   5 6160.71 324.145  20
   0   0   6 202.561 81.1396   8
   0   0   6 245.499 97.6230  20
   0   0   6 285.068 95.9502  23
   0   0   6 105.788 71.3979   6
   0   0   6 379.478 114.098   7
   0   0   6 158.610 85.7972  13
   0   0   6 234.751 62.7221  12
   0   0   6 313.164 107.975  19
   0   0  -6 111.199 79.2765  10
   0   0  -6 176.583 102.693  11
   0   0  -6 241.947 98.8997   1
   0   0  -6 223.219 107.550   3
   0   0   6 188.036 102.724  21
   0   0   6 148.685 80.8059  17
   0   0   6 183.207 90.1090  18
   0   0   6 186.560 76.9582   4
   0   0   6 117.724 66.7544   9
   0   0   7 20214.2 632.866  17
   0   0   7 20193.7 663.319  18
   0   0   7 19932.4 695.788  20
   0   0   7 20503.5 627.541  23
   0   0   7 20089.5 685.672  13
   0   0  -7 20643.4 634.811  12
   0   0   7 19902.3 626.042   8
   0   0  -7 20043.9 742.028   3
   0   0   7 20435.2 633.392   6
   0   0   7 18889.9 693.636  22
   0   0   7 20800.2 713.276   7
   0   0  -7 19713.3 719.806  10
   0   0  -7 20074.7 688.420   1
   0   0   7 21827.0 745.590  21
   0   0   7 20071.1 695.536  19
   0   0   8 69687.0 1392.29  19
   0   0   8 68384.6 1353.72  13
   0   0  -8 68937.1 1380.47   1
   0   0   8 67865.9 1226.98  23
   0   0   8 67762.3 1429.87  22
   0   0  -8 67813.7 1480.37   3
   0   0   8 65902.1 1318.97  16
   0   0   8 68386.6 1400.81   7
   0   0   8 69941.9 1258.14   6
   0   0  -8 68220.1 1455.76  10
   0   0   8 69396.0 1440.41  21
   0   0   8 70506.9 1418.45  20
   0   0   8 70196.7 1262.39   8
   0   0   8 68788.7 1246.65  17
   0   0   8 71399.3 1338.85  18
   0   0   9 23663.2 920.162  22
   0   0   9 24260.2 787.006  23
   0   0   9 24658.8 898.058  19
   0   0   9 23668.4 915.881  21
   0   0  -9 23418.5 951.294   3
   0   0   9 24610.1 797.594   8
   0   0   9 24002.5 867.138  13
   0   0   9 23928.4 788.648  17
   0   0   9 24064.8 808.957   5
   0   0   9 24356.9 903.404   7
   0   0  -9 24500.9 949.658  10
   0   0   9 23047.9 817.622  18
   0   0   9 21899.7 818.514  16
   0   0  -9 23575.5 880.774   1
   0   0   9 24023.3 788.864   6
   0   0   9 24287.0 900.159  20
   0   0  10 1883.49 295.432  22
   0   0 -10 2354.74 327.252  10
   0   0  10 2108.79 283.774  16
   0   0  10 2038.64 250.856   8
   0   0  10 2232.81 272.435   5
   0   0  10 2031.01 296.018  20
   0   0  10 2575.51 333.736   7
   0   0  10 1909.33 288.152  14
   0   0 -10 2352.11 312.190   1
   0   0  10 2300.54 304.318  19
   0   0  10 2448.41 303.103  13
   0   0  10 2414.84 273.922  23
   0   0  10 2220.84 307.323  15
   0   0  10 2294.24 270.106  17
   0   0  10 1950.56 265.103  18
   0   0  10 2054.49 311.191  21
   0   0  10 1923.60 242.817   6
   0   0  11 2441.49 339.395   7
   0   0 -11 2087.93 310.223   1
   0   0  11 1736.91 263.373  13
   0   0  11 1905.26 319.018  22
   0   0  11 1817.29 303.150  15
   0   0  11 1942.00 326.544  21
   0   0  11 2016.12 306.988  14
   0   0 -11 2007.64 338.973  10
   0   0  11 1660.55 287.839  19
   0   0  11 2137.28 317.148  20
   0   0  12 274.638 154.819  19
   0   0  12 146.122 98.2498  14
   0   0 -12 176.240 138.819  10
   0  -1  12 10687.3 719.243  15
   0  -1  12 11782.2 776.884  14
   0  -1  12 11455.1 782.057  21
   0   1 -12 11170.5 768.639  10
   0  -1  12 11544.5 789.573  22
   0  -1  12 10700.9 729.652   7
   0  -1  12 10666.6 690.322  19
   0  -1  12 10147.9 709.353  20
   0  -1  11 2383.17 323.507   7
   0  -1  11 1890.36 263.852  13
   0   1 -11 1994.35 338.812   3
   0  -1  11 2229.03 344.367  22
   0   1 -11 1943.24 318.223  10
   0  -1  11 1911.29 306.794  20
   0  -1  11 2087.98 299.281   5
   0   1 -11 2317.44 318.672   1
   0  -1  11 2124.94 303.520  19
   0  -1  11 2143.24 339.933  21
   0  -1  10 301.184 115.240   8
   0  -1  10 346.071 150.846  22
   0  -1  10 582.071 184.186   7
   0  -1  10 317.894 129.646  19
   0  -1  10 311.914 111.594  23
   0  -1  10 526.501 186.663  21
   0  -1  10 546.498 142.704  13
   0   1 -10 621.333 194.794   3
   0   1 -10 621.483 170.073  10
   0  -1  10 599.695 185.347  20
   0   1 -10 506.292 153.974   1
   0  -1  10 672.685 154.652  18
   0   1  -9 6680.71 480.139  10
   0   1  -9 7147.56 525.543   3
   0  -1   9 6635.95 365.304   6
   0  -1   9 6502.96 445.516  19
   0  -1   9 7229.01 382.975  17
   0  -1   9 6451.11 478.185  22
   0   1  -9 7004.46 448.663   1
   0  -1   9 6805.73 429.020  13
   0  -1   9 7418.68 487.547   7
   0  -1   9 7038.01 477.493  20
   0  -1   9 8005.97 527.588  21
   0  -1   9 6979.07 383.238   8
   0  -1   9 6809.14 396.494  18
   0  -1   9 6716.81 384.439  23
   0  -1   8 29251.7 708.582   6
   0  -1   8 29752.2 895.759  20
   0   1  -8 27997.7 884.863  10
   0   1  -8 29053.0 959.181   3
   0   1  -8 28192.3 966.078  11
   0  -1   8 28461.2 700.955  17
   0  -1   8 29133.2 887.046   7
   0  -1   8 28386.8 848.575  19
   0  -1   8 28101.0 907.357  21
   0  -1   8 29093.3 928.202  22
   0   1  -8 29037.6 829.684   1
   0  -1   8 28081.9 747.153  18
   0  -1   8 28581.8 733.147  23
   0  -1   8 28096.3 795.889  13
   0  -1   8 29511.0 731.748   8
   0  -1   7 10911.4 458.561  13
   0  -1   7 11273.4 404.545  17
   0   1  -7 11270.7 472.890   1
   0  -1   7 11009.4 399.812   6
   0  -1   7 11464.2 401.344  12
   0  -1   7 11588.5 520.321   7
   0  -1   7 10976.9 532.533  22
   0  -1   7 11811.3 423.937   8
   0  -1   7 12130.5 510.184  19
   0   1  -7 10844.7 503.629  10
   0  -1   7 11382.5 432.153   4
   0  -1   7 11498.1 516.400  20
   0  -1   7 10800.2 425.871  18
   0   1  -7 10311.0 541.324  11
   0  -1   7 11974.1 545.464  21
   0   1  -7 10810.5 539.519   3
   0  -1   6 28182.4 724.679   9
   0  -1   6 28346.4 575.782   6
   0  -1   6 27958.3 609.884  18
   0  -1   6 29373.1 748.336  20
   0   1  -6 26842.5 715.716  10
   0   1  -6 26764.3 765.241   3
   0  -1   6 28622.3 571.455  12
   0  -1   6 27946.8 648.480   1
   0  -1   6 28229.9 620.337   4
   0  -1   6 28725.7 713.480  19
   0  -1   6 28848.8 745.195   7
   0  -1   6 28936.1 598.123   8
   0  -1   6 28148.0 663.916  13
   0  -1   6 28082.2 576.159  17
   0  -1   6 27200.7 751.019  21
   0  -1   6 27997.8 766.451  22
   0   1  -6 28498.3 803.682  11
   0  -1   5 104230. 952.934  12
   0  -1   5 100980. 1242.79   9
   0  -1   5 101762. 991.932   8
   0  -1   5 101110. 1207.11  19
   0  -1   5 103441. 1202.30  10
   0  -1   5 104379. 1268.10  20
   0  -1   5 101893. 1029.77  18
   0  -1   5 100034. 1052.52   4
   0  -1   5 104681. 1110.82   1
   0  -1   5 103534. 971.826  17
   0  -1   5 103807. 967.597   6
   0   1  -5 101653. 1121.59   1
   0  -1   5 102222. 1123.51  13
   0  -1   5 105215. 1272.61   7
   0  -1   5 105005. 1322.92  21
   0  -1   4 141935. 936.186  12
   0  -1   4 142885. 1243.25  10
   0  -1   4 137619. 1350.54  21
   0  -1   4 138202. 1134.38  13
   0   1  -4 139007. 1305.23  19
   0  -1   4 137236. 1011.74  18
   0   1  -4 137050. 1191.46  13
   0  -1   4 143159. 1418.01   2
   0  -1   4 146404. 1402.10  11
   0   1  -4 134779. 1026.54   8
   0  -1   4 141570. 1253.81  19
   0  -1   4 134125. 1078.32   4
   0  -1   4 140415. 1303.67   7
   0  -1   4 138509. 992.089   8
   0   1  -4 139280. 1134.33   1
   0  -1   4 142223. 1317.77   9
   0  -1   4 142504. 1361.76   3
   0  -1   4 141602. 1121.22   1
   0   1  -4 139672. 1261.30  10
   0  -1   4 137878. 1290.32  20
   0  -1   3 14353.8 303.424  13
   0  -1   3 14030.1 234.092  12
   0  -1   3 13609.3 355.292   7
   0  -1   3 14685.5 385.258  11
   0  -1   3 14099.6 388.285   2
   0  -1   3 14212.1 337.283  10
   0  -1   3 14724.1 264.893   8
   0  -1   3 13810.1 357.020  20
   0  -1   3 14120.3 296.081   1
   0  -1   3 14353.1 254.126  18
   0   1  -3 13765.6 296.901   1
   0  -1   3 14534.3 374.031   3
   0  -1   3 14179.1 374.201  21
   0   1  -3 13721.5 311.535  13
   0  -1   3 14059.6 339.227  19
   0   1  -3 13678.0 260.712   8
   0  -1   2 69279.0 563.016  23
   0  -1   2 71637.4 687.229   3
   0  -1   2 71256.2 431.217   8
   0  -1   2 70883.6 690.922  11
   0   1  -2 69329.3 437.054   8
   0  -1   2 71174.5 684.108  22
   0  -1   2 69647.1 619.663  10
   0  -1   2 70579.2 668.042   7
   0  -1   2 71300.7 692.023  21
   0  -1   2 70336.0 668.594  20
   0  -1   2 70054.9 619.995  19
   0  -1   2 69057.0 516.276   1
   0  -1   1 49489.1 359.270  13
   0   1  -1 49588.0 510.861  15
   0  -1   1 48851.7 430.313  19
   0   1   0 1535.48 92.2947  16
   0   1   0 1605.75 84.6744  15
   0   1   0 1620.89 66.9887   5
   0   1   1 17256.7 240.142   2
   0   1   1 16752.8 340.269  10
   0   1   1 16623.0 336.563   4
   0   1   1 16694.3 332.193   1
   0   1   1 16974.1 343.499  17
   0   1   1 16294.9 334.492   9
   0   1   1 17313.0 212.401   5
   0   1   1 16908.8 335.556  23
   0   1   1 17467.9 346.748   6
   0   1   1 16852.1 339.361  12
   0   1   1 16642.6 332.471  16
   0  -1  -1 17098.4 206.209   5
   0   1   1 16717.4 294.435  15
   0   1   1 16949.6 238.329  14
   0   1   2 26070.2 345.882   5
   0   1   2 24573.7 471.468  23
   0   1   2 24861.6 480.008   4
   0  -1  -2 25941.3 411.411   2
   0   1   2 25071.1 502.770  18
   0   1   2 25001.0 485.440   1
   0   1   2 26009.9 496.163  12
   0   1   2 26071.5 405.290   2
   0   1   2 25609.1 461.238   3
   0   1   2 25626.3 444.192  15
   0   1   2 26302.3 500.328  10
   0   1   2 25763.0 488.939   9
   0   1   2 24899.3 489.162   6
   0   1   2 24800.2 473.248  16
   0   1   2 24789.1 489.283  17
   0   1   2 25535.8 436.696  11
   0  -1  -3 108333. 1138.55  12
   0   1   3 112037. 1173.33   1
   0   1   3 107799. 1151.65   6
   0   1   3 113479. 1133.34   3
   0   1   3 108851. 1080.29  11
   0   1   3 110003. 1155.99  12
   0   1   3 110160. 1031.59   2
   0  -1  -3 109564. 1045.15   2
   0   1   3 105406. 1118.71  16
   0   1   3 107725. 1155.83  17
   0  -1  -3 110097. 1152.30   4
   0   1   3 109321. 1078.55  15
   0   1   3 107272. 1139.13   8
   0   1   3 112782. 1179.03  10
   0   1   3 110669. 1154.37   9
   0   1   3 108679. 1193.90  18
   0  -1  -3 109560. 1145.66   9
   0   1   3 112024. 1144.58   4
   0   1   3 110196. 884.857   5
   0   1   3 110737. 1127.81  23
   0  -1  -4 844.536 124.926   4
   0   1   4 933.909 126.004   8
   0   1   4 846.156 109.651   2
   0   1   4 1027.55 133.717  10
   0   1   4 930.729 128.156  15
   0   1   4 839.063 125.358  16
   0   1   4 816.981 118.768  12
   0   1   4 924.998 134.259  17
   0   1   4 801.113 126.523   6
   0   1   4 885.206 132.818  18
   0   1   4 1010.20 127.775   3
   0   1   4 843.264 99.6037   5
   0   1   4 897.616 123.824  23
   0   1   4 721.295 111.621  11
   0   1   4 727.585 111.880   4
   0   1   4 661.202 107.228   9
   0   1   4 860.528 136.506  13
   0  -1  -4 869.019 122.355   2
   0   1   4 929.053 123.019   1
   0  -1  -4 939.121 133.988   9
   0   1   5 9436.51 440.153  19
   0  -1  -5 10835.7 443.609  12
   0   1   5 10675.3 441.849   6
   0   1   5 10166.3 424.844  15
   0  -1  -5 10173.0 448.450   3
   0   1   5 10527.3 426.840  23
   0  -1  -5 10180.2 464.935  10
   0  -1  -5 10668.8 465.552   1
   0   1   5 9807.80 424.117  16
   0   1   5 10627.4 467.173  13
   0   1   5 10342.7 417.880   2
   0   1   5 10488.4 439.231  17
   0   1   5 9542.53 419.186   9
   0   1   5 10026.9 427.159   8
   0   1   5 10718.2 371.472   5
   0   1   5 10027.2 417.635   4
   0   1   5 10395.9 455.526  18
   0  -1  -6 359.781 115.316   1
   0  -1  -6 219.547 94.6153  10
   0   1   6 256.730 106.662   6
   0   1   6 317.912 102.778   8
   0  -1  -6 168.113 83.7332  12
   0   1   6 503.418 125.078  19
   0   1   6 322.711 113.071  18
   0   1   6 500.687 130.317   7
   0   1   6 499.227 115.810  23
   0   1   6 493.211 126.022  16
   0   1   6 468.161 118.844  17
   0   1   6 242.181 112.637  13
   0  -1  -6 372.208 109.222   4
   0   1   6 500.168 128.568  20
   0  -1  -6 296.732 107.697   9
   0   1   6 433.787 120.316  15
   0   1   6 390.141 96.9957   5
   0   1   7 48438.3 1107.27  15
   0  -1  -7 53071.2 1147.20   4
   0   1   7 49077.1 1146.60  20
   0   1   7 49880.2 1077.73  23
   0  -1  -7 50101.9 1223.06  10
   0   1   7 51015.6 977.777   5
   0   1   7 50009.7 1109.80   6
   0  -1  -7 52513.8 1135.92  12
   0   1   7 49496.4 1170.82  13
   0   1   7 53289.9 1194.39  18
   0   1   7 50119.1 1159.98  21
   0   1   7 51232.7 1108.25   8
   0   1   7 49237.4 1107.34  16
   0   1   7 50677.8 1181.84  19
   0   1   7 50122.8 1164.82   7
   0  -1  -7 48881.6 1166.06   1
   0   1   7 50534.0 1118.80  17
   0   1   8 3361.81 337.430   7
   0   1   8 3145.67 307.261  17
   0   1   8 3371.23 340.865  19
   0   1   8 3375.78 316.199   8
   0   1   8 3703.24 328.722   6
   0   1   8 3875.34 366.150  21
   0   1   8 3269.32 321.595  15
   0   1   8 3718.38 350.815  20
   0  -1  -8 3537.26 368.024  10
   0   1   8 3582.36 317.344  23
   0  -1  -8 3642.21 330.545  12
   0   1   8 3550.13 344.333  13
   0   1   8 3771.13 351.195  18
   0   1   8 3604.84 347.493  22
   0  -1  -8 3358.71 344.574   1
   0   1   8 3517.56 325.157  16
   0   1   8 3755.44 338.088  14
   0   1   8 3819.24 294.654   5
   0  -1  -9 575.705 192.488  10
   0   1   9 560.274 167.744  19
   0   1   9 839.860 183.130   8
   0   1   9 497.209 137.270  23
   0   1   9 917.907 198.084  13
   0   1   9 916.637 193.118  14
   0   1   9 669.862 173.089  18
   0   1   9 566.530 151.481  15
   0   1   9 886.938 163.781   5
   0   1   9 660.969 173.954  17
   0   1   9 859.171 208.215   7
   0   1   9 763.059 178.567  20
   0  -1  -9 617.823 190.728   1
   0   1   9 774.880 166.859  16
   0   1   9 737.643 175.275   6
   0   1   9 540.641 157.500  21
   0   1   9 560.914 178.054  22
   0  -1 -10 5639.12 527.736  10
   0   1  10 5860.46 489.807  18
   0   1  10 6348.54 500.179  15
   0   1  10 6506.61 506.959  14
   0   1  10 6696.81 495.982   6
   0   1  10 6704.76 543.167   7
   0   1  10 6137.95 524.869  21
   0   1  10 6206.81 522.639  22
   0   1  10 5790.71 483.999  13
   0   1  10 6795.47 495.794  17
   0   1  10 6054.82 509.449  19
   0  -1 -10 6067.40 524.097   1
   0   1  10 6436.31 482.721   8
   0   1  10 6022.14 516.640  20
   0   1  11 12610.9 784.943  22
   0   1  11 12303.8 729.700  14
   0   1  11 11834.1 737.361  13
   0   1  11 11589.1 770.208  21
   0   1  11 13131.6 796.050  20
   0   1  11 13446.7 808.503   7
   0   1  11 12470.0 769.447  19
   0   2 -12 29566.5 1311.45   3
   0  -2  12 31029.4 1213.82  20
   0  -2  12 30399.2 1261.17  22
   0  -2  12 29768.4 1242.26  21
   0  -2  12 29905.7 1196.91   7
   0  -2  12 28114.3 1082.90  19
   0   2 -12 28908.0 1196.72  10
   0   2 -11 2431.22 370.090   3
   0  -2  11 2551.85 335.316   7
   0  -2  11 2399.28 347.806  22
   0  -2  11 2859.92 374.769  21
   0  -2  11 2382.40 311.451  19
   0  -2  11 2556.44 343.507  20
   0  -2  11 2653.46 288.106  13
   0   2 -11 2172.39 320.142  10
   0   2 -11 2602.57 300.892   1
   0   2 -10 638.103 198.308  11
   0  -2  10 728.598 184.380  20
   0   2 -10 324.315 116.064   1
   0   2 -10 616.370 195.782   3
   0  -2  10 522.840 167.110   7
   0  -2  10 356.765 156.069  21
   0  -2  10 488.629 115.173  23
   0  -2  10 475.826 184.619  22
   0   2 -10 804.738 197.378  10
   0  -2  10 514.186 164.598  19
   0  -2  10 625.357 133.683  13
   0   2  -9 12590.2 696.723  11
   0  -2   9 12769.3 658.243  21
   0  -2   9 14086.6 483.915  18
   0   2  -9 12688.1 628.862  10
   0  -2   9 12187.3 647.741  22
   0   2  -9 13357.9 704.828   3
   0  -2   9 13848.8 622.613  19
   0  -2   9 13340.0 430.162  17
   0  -2   9 13578.2 432.260   6
   0  -2   9 13793.9 557.471  13
   0  -2   9 13902.7 474.820   8
   0  -2   9 12438.0 626.396  20
   0  -2   9 13254.1 647.159   7
   0   2  -9 13507.2 574.085   1
   0   2  -8 729.975 179.705  11
   0  -2   8 1054.41 129.051  18
   0  -2   8 1395.09 198.547  19
   0  -2   8 1014.94 124.981   8
   0  -2   8 1359.56 202.933   7
   0  -2   8 1549.10 224.714  21
   0  -2   8 1108.86 111.483  12
   0   2  -8 1277.86 215.929   3
   0  -2   8 1237.17 159.215   4
   0   2  -8 1296.40 171.867   1
   0  -2   8 1281.54 166.414  13
   0   2  -8 1300.68 199.249  10
   0  -2   8 1041.18 118.261   6
   0  -2   8 1238.75 127.951  17
   0  -2   8 1011.87 191.779  22
   0  -2   8 1255.01 196.462  20
   0  -2   7 3402.38 235.232   1
   0  -2   7 3028.90 287.494  22
   0  -2   7 3801.91 318.024  21
   0  -2   7 3258.90 175.787  12
   0  -2   7 3437.75 240.969  13
   0  -2   7 3316.17 199.234   8
   0   2  -7 3447.33 279.332  10
   0  -2   7 3405.82 202.374  18
   0  -2   7 3453.29 290.114   7
   0  -2   7 3260.27 223.819   4
   0  -2   7 3764.92 282.829  19
   0  -2   7 3371.61 183.237   6
   0  -2   7 3372.19 287.097  20
   0   2  -7 3495.08 314.316   3
   0  -2   7 3288.08 222.668  23
   0   2  -7 3001.26 297.749  11
   0  -2   7 3303.11 181.446  17
   0  -2   6 15790.9 336.142   6
   0  -2   6 15370.1 372.406   8
   0  -2   6 15159.5 442.624  13
   0   2  -6 15907.8 533.253  10
   0  -2   6 15730.1 330.549  12
   0  -2   6 15237.3 439.223   1
   0  -2   6 14905.9 432.719   4
   0   2  -6 15607.5 583.512   3
   0  -2   6 15511.9 361.445  18
   0   2  -6 14987.3 477.225  13
   0  -2   6 15717.3 554.083   7
   0  -2   6 15204.1 330.807  17
   0  -2   6 15010.8 561.570  21
   0  -2   6 15156.6 544.666  20
   0  -2   6 15189.3 564.707  22
   0  -2   6 14968.3 441.077  23
   0   2  -6 15077.9 452.467   1
   0  -2   6 16299.5 526.796  19
   0   2  -6 16320.3 608.402  11
   0  -2   5 162096. 892.066  12
   0   2  -5 157947. 1083.82   8
   0  -2   5 162771. 1497.68  19
   0  -2   5 159020. 1649.60  22
   0  -2   5 162620. 1658.36  16
   0  -2   5 161622. 1269.16   1
   0  -2   5 161635. 1606.37  20
   0   2  -5 161397. 1355.45  13
   0  -2   5 163538. 1678.78  21
   0   2  -5 158410. 1285.48   1
   0  -2   5 156027. 881.407   6
   0  -2   5 160961. 1045.39   8
   0  -2   5 160716. 1602.31   7
   0  -2   5 168795. 1511.51  10
   0  -2   5 160625. 943.213  18
   0  -2   5 156675. 891.112  17
   0  -2   5 159520. 1314.73  23
   0  -2   4 75869.9 1012.23   3
   0  -2   4 67731.0 483.843  17
   0   2  -4 72131.8 927.958  19
   0   2  -4 70469.8 772.959  13
   0  -2   4 70431.3 811.568  23
   0   2  -4 71042.1 744.350   1
   0  -2   4 70244.9 600.841   8
   0  -2   4 67681.4 479.244   6
   0  -2   4 76563.4 1016.42  11
   0  -2   4 70465.8 1011.89  16
   0  -2   4 67392.2 452.804  18
   0  -2   4 64590.3 930.065  20
   0   2  -4 70321.7 890.732  10
   0  -2   4 72991.2 1041.03   2
   0  -2   4 71651.4 894.124  19
   0  -2   4 72324.0 1003.00  21
   0  -2   4 71013.7 738.522  13
   0  -2   4 71515.3 983.888  22
   0  -2   4 70484.4 960.572   7
   0  -2   4 70976.4 733.637   1
   0  -2   4 71077.7 484.979  12
   0   2  -4 71392.1 619.224   8
   0  -2   4 73644.9 907.036  10
   0  -2   3 1510.30 136.125  22
   0  -2   3 1893.84 148.698   3
   0   2  -3 1518.84 117.628  23
   0  -2   3 1517.87 140.401  20
   0   2  -3 1643.11 141.596  11
   0   2  -3 1719.26 106.339  13
   0  -2   3 1792.42 136.321  19
   0  -2   3 1610.13 143.206   7
   0   2  -3 1609.28 84.0784   8
   0  -2   3 1732.92 71.4496  12
   0   2  -3 1623.72 103.488   1
   0  -2   3 1807.34 73.7127  17
   0  -2   3 1624.25 118.805  23
   0  -2   3 1628.39 103.702  13
   0  -2   3 1629.34 126.167  10
   0  -2   3 1626.71 145.174  21
   0  -2   3 1595.55 68.9654   6
   0  -2   3 1624.01 148.302  16
   0  -2   3 1694.97 85.2621   8
   0  -2   3 1771.44 141.912  11
   0   2  -2 53657.7 468.935  12
   0  -2   2 53426.9 626.970  11
   0  -2   2 52907.7 469.393  17
   0  -2   2 52825.3 618.717  22
   0   2  -2 50714.2 534.550  13
   0  -2   2 52528.4 684.408   7
   0  -2   2 52470.0 673.078   3
   0  -2   2 53111.6 469.123   6
   0  -2   2 52709.1 644.282  23
   0  -2   2 53316.7 637.975   4
   0  -2   2 52275.9 671.204  21
   0   2  -2 54370.8 632.712  22
   0   2  -2 52159.4 746.069  16
   0  -2   2 53287.7 461.720  12
   0   2  -2 53224.1 646.519  23
   0  -2   2 52204.2 635.214  19
   0   2  -2 53871.1 626.555  11
   0   2  -2 54486.7 476.854   6
   0  -2   2 52575.2 529.534  13
   0   2  -2 54767.0 481.093  17
   0  -2   2 52802.0 686.587  20
   0   2  -1 20500.8 452.813  16
   0  -2   1 19683.3 384.862  19
   0  -2   1 19502.2 353.006  14
   0   2  -1 20045.0 355.106   6
   0   2  -1 20178.9 357.583  17
   0  -2   1 19668.0 377.304  21
   0  -2   1 19848.9 358.302   6
   0   2  -1 20796.8 362.543  12
   0   2  -1 20393.3 309.514  22
   0  -2   1 20131.1 354.030  12
   0  -2   1 19703.3 313.907  11
   0   2  -1 20018.1 378.353  21
   0   2  -1 20234.9 376.433   3
   0   2  -1 20268.4 428.329  15
   0  -2   1 20522.8 312.638  22
   0  -2   1 19977.1 360.685  17
   0   2  -1 20131.1 412.995   4
   0  -2   1 19941.6 403.647  20
   0   2  -1 20695.0 310.722  11
   0  -2   1 19700.2 380.524   3
   0  -2   1 19913.0 406.030   7
   0   2  -1 20823.3 417.558  23
   0   2   0 28587.3 454.817  21
   0   2   0 31220.7 572.077  16
   0  -2   0 31050.9 370.628  14
   0   2   0 32666.1 533.757  12
   0  -2   0 32149.3 374.922   2
   0   2   0 31862.5 531.057  17
   0   2   0 32877.0 523.932   1
   0  -2   0 33219.1 485.602  21
   0   2   0 33158.5 364.649  11
   0   2   0 32820.0 524.879  15
   0   2   0 31694.4 354.949  22
   0   2   0 33063.6 566.177   4
   0   2   0 32578.6 558.517  23
   0  -2   0 31333.9 419.316   5
   0   2   0 32558.2 371.077  14
   0   2   0 32602.6 533.658   6
   0   2   0 33136.2 595.680   9
   0   2   1 240.119 67.3375  15
   0   2   1 82.3731 44.7051  21
   0   2   1 140.110 38.2747  14
   0   2   1 48.4106 66.2640  17
   0  -2  -1 100.203 54.4972  15
   0   2   1 33.4751 43.8266   1
   0   2   1 81.4712 71.4914   6
   0   2   1 39.9930 65.3182  23
   0   2   1 98.0639 60.8376   4
   0   2   1 43.8664 46.4630   9
   0  -2  -1 80.2462 30.9288  14
   0  -2  -1 139.607 35.5585   2
   0   2   1 107.554 68.6756  16
   0   2   1 169.341 39.7996   2
   0   2   1 68.5662 32.6453   5
   0   2   1 37.1259 47.0164  12
   0  -2  -1 92.0935 30.0996   5
   0   2   2 22955.4 563.906  23
   0   2   2 23691.0 568.996   9
   0   2   2 25261.0 594.216  10
   0   2   2 23061.2 580.562  18
   0   2   2 23381.8 397.264   2
   0   2   2 23804.9 445.438  11
   0   2   2 23871.9 576.985   4
   0  -2  -2 23469.7 489.390  15
   0  -2  -2 22987.4 562.613   9
   0   2   2 22464.7 566.237  17
   0   2   2 22977.2 553.638  16
   0   2   2 24515.5 576.100   1
   0   2   2 22697.4 566.597   6
   0   2   2 22751.6 392.825  14
   0   2   2 23093.5 499.942  15
   0   2   2 23479.8 569.958  12
   0   2   2 23352.5 346.271   5
   0  -2  -2 23430.6 561.542  16
   0  -2  -2 23426.1 399.231   2
   0   2   3 171700. 1703.72   6
   0   2   3 176699. 1430.47  11
   0   2   3 170591. 1298.98  14
   0  -2  -3 173671. 1668.80   9
   0   2   3 181680. 1735.30  10
   0   2   3 178797. 1693.68   9
   0   2   3 182673. 1733.51  12
   0   2   3 181196. 1722.36   4
   0   2   3 174777. 1676.77  23
   0   2   3 173234. 1498.26  15
   0   2   3 171946. 1642.70  16
   0   2   3 174399. 1309.77   2
   0   2   3 175087. 1722.21  17
   0   2   3 173340. 1101.86   5
   0   2   3 179673. 1714.93   1
   0  -2  -3 173939. 1328.39   2
   0   2   3 180547. 1593.09   3
   0   2   3 173101. 1683.05   8
   0   2   3 175345. 1762.01  18
   0   2   4 30046.1 526.293   5
   0  -2  -4 30092.2 765.904   4
   0   2   4 29785.3 674.394  11
   0   2   4 30243.5 802.595  18
   0  -2  -4 30276.8 646.355   2
   0   2   4 30863.1 765.939  23
   0   2   4 29270.4 687.725  15
   0  -2  -4 29558.4 782.781   1
   0   2   4 30118.6 780.661   6
   0   2   4 30367.0 626.660  14
   0   2   4 32176.5 641.326   2
   0   2   4 30637.1 761.914   9
   0  -2  -4 30033.3 767.408  12
   0   2   4 31087.4 762.992  16
   0   2   4 29620.9 760.999   8
   0   2   4 30456.4 788.149  17
   0   2   5 1968.07 225.049  23
   0   2   5 1863.10 201.252  15
   0   2   5 1573.44 170.303  14
   0   2   5 1721.78 210.514  16
   0  -2  -5 1595.99 214.494  10
   0   2   5 1595.39 203.755   8
   0   2   5 1778.60 173.835   2
   0   2   5 1864.51 226.651  18
   0   2   5 1690.43 209.209  17
   0  -2  -5 1550.57 201.075   4
   0   2   5 1602.26 144.655   5
   0  -2  -5 2011.09 225.548   9
   0   2   5 1687.39 216.442  13
   0   2   5 1693.50 207.083   6
   0  -2  -5 1782.71 216.681  12
   0  -2  -5 1748.08 222.889   1
   0   2   6 6331.49 408.199   8
   0   2   6 6519.55 424.682  17
   0   2   6 6516.23 366.163  14
   0   2   6 6921.05 450.369  18
   0   2   6 6906.90 436.431   6
   0   2   6 7230.98 460.429  13
   0  -2  -6 6861.55 450.954   1
   0  -2  -6 6893.12 426.974   9
   0  -2  -6 6343.02 440.728  10
   0  -2  -6 6886.96 434.573   4
   0   2   6 6508.69 393.521  15
   0   2   6 5527.45 402.169  19
   0   2   6 6850.82 423.735  16
   0  -2  -6 6737.29 425.163  12
   0   2   6 6444.67 406.469  23
   0   2   6 6974.32 319.617   5
   0  -2  -7 383.166 138.428   9
   0  -2  -7 395.363 131.039  12
   0  -2  -7 364.931 129.698   4
   0   2   7 362.364 124.378   7
   0   2   7 517.377 154.855  18
   0   2   7 273.295 110.905   8
   0   2   7 458.344 149.201   6
   0   2   7 342.702 135.733  20
   0   2   7 390.860 141.585  23
   0   2   7 369.434 102.494   5
   0   2   7 404.238 139.525  16
   0   2   7 285.012 142.016  13
   0   2   7 571.219 139.265  14
   0   2   7 527.362 163.533  17
   0   2   7 431.983 124.538  15
   0  -2  -7 271.824 128.929   1
   0   2   7 339.013 136.729  19
   0   2   8 5462.14 456.368  13
   0   2   8 5341.94 436.501  17
   0   2   8 4746.39 430.555  18
   0   2   8 5503.93 423.754  22
   0  -2  -8 5658.13 444.600   4
   0   2   8 5039.77 430.118   7
   0   2   8 5125.81 447.348  19
   0   2   8 5053.83 403.785  15
   0   2   8 4998.62 425.671  21
   0   2   8 5474.27 447.612  20
   0   2   8 5100.59 385.319  14
   0   2   8 5196.48 420.740   8
   0   2   8 5085.62 413.206  23
   0  -2  -8 5164.18 433.109  12
   0  -2  -8 5119.20 455.355   1
   0   2   8 5855.54 438.152  16
   0   2   8 5446.99 329.979   5
   0   2   8 5365.53 437.507   6
   0   2   9 830.623 201.225   6
   0   2   9 636.093 171.203  15
   0   2   9 883.394 194.774  20
   0   2   9 738.400 178.038  17
   0   2   9 1104.23 226.421   7
   0   2   9 917.240 208.967  13
   0   2   9 819.891 220.926  19
   0   2   9 979.499 194.489  23
   0  -2  -9 1178.24 240.497  12
   0   2   9 1286.03 236.216  22
   0   2   9 983.914 231.966  21
   0   2   9 1129.55 224.318  16
   0  -2  -9 826.458 229.293   1
   0   2   9 641.929 187.118  18
   0   2   9 868.831 185.829  14
   0   2   9 1203.20 228.778   8
   0   2  10 22407.3 1018.67  18
   0   2  10 24948.0 1086.60  19
   0   2  10 22265.4 1026.28  13
   0   2  10 22283.3 957.299   8
   0   2  10 22733.5 1023.74  21
   0   2  10 22570.3 984.569  17
   0   2  10 23190.8 1041.59   7
   0   2  10 21420.5 960.357  22
   0   2  10 23238.4 992.865   6
   0   2  10 21970.1 1006.97  20
   0   2  11 7648.28 633.142  13
   0   2  11 6051.46 558.007  22
   0   2  11 7274.38 624.803  18
   0   3 -12 42.6924 78.0058  10
   0   3 -12-61.4884 139.897   3
   0  -3  12 126.306 140.361  20
   0  -3  12 150.932 152.293  22
   0  -3  12 85.8255 134.615   7
   0  -3  12-17.4244 125.998  21
   0  -3  12-5.31006 103.673  19
   0   3 -11 7836.57 572.110  10
   0  -3  11 7224.51 581.243  21
   0   3 -11 7558.60 633.190  11
   0  -3  11 7037.04 580.880  22
   0  -3  11 7009.59 544.470  20
   0  -3  11 7132.68 550.411   7
   0   3 -11 7716.98 633.139   3
   0  -3  11 6960.56 509.463  19
   0  -3  10 25018.0 883.934  19
   0   3 -10 24733.5 783.149   1
   0  -3  10 25099.7 952.410   7
   0  -3  10 25014.1 993.390  21
   0   3 -10 24410.3 1023.22   3
   0  -3  10 25023.3 752.460  13
   0   3 -10 23356.3 1017.74  11
   0   3 -10 24537.7 928.001  10
   0  -3  10 24872.8 993.986  22
   0  -3  10 23452.1 921.144  20
   0  -3   9 22946.7 892.597  22
   0   3  -9 22679.7 827.143  10
   0   3  -9 24108.2 715.189   1
   0  -3   9 24246.2 691.042  13
   0  -3   9 24445.6 536.105   8
   0  -3   9 23188.8 856.689   7
   0  -3   9 22405.7 844.836  20
   0  -3   9 22392.9 777.588  19
   0   3  -9 23533.0 926.213   3
   0   3  -9 22531.6 933.675  11
   0  -3   9 23683.5 898.218  21
   0  -3   8 8782.14 494.749  20
   0  -3   8 9019.31 392.119  13
   0  -3   8 9498.02 535.854  22
   0  -3   8 8338.82 202.451   6
   0  -3   8 8485.44 381.781   4
   0   3  -8 9294.75 545.405   3
   0   3  -8 8100.02 518.519  11
   0  -3   8 8600.50 204.996   6
   0  -3   8 8740.35 205.594  12
   0  -3   8 9302.41 508.686   7
   0  -3   8 8489.60 206.235  17
   0   3  -8 9017.75 403.398   1
   0  -3   8 8583.96 510.593  21
   0   3  -8 9568.58 494.802  10
   0  -3   8 8370.62 204.396  17
   0  -3   8 9074.42 249.535  18
   0  -3   8 9467.09 312.196   8
   0  -3   8 9289.35 470.344  19
   0   3  -7 1253.76 204.646   3
   0  -3   7 1207.20 178.596   7
   0  -3   7 1272.03 77.2899  18
   0   3  -7 1122.69 189.785  11
   0  -3   7 1169.64 136.277  23
   0  -3   7 1228.90 67.4712  12
   0  -3   7 1125.45 134.433   1
   0  -3   7 1408.22 151.817   4
   0  -3   7 1190.57 68.1541   6
   0  -3   7 1253.37 106.448   8
   0  -3   7 1323.36 211.504  21
   0  -3   7 1177.10 68.5797   6
   0  -3   7 1247.07 68.0978  12
   0  -3   7 1574.04 195.154  19
   0   3  -7 1220.09 177.260  10
   0  -3   7 1115.95 68.4053  17
   0  -3   7 1281.62 143.404  13
   0  -3   7 1382.22 207.030  22
   0  -3   7 1211.49 68.8947  17
   0  -3   7 1228.65 191.160  20
   0   3  -6 3059.52 202.953  13
   0  -3   6 2924.78 235.247  19
   0  -3   6 2264.08 79.1009  12
   0  -3   6 2466.88 239.889  20
   0  -3   6 2318.45 81.4149  17
   0  -3   6 2854.00 253.982   7
   0  -3   6 2791.70 204.026  23
   0   3  -6 2613.92 254.023   3
   0   3  -6 2604.74 143.429   8
   0  -3   6 2804.50 255.583  22
   0  -3   6 3131.40 279.584  21
   0   3  -6 2567.58 224.899  10
   0   3  -6 2801.21 266.441  11
   0  -3   6 2553.30 135.036   8
   0   3  -6 2689.33 185.591   1
   0  -3   6 2727.11 184.272  13
   0  -3   6 2304.97 81.8180   6
   0  -3   6 2470.80 82.5563  12
   0  -3   5 18706.6 582.208  20
   0  -3   5 18832.4 580.581   7
   0  -3   5 18097.0 226.661  12
   0   3  -5 18293.7 431.310   1
   0  -3   5 19604.6 544.997  19
   0  -3   5 18775.7 617.042  16
   0   3  -5 18763.0 591.070  11
   0   3  -5 18947.7 344.955   8
   0  -3   5 17574.7 224.782   6
   0  -3   5 16105.3 208.945  12
   0  -3   5 19137.0 496.311  23
   0   3  -5 18418.9 446.831  13
   0  -3   5 17228.1 224.502  17
   0  -3   5 18784.7 593.293  21
   0  -3   5 18319.2 571.493  22
   0  -3   5 20111.4 549.618  10
   0  -3   5 18780.4 431.089  13
   0  -3   4 100.925 55.2074  23
   0   3  -4 102.273 64.2512  11
   0  -3   4 435.333 68.4791  13
   0   3  -4 153.345 60.4188  19
   0   3  -4 56.8665 41.8840   1
   0   3  -4 48.9165 56.3810  23
   0  -3   4 140.124 86.3794  21
   0  -3   4 82.1985 68.4391  22
   0  -3   4-12.1375 63.7351  19
   0  -3   4 57.3240 24.3918  12
   0   3  -4 116.701 61.3769  10
   0  -3   4 68.2597 26.6678   6
   0  -3   4 62.6840 25.0023  17
   0   3  -4 66.8600 34.7436   8
   0  -3   4 59.8240 52.4625  11
   0   3  -4 52.7365 31.8753  13
   0  -3   4 217.281 85.1582  16
   0  -3   4 291.897 101.966  20
   0   3  -4 96.4300 80.6645  16
   0   3  -4 100.822 28.0973   6
   0  -3   4 132.502 60.5046   4
   0   3  -4 76.4310 26.8847  17
   0  -3   4 383.686 110.295   7
   0  -3   4 101.463 59.2142   3
   0  -3   3 43869.1 780.135  20
   0  -3   3 42257.1 685.519  22
   0   3  -3 44185.2 729.227  19
   0  -3   3 43033.3 511.308   6
   0   3  -3 43023.3 839.264  16
   0  -3   3 42316.0 748.321  21
   0  -3   3 42756.2 772.078   7
   0   3  -3 40555.7 516.755   8
   0  -3   3 43826.9 761.928   3
   0  -3   3 43117.1 507.565  12
   0   3  -3 45434.6 774.412  21
   0  -3   3 42969.8 705.136   4
   0  -3   3 43851.4 701.053  11
   0  -3   3 41705.1 505.420  17
   0   3  -3 41801.3 513.634   6
   0   3  -3 41911.5 591.109  13
   0   3  -3 43030.0 720.545  23
   0  -3   3 43309.4 715.158  23
   0   3  -3 42602.9 741.752   3
   0   3  -3 43612.0 697.680  11
   0  -3   3 41721.7 704.680  19
   0   3  -3 43906.3 703.852  22
   0   3  -3 42159.7 509.329  12
   0   3  -3 44015.2 531.224  17
   0  -3   2 182220. 1499.33  23
   0  -3   2 180414. 1395.94  14
   0  -3   2 172837. 1486.31  20
   0   3  -2 182333. 1213.34  11
   0  -3   2 177026. 1432.02  21
   0   3  -2 178024. 1232.62   6
   0  -3   2 176224. 1419.57  19
   0  -3   2 180868. 1453.43   3
   0  -3   2 175052. 1225.00  11
   0   3  -2 175093. 1230.98  17
   0   3  -2 187620. 1511.24   4
   0  -3   2 177525. 1507.45   7
   0   3  -2 182488. 1222.00  22
   0  -3   2 173689. 1211.18  22
   0   3  -2 183073. 1500.57  23
   0   3  -2 175553. 1391.20   3
   0   3  -2 181121. 1248.80  13
   0  -3   2 175886. 1463.01   4
   0   3  -2 180710. 1425.54  21
   0   3  -2 178056. 1221.11  12
   0   3  -2 176306. 1662.79  16
   0  -3   2 169481. 1200.62   6
   0  -3   2 180210. 1207.43  12
   0  -3   2 177709. 1237.79  17
   0   3  -2 178639. 1605.45  15
   0  -3   1 77865.4 894.666   5
   0  -3   1 80989.3 939.470  17
   0   3  -1 78255.4 1024.28   4
   0  -3   1 80926.3 1055.71  15
   0  -3   1 86931.1 970.202  21
   0   3  -1 80882.7 915.293  21
   0   3  -1 76946.6 1001.04  15
   0   3  -1 78450.4 916.793   6
   0   3  -1 79183.0 1095.54  16
   0  -3   1 80808.5 939.360   6
   0  -3   1 78543.5 903.327  12
   0  -3   1 76283.2 806.889  14
   0   3  -1 78059.8 696.503  11
   0   3  -1 77321.4 695.376  22
   0  -3   1 76325.1 975.610  20
   0   3  -1 71336.8 976.180  23
   0   3  -1 77228.2 914.727  17
   0  -3   1 80371.6 717.512  22
   0  -3   1 76909.5 982.595   7
   0   3  -1 81275.6 933.490  12
   0   3  -1 78027.8 890.379   3
   0  -3   1 78264.6 723.759  11
   0   3   0 57896.1 874.967  12
   0  -3   0 57201.3 865.243  12
   0   3   0 60624.6 982.286   9
   0  -3   0 57461.2 790.982  21
   0   3   0 56529.4 871.450  17
   0   3   0 58217.1 928.366   4
   0  -3   0 55912.5 592.606  14
   0   3   0 57823.3 855.147   1
   0   3   0 52527.2 568.152  14
   0  -3   0 60009.8 907.627  17
   0   3   0 56540.9 778.678  21
   0  -3   0 54214.2 680.197   5
   0   3   0 55711.7 931.871  16
   0  -3   0 57906.3 874.742  15
   0  -3   0 57537.6 597.498   2
   0   3   0 53974.0 827.627  15
   0   3   0 55831.8 861.635   6
   0  -3   0 60382.3 907.788   6
   0   3   0 57410.1 568.290  22
   0   3   0 57537.3 574.575  11
   0   3   0 56175.2 914.321  23
   0   3   1 10420.5 257.792   2
   0   3   1 10462.1 427.276   9
   0   3   1 10620.8 377.507  15
   0   3   1 10065.7 380.976   7
   0   3   1 10104.3 252.186  14
   0   3   1 10165.3 416.299  16
   0  -3  -1 10383.8 373.681  15
   0   3   1 10657.8 403.339   1
   0   3   1 11074.0 424.035  12
   0   3   1 10185.6 258.214   5
   0  -3  -1 9804.43 255.549   5
   0  -3  -1 10500.6 243.364  14
   0   3   1 10504.6 387.467  20
   0   3   1 10770.3 426.227   4
   0  -3  -1 11160.6 438.274  16
   0   3   1 10834.9 361.784  21
   0   3   1 10013.5 408.786  17
   0   3   1 10334.3 412.044   6
   0  -3  -1 9703.51 412.982   9
   0  -3  -1 10337.8 238.247   2
   0   3   1 9870.57 411.750  23
   0   3   1 10455.7 416.180  18
   0  -3  -2 71302.9 639.912   5
   0   3   2 67017.5 719.567  14
   0   3   2 73831.8 1176.68   9
   0   3   2 71693.8 1175.00  18
   0   3   2 72690.6 754.642   2
   0   3   2 70570.8 1163.26  17
   0   3   2 72404.7 1019.55  15
   0   3   2 72253.7 1173.27   6
   0   3   2 73286.8 839.466  11
   0   3   2 70876.8 1004.20  21
   0   3   2 71605.9 669.070   5
   0  -3  -2 72053.7 993.338  15
   0   3   2 69138.5 1144.43  23
   0   3   2 72399.6 1149.70  16
   0  -3  -2 73022.2 726.596   2
   0   3   3 5580.12 352.900  23
   0   3   3 5337.10 236.006   2
   0   3   3 6022.70 323.453   3
   0  -3  -3 5534.26 354.551   4
   0   3   3 6097.47 252.983  14
   0   3   3 6018.33 378.237  18
   0   3   3 6037.42 321.846  15
   0   3   3 4820.84 186.849   5
   0   3   3 6359.48 380.079   6
   0  -3  -3 5830.06 247.964   2
   0  -3  -3 5593.63 356.169  12
   0   3   3 5780.85 363.103  17
   0   3   3 6419.64 286.394  11
   0   3   3 6313.85 369.884  16
   0   3   4 10646.0 502.185  16
   0   3   4 9669.10 510.604  18
   0   3   4 9898.74 507.516  17
   0   3   4 10593.5 412.779  11
   0   3   4 10076.7 504.497   8
   0   3   4 9969.01 367.907  14
   0  -3  -4 10390.3 524.942   1
   0   3   4 9668.67 500.041   6
   0   3   4 9769.40 364.013   2
   0  -3  -4 9572.44 492.365   4
   0  -3  -4 9540.55 491.436  12
   0   3   4 10193.3 500.247  23
   0  -3  -4 9753.13 488.495   9
   0  -3  -4 10483.0 379.467   2
   0   3   4 9996.69 438.157  15
   0   3   4 10129.1 297.757   5
   0   3   5 60261.4 998.899  14
   0   3   5 58764.0 1329.62  18
   0   3   5 61959.0 804.812   5
   0   3   5 59756.3 1280.71   8
   0  -3  -5 60232.6 1272.55   9
   0   3   5 60505.7 1355.63  13
   0  -3  -5 60992.9 1312.34   4
   0   3   5 59970.5 1307.69   6
   0  -3  -5 58843.7 1289.52  12
   0  -3  -5 59192.5 1327.95   1
   0   3   5 59882.8 990.315   2
   0   3   5 60162.4 1259.61  16
   0   3   5 62735.2 1301.77  23
   0   3   5 60471.7 1160.71  15
   0   3   5 58863.9 1302.00  17
   0   3   6 55097.2 1050.92  14
   0  -3  -6 53148.8 1304.70   4
   0   3   6 52949.5 1353.03  13
   0   3   6 54258.4 819.222   5
   0   3   6 53889.6 1177.56  15
   0  -3  -6 52379.5 1301.91  12
   0   3   6 54130.7 1325.82   6
   0  -3  -6 55716.5 1301.46   9
   0  -3  -6 54456.9 1368.40   1
   0   3   6 51130.9 1265.55   8
   0   3   6 53403.6 1274.64  23
   0   3   6 53981.0 1355.45  18
   0   3   6 54435.7 1267.97  16
   0   3   6 52802.6 1311.60  17
   0   3   7 5219.18 450.429  17
   0   3   7 5118.19 452.026  18
   0   3   7 4805.95 441.854  13
   0  -3  -7 4796.66 415.499   9
   0   3   7 4300.13 411.403   6
   0   3   7 4655.02 375.795  15
   0   3   7 4553.95 402.914  16
   0   3   7 4161.11 391.318  23
   0   3   7 5260.09 439.009   8
   0   3   7 5135.84 456.780  19
   0   3   7 4683.51 340.441  14
   0  -3  -7 4600.34 416.984  12
   0  -3  -7 4651.66 420.725   4
   0  -3  -7 4511.48 436.780   1
   0   3   8 1024.62 174.219  14
   0   3   8 1013.44 220.875  19
   0   3   8 775.656 207.355  17
   0   3   8 902.323 177.896  15
   0   3   8 784.763 190.559   8
   0  -3  -8 1070.63 216.666   4
   0   3   8 1069.68 212.491  21
   0   3   8 974.410 221.754  16
   0  -3  -8 898.944 214.639  12
   0   3   8 922.176 235.416   6
   0   3   8 707.737 190.204  20
   0   3   8 631.477 190.370  18
   0  -3  -8 1276.69 233.248   9
   0   3   8 839.453 171.786  22
   0   3   8 1059.34 225.094   7
   0   3   8 782.610 184.212  23
   0   3   8 933.989 224.065  13
   0  -3  -9 677.775 201.486  12
   0   3   9 414.536 180.879   8
   0   3   9 335.276 144.805  22
   0   3   9 236.667 159.590  20
   0   3   9-11.1541 124.616   6
   0   3   9 41.5396 131.101  17
   0   3   9 369.165 170.368  18
   0   3   9 733.561 229.493  19
   0   3   9 90.7237 149.092  13
   0   3   9 444.578 172.854  23
   0  -3  -9 272.310 153.805   4
   0   3   9 235.543 138.863  21
   0   3   9 322.032 163.707   7
   0   3  10 4342.98 480.333  20
   0   3  10 5321.74 548.267  19
   0   3  10 4999.91 523.875   7
   0   3  10 5300.93 540.622  13
   0   3  10 5214.06 508.260   6
   0   3  10 4621.51 481.522  21
   0   3  10 4558.24 479.080   8
   0   3  10 3892.74 471.921  18
   0   3  10 4868.43 505.004  17
   0  -4  12 6973.36 534.989  19
   0  -4  12 7294.06 624.330  22
   0  -4  12 7151.79 592.016  20
   0   4 -12 7098.47 649.128   3
   0   4 -12 7022.63 657.175  11
   0   4 -12 6032.52 528.419  10
   0  -4  12 6826.06 604.749  21
   0  -4  12 7108.27 587.655   7
   0  -4  11 925.691 261.713  22
   0  -4  11 838.410 218.038   7
   0  -4  11 480.577 167.429  19
   0   4 -11 759.331 222.770   3
   0  -4  11 966.613 238.348  21
   0   4 -11 582.272 187.871  10
   0  -4  11 795.995 214.034  20
   0   4 -11 479.144 195.936  11
   0  -4  10 15026.5 690.539  19
   0  -4  10 14389.5 768.338  21
   0  -4  10 15381.7 784.592  22
   0   4 -10 14917.7 803.891   3
   0  -4  10 15939.8 773.484   7
   0  -4  10 16075.7 569.509  13
   0   4 -10 15545.9 584.678   1
   0   4 -10 15232.5 731.302  10
   0   4 -10 15118.7 825.461  11
   0  -4  10 14760.6 751.771  20
   0  -4   9 36331.2 1096.13  20
   0   4  -9 35999.5 824.431   1
   0  -4   9 34924.6 984.979  19
   0   4  -9 33654.0 1115.13   3
   0  -4   9 34982.8 1103.02  22
   0   4  -9 33709.6 1133.67  11
   0   4  -9 35325.5 1029.63  10
   0  -4   9 36532.5 1133.46  21
   0  -4   9 35133.1 1073.12   7
   0  -4   9 36251.6 799.362  13
   0  -4   8 10182.2 551.797  20
   0   4  -8 10101.8 574.049   3
   0   4  -8 9620.60 501.697  10
   0  -4   8 10076.9 500.741  19
   0  -4   8 9691.26 535.235   7
   0   4  -8 9620.41 563.863  11
   0  -4   8 10304.0 573.225  21
   0  -4   8 9626.77 543.453  22
   0  -4   8 10050.9 394.516  13
   0  -4   7 11238.9 544.836  20
   0  -4   7 10782.7 532.562  22
   0  -4   7 11184.1 556.025  21
   0  -4   7 10555.9 429.872   4
   0  -4   7 10904.3 441.168  23
   0   4  -7 13012.7 600.354   3
   0   4  -7 11272.6 505.833  10
   0   4  -7 10726.3 282.990   8
   0  -4   7 11216.4 496.986  19
   0  -4   7 10622.7 532.416   7
   0   4  -7 11345.8 562.847  11
   0  -4   7 11811.1 403.545  13
   0   4  -6 31430.6 639.576  13
   0  -4   6 31943.4 785.495  19
   0  -4   6 32882.4 872.128   7
   0  -4   6 31675.9 730.846  23
   0   4  -6 31554.0 624.121   1
   0   4  -6 30757.7 774.493  10
   0  -4   6 31429.7 615.554  13
   0  -4   6 32657.8 879.246  21
   0   4  -6 32608.5 879.242   3
   0  -4   6 29958.0 704.476   4
   0   4  -6 30950.2 842.905  11
   0  -4   6 32605.0 872.683  20
   0   4  -6 31804.2 479.441   8
   0  -4   6 32112.9 838.918  22
   0  -4   5 3502.82 136.774  17
   0  -4   5 3849.39 291.734  20
   0   4  -5 3821.90 143.990   6
   0   4  -5 3720.75 142.655  17
   0  -4   5 3969.01 272.106  19
   0   4  -5 3905.83 212.017   1
   0  -4   5 3686.01 286.639  21
   0  -4   5 3612.46 204.933  13
   0  -4   5 3704.59 250.011   4
   0  -4   5 3492.93 277.910   7
   0   4  -5 3914.73 216.177  13
   0   4  -5 4062.64 180.436   8
   0   4  -5 4056.98 263.520  23
   0   4  -5 4019.19 291.540   3
   0   4  -5 3680.36 270.254  11
   0  -4   5 3832.74 142.854   6
   0  -4   5 3883.44 255.013  23
   0   4  -5 3547.49 255.672  10
   0  -4   5 4056.92 144.815  12
   0  -4   5 4897.42 311.709  22
   0   4  -4 22126.8 322.252  18
   0   4  -4 22505.3 716.534  16
   0  -4   4 21485.6 572.755  22
   0   4  -4 22071.3 500.036  13
   0  -4   4 22991.8 418.297  12
   0  -4   4 21997.0 592.196   4
   0   4  -4 21651.3 314.108  18
   0  -4   4 22942.1 610.632  23
   0   4  -4 22411.6 607.751  23
   0   4  -4 22258.1 427.673   6
   0   4  -4 22234.5 444.516   8
   0  -4   4 23422.2 616.025  19
   0   4  -4 23383.0 442.393  17
   0  -4   4 22931.2 424.107   6
   0  -4   4 21968.2 636.424  21
   0  -4   4 23067.2 427.155  17
   0  -4   4 23431.8 668.937  20
   0  -4   4 23002.0 598.583  11
   0  -4   4 23015.9 665.708   7
   0   4  -4 22653.1 628.512   3
   0   4  -4 22296.5 585.011  11
   0  -4   3 50754.0 735.669  17
   0  -4   3 50558.9 887.754  19
   0  -4   3 51119.4 916.307  23
   0  -4   3 52980.2 936.580   3
   0   4  -3 50213.6 1037.21  16
   0   4  -3 49295.3 749.709  13
   0  -4   3 49296.6 941.994   7
   0   4  -3 50198.9 915.493  23
   0   4  -3 50170.7 781.897  22
   0   4  -3 50152.9 777.318  11
   0   4  -3 51787.4 901.299  21
   0  -4   3 49591.9 711.621  12
   0   4  -3 49673.6 719.660  12
   0  -4   3 50248.8 895.890  14
   0   4  -3 49574.7 727.862  17
   0  -4   3 50182.2 729.584   6
   0   4  -3 49440.5 997.209  15
   0  -4   3 47959.8 889.675  21
   0  -4   3 49591.1 939.904  20
   0   4  -3 48778.8 717.781   6
   0  -4   3 50448.3 795.627  11
   0   4  -3 48883.3 867.660   3
   0  -4   3 50133.8 786.908  22
   0  -4   3 50850.6 903.792   4
   0   4  -2 100902. 1139.83  12
   0  -4   2 101075. 993.479  22
   0  -4   2 98432.2 1213.83  21
   0   4  -2 101585. 971.562  22
   0   4  -2 97449.3 1168.31   3
   0  -4   2 96664.3 1293.10   7
   0  -4   2 96289.2 1280.72   4
   0  -4   2 98855.9 1236.89   5
   0  -4   2 102535. 1158.11   6
   0   4  -2 98038.8 1345.01  15
   0   4  -2 101727. 1204.61  21
   0   4  -2 97803.8 1131.58  17
   0  -4   2 97398.1 993.045  11
   0  -4   2 98879.7 1109.58  12
   0  -4   2 97215.8 1129.89  14
   0   4  -2 99620.1 1438.33  16
   0   4  -2 98856.3 955.229  11
   0   4  -2 98150.3 1127.27   6
   0   4  -2 99669.2 1116.33  13
   0  -4   2 101447. 1319.27  23
   0   4  -2 97899.5 1305.51  23
   0  -4   2 103188. 1167.48  17
   0   4  -2 103065. 1331.20   4
   0   4  -1 18190.2 372.920  11
   0  -4   1 18449.3 583.163   4
   0   4  -1 17340.2 571.740  23
   0   4  -1 17769.5 556.096  15
   0   4  -1 18390.7 618.856  16
   0  -4   1 17965.1 557.874  20
   0  -4   1 19113.7 551.211  17
   0   4  -1 18597.2 508.563  21
   0  -4   1 18425.1 494.515   5
   0  -4   1 17784.9 513.282  21
   0   4  -1 18355.9 527.809   1
   0  -4   1 17963.0 436.925  14
   0   4  -1 17924.0 497.014   3
   0  -4   1 18930.9 547.172   6
   0   4  -1 17023.9 517.819   6
   0  -4   1 18184.7 561.634   7
   0  -4   1 18160.6 527.160  12
   0   4  -1 18541.7 542.310  17
   0   4  -1 18736.2 544.283  12
   0   4  -1 19819.7 606.598   4
   0   4  -1 18513.2 372.544  22
   0   4   0 73694.4 1249.79  16
   0   4   0 73943.5 725.667  22
   0   4   0 73208.5 1155.10   6
   0   4   0 72278.8 1107.17  15
   0   4   0 73001.4 1134.16  18
   0  -4   0 73480.5 1045.45  21
   0  -4   0 72035.1 746.375  14
   0   4   0 74734.1 1037.60  21
   0   4   0 73129.3 747.583  14
   0   4   0 72443.5 1211.12  23
   0  -4   0 71930.2 899.325   5
   0   4   0 73859.8 1168.65  17
   0  -4   0 72976.2 1136.81  12
   0  -4   0 74749.9 1155.06  15
   0   4   0 73300.3 735.589  11
   0  -4   0 72065.5 746.857   2
   0   4   1 55698.6 1093.44  17
   0   4   1 55591.0 1117.01  16
   0  -4  -1 56060.9 697.545   5
   0   4   1 55342.1 984.669  15
   0   4   1 56056.7 1089.60  18
   0   4   1 56462.5 1118.79  23
   0  -4  -1 54083.7 1059.26  12
   0  -4  -1 54757.8 1123.32   9
   0   4   1 56988.2 1100.47   6
   0   4   1 56780.7 944.411  21
   0  -4  -1 56945.4 610.406   2
   0  -4  -1 55288.8 609.088  14
   0   4   1 56048.6 647.159  14
   0   4   2 17659.4 655.674   6
   0   4   2 17349.0 437.715  11
   0   4   2 19188.3 681.865  16
   0   4   2 18090.8 398.702  14
   0   4   2 18156.0 669.595  18
   0  -4  -2 17257.4 656.792   4
   0  -4  -2 18128.9 375.212   2
   0   4   2 17827.0 665.158  23
   0   4   2 18897.8 684.105  17
   0  -4  -2 18024.1 352.156   5
   0  -4  -2 18454.1 663.582  12
   0   4   2 17795.8 397.812   2
   0   4   2 18176.5 581.287  15
   0  -4  -2 18081.2 672.006   9
   0   4   3 27.0074 105.101  18
   0   4   3 29.4497 94.8845  16
   0   4   3 30.1574 31.6029   5
   0   4   3 82.3919 60.8475   2
   0   4   3 101.106 108.915  17
   0  -4  -3 23.5828 78.7753  12
   0  -4  -3 107.210 77.0284   9
   0   4   3 51.3289 79.2731  15
   0   4   3 28.5534 97.7957   6
   0   4   3 205.291 110.334  23
   0  -4  -3 89.7627 47.3801   2
   0   4   3 38.7427 66.2742  14
   0  -4  -3 96.0409 91.5855   4
   0   4   3 78.2337 58.3562  11
   0   4   4 978.824 191.855  17
   0  -4  -4 621.041 167.701  12
   0   4   4 927.977 121.136   2
   0   4   4 1109.32 176.695  15
   0   4   4 913.080 190.853   6
   0  -4  -4 902.857 185.749   9
   0   4   4 1130.34 139.851  14
   0   4   4 893.995 182.928  16
   0   4   4 1146.17 210.204  18
   0   4   4 969.964 85.6949   5
   0   4   4 946.597 198.471   8
   0   4   4 1099.06 205.940  23
   0  -4  -4 863.816 192.974   4
   0   4   5 20731.2 385.699   5
   0   4   5 20590.0 833.868   8
   0   4   5 22390.4 889.397  17
   0   4   5 21827.4 602.381  14
   0  -4  -5 22574.3 888.694   4
   0   4   5 21717.8 888.346  13
   0  -4  -5 22953.6 869.881   9
   0   4   5 21095.3 859.005   6
   0   4   5 22282.8 865.490  23
   0   4   5 21342.7 885.144  18
   0  -4  -5 21579.1 867.158  12
   0   4   5 22646.6 760.633  15
   0   4   5 22070.6 840.793  16
   0   4   6 31229.4 1104.25   6
   0   4   6 30350.8 1036.91  16
   0   4   6 32025.7 1091.01  23
   0   4   6 29888.0 1109.42  13
   0  -4  -6 31401.2 1108.86   4
   0   4   6 29543.3 1048.07   8
   0   4   6 31772.9 788.256  14
   0   4   6 30566.0 1111.69  18
   0   4   6 33010.0 965.271  15
   0  -4  -6 31378.4 1067.37   9
   0  -4  -6 30489.8 1091.80  12
   0   4   6 30398.3 1093.62  17
   0   4   7 122.981 102.577  15
   0  -4  -7 33.5755 105.362  12
   0   4   7 4.11940 115.949   6
   0   4   7 313.818 151.301  13
   0   4   7-14.7229 94.5093  18
   0   4   7 169.382 104.059  22
   0   4   7 162.497 151.445  19
   0   4   7-9.97423 102.387  17
   0  -4  -7 309.016 146.988   4
   0   4   7-26.3955 112.735  23
   0   4   7 356.515 152.249   8
   0  -4  -7 145.964 112.151   9
   0   4   7 191.563 108.392  16
   0   4   8 2548.69 298.451  22
   0   4   8 2294.80 342.123   7
   0   4   8 2025.62 313.238  16
   0   4   8 2642.80 363.302  20
   0  -4  -8 1697.67 312.020   4
   0   4   8 2022.06 352.639  19
   0  -4  -8 2685.13 356.494   9
   0   4   8 2665.98 374.719   8
   0   4   8 1790.10 292.620  23
   0  -4  -8 2451.98 360.516  12
   0   4   8 2721.99 369.308  13
   0   4   8 2080.05 325.401   6
   0   4   8 1796.38 321.430  17
   0   4   8 2150.52 348.308  18
   0   4   9 7889.12 658.204   6
   0  -4  -9 7822.97 647.822   4
   0   4   9 7597.24 678.807  19
   0   4   9 7111.07 629.749  17
   0   4   9 6891.71 587.150  23
   0   4   9 7280.35 650.963  13
   0   4   9 8033.10 644.188  20
   0   4   9 7762.32 671.676  18
   0   4   9 7663.27 600.283  21
   0   4   9 8078.27 648.160   7
   0   4   9 7349.99 621.172   8
   0  -4  -9 7960.30 668.810  12
   0  -5  12 582.441 196.656   7
   0  -5  12 513.641 189.937  21
   0   5 -12 145.973 136.035  10
   0  -5  12 65.7781 145.300  22
   0   5 -12 448.729 209.994  11
   0  -5  12 718.850 200.985  20
   0  -5  12 227.367 143.559  19
   0   5 -12 523.059 217.245   3
   0   5 -11 6006.93 562.758   3
   0  -5  11 5447.30 505.968  20
   0  -5  11 5396.29 453.685  19
   0  -5  11 5300.20 516.764  21
   0   5 -11 5548.04 481.755  10
   0  -5  11 5087.66 486.713   7
   0  -5  11 5769.90 528.715  22
   0   5 -11 6043.69 572.487  11
   0   5 -10 12159.0 741.250   3
   0  -5  10 11292.6 615.568  19
   0   5 -10 10671.2 618.740  10
   0   5 -10 12261.2 748.566  11
   0  -5  10 11067.0 691.773  21
   0  -5  10 12894.1 727.853  22
   0  -5  10 11291.0 677.764   7
   0  -5  10 12250.4 704.473  20
   0  -5   9 567.042 189.108  21
   0   5  -9 493.859 159.529   3
   0   5  -9 538.220 151.242  10
   0  -5   9 727.896 195.282  20
   0  -5   9 486.119 145.853  19
   0  -5   9 504.291 122.733   4
   0   5  -9 404.763 166.737  11
   0  -5   9 469.787 160.136   7
   0   5  -9 384.128 101.113   1
   0  -5   9 521.298 108.655  13
   0  -5   9 835.837 207.379  22
   0  -5   8 15240.9 700.192   7
   0  -5   8 16113.9 498.738  13
   0  -5   8 15087.9 688.350  22
   0   5  -8 14848.3 702.053  11
   0  -5   8 15811.2 714.628  20
   0   5  -8 15033.2 647.821  10
   0  -5   8 14904.2 704.807  21
   0   5  -8 14886.0 710.953   3
   0  -5   8 14839.6 631.237  19
   0  -5   8 15429.5 573.121   4
   0  -5   7 71767.5 1440.91   7
   0  -5   7 69910.0 1436.19  21
   0  -5   7 71788.0 1308.84  19
   0   5  -7 70014.4 1432.13   3
   0  -5   7 72227.3 1442.71  20
   0  -5   7 69547.3 1361.37  22
   0   5  -7 69016.1 1386.17  11
   0   5  -7 71728.9 744.658   8
   0  -5   7 69971.1 1198.81   4
   0   5  -7 70509.8 1313.06  10
   0  -5   6 10096.4 457.530   4
   0  -5   6 10594.2 502.763  22
   0  -5   6 10721.0 544.161  20
   0  -5   6 10109.6 528.488   7
   0   5  -6 10442.3 472.184  23
   0  -5   6 9849.20 229.098  12
   0   5  -6 10231.3 309.770   8
   0   5  -6 10192.5 481.221  10
   0   5  -6 9637.29 498.031   3
   0  -5   6 10034.9 524.892  21
   0  -5   6 10718.5 493.525  19
   0   5  -6 10106.0 495.429  11
   0   5  -5 148.804 28.6808  18
   0   5  -5 116.207 25.9687  18
   0   5  -5 150.606 85.1562  23
   0   5  -5 33.4600 114.170  16
   0   5  -5 32.0509 85.8954   3
   0  -5   5 238.676 126.890   7
   0   5  -5 199.786 97.0116  10
   0   5  -5 104.251 52.8683   6
   0   5  -5 6.23798 20.0245  13
   0   5  -5 317.271 108.233  11
   0  -5   5 58.2208 116.689   9
   0  -5   5 163.349 95.0416  19
   0   5  -5 121.937 50.7950   8
   0  -5   5 174.631 54.2643  12
   0  -5   5 132.163 125.132  21
   0   5  -5 61.4666 45.2526  17
   0  -5   5 171.089 96.4903   4
   0  -5   5 100.367 116.453  20
   0  -5   5 131.013 49.2712  17
   0  -5   5 164.234 52.1323   6
   0  -5   5 169.954 92.4463  22
   0  -5   4 1383.98 235.435   9
   0  -5   4 1426.58 136.159  12
   0   5  -4 1235.63 169.231  10
   0  -5   4 1271.18 175.782   4
   0  -5   4 1371.34 183.392  19
   0   5  -4 1233.83 153.824  11
   0   5  -4 1483.52 190.315  23
   0   5  -4 1396.56 144.240  17
   0   5  -4 1254.00 113.600  18
   0   5  -4 1540.21 231.868  16
   0   5  -4 1276.36 171.863   3
   0   5  -4 1342.85 133.871   8
   0  -5   4 1222.74 193.740  20
   0   5  -4 1411.13 140.403  12
   0  -5   4 1388.20 137.836   6
   0  -5   4 1203.55 125.169  17
   0   5  -4 1159.81 130.528   6
   0  -5   4 1205.98 157.103  22
   0  -5   4 1287.89 200.197   7
   0  -5   4 1484.54 197.792  21
   0  -5   4 1357.32 158.524  11
   0   5  -3 16180.0 500.010   6
   0   5  -3 16894.4 472.782  22
   0   5  -3 15617.5 590.888  23
   0  -5   3 16035.1 478.257  11
   0   5  -3 16459.7 671.154  16
   0  -5   3 16136.0 572.165  21
   0   5  -3 15799.9 627.428  15
   0  -5   3 15928.4 602.152  20
   0  -5   3 16204.0 591.381   4
   0  -5   3 16216.1 575.089  19
   0   5  -3 16136.5 460.589  11
   0   5  -3 16417.2 497.430  12
   0  -5   3 15748.3 671.615   9
   0  -5   3 16048.5 473.114  22
   0  -5   3 16130.7 487.762  12
   0   5  -3 15857.6 498.997  17
   0   5  -3 16867.7 465.934  18
   0  -5   3 17992.2 527.059   6
   0   5  -3 16565.7 552.432   3
   0  -5   3 17269.1 517.123  17
   0  -5   3 16153.4 608.640   7
   0   5  -2 25177.7 671.702   6
   0  -5   2 24346.4 741.045   4
   0  -5   2 24344.5 611.832  14
   0  -5   2 24250.8 648.015  12
   0   5  -2 24996.8 634.664  18
   0   5  -2 23887.0 507.745  22
   0   5  -2 24348.4 753.280  23
   0   5  -2 23129.1 788.334  16
   0  -5   2 22443.9 792.642   9
   0   5  -2 25069.8 755.913  15
   0  -5   2 24199.3 682.901  21
   0   5  -2 24220.0 511.639  11
   0  -5   2 24158.4 732.107  20
   0  -5   2 24720.8 740.774   7
   0   5  -2 25054.4 674.965  17
   0   5  -2 23436.3 644.480   3
   0  -5   1 9881.11 435.643  21
   0  -5   1 10337.6 503.560   4
   0   5  -1 9741.17 468.622  15
   0   5  -1 10550.0 539.798  16
   0   5  -1 10425.8 306.613  11
   0  -5   1 9774.86 403.269   5
   0   5  -1 9818.31 441.759  18
   0   5  -1 9431.29 446.815   6
   0   5  -1 10053.1 424.527   3
   0   5  -1 10009.6 299.566  22
   0  -5   1 10504.3 363.194   2
   0   5  -1 9750.62 495.158  23
   0  -5   1 9682.49 525.322   9
   0  -5   1 10096.1 353.128  14
   0  -5   1 9531.85 440.963  12
   0   5  -1 9952.67 459.257  17
   0   5   0 49702.5 1169.82  16
   0   5   0 49136.9 657.248  11
   0  -5   0 46513.3 1036.42  12
   0  -5   0 49245.3 656.250  14
   0   5   0 48884.2 1082.60  17
   0   5   0 49384.8 643.227  22
   0   5   0 49996.0 1087.33   6
   0  -5   0 49545.8 657.016   2
   0   5   0 48174.4 1051.01  18
   0   5   0 49627.6 1035.55  15
   0  -5   0 49387.3 828.156   5
   0   5   0 46994.8 1105.91  23
   0  -5   0 46516.3 1153.32   9
   0  -5   0 47040.9 1107.92   4
   0  -5  -1 105849. 1662.87  12
   0   5   1 104124. 1722.97  23
   0   5   1 106035. 1016.74  22
   0   5   1 105979. 1684.07  17
   0  -5  -1 104400. 1065.22   5
   0   5   1 108837. 1044.33  11
   0  -5  -1 106647. 1772.98   9
   0   5   1 104724. 1655.88  18
   0  -5  -1 106579. 1733.61   4
   0   5   1 107273. 1529.19  15
   0   5   1 104945. 1669.05   6
   0   5   1 109752. 924.617  14
   0   5   1 103191. 1714.85  16
   0  -5  -1 106996. 882.267  14
   0   5   2 2619.31 152.071  14
   0   5   2 2535.73 294.206  16
   0   5   2 2102.60 273.129   6
   0   5   2 2593.60 254.692  15
   0   5   2 2463.23 290.925  17
   0  -5  -2 2442.72 283.225   4
   0  -5  -2 2329.60 283.525   9
   0  -5  -2 2592.34 143.194   2
   0   5   2 2256.00 165.647  11
   0  -5  -2 2523.22 140.901   5
   0   5   2 2338.65 280.256  23
   0   5   2 2177.91 274.502  18
   0  -5  -2 2460.11 284.042  12
   0   5   3 21665.9 862.395  23
   0   5   3 22754.7 749.715  15
   0   5   3 22282.0 854.522  16
   0  -5  -3 22110.2 450.884   2
   0  -5  -3 20021.6 831.717   4
   0   5   3 21689.7 467.798  14
   0   5   3 22033.1 868.686  17
   0  -5  -3 20818.3 837.404   9
   0   5   3 22218.5 865.947   6
   0  -5  -3 21228.5 837.579  12
   0   5   3 20680.6 836.096  18
   0   5   3 20890.5 819.164   8
   0   5   4 740.913 193.784  16
   0  -5  -4 336.600 140.034  12
   0   5   4 390.699 164.646   6
   0   5   4 206.832 140.676  17
   0  -5  -4 548.305 179.972   4
   0   5   4 326.208 170.440  18
   0   5   4 382.626 145.329  23
   0   5   4 559.390 147.684  15
   0  -5  -4 503.828 155.158   9
   0   5   4 370.395 83.7059  14
   0   5   4 288.067 135.321   8
   0   5   5 98.9214 115.459  13
   0   5   5 139.000 122.421  17
   0  -5  -5 375.908 175.649   4
   0  -5  -5 190.705 132.351  12
   0   5   5 515.297 171.129  16
   0   5   5 377.231 168.234  23
   0   5   5 510.421 177.506  18
   0   5   5 324.746 158.876   8
   0   5   5 600.604 171.192  15
   0  -5  -5 436.703 174.361   9
   0   5   5 582.754 204.141   6
   0  -5  -6-40.1799 127.770   4
   0   5   6 45.1708 121.552  17
   0   5   6-12.6993 121.251  18
   0   5   6-216.260 138.527  16
   0   5   6 28.0923 121.637   6
   0   5   6 46.6968 108.505   8
   0  -5  -6-141.645 140.608   9
   0  -5  -6 91.7112 133.333  12
   0   5   6 102.968 151.011  23
   0   5   6-116.795 112.408  13
   0   5   7 374.745 181.875  13
   0   5   7 252.722 142.086  23
   0   5   7 883.690 226.212   8
   0  -5  -7 369.656 138.646  12
   0   5   7 328.254 166.375   6
   0  -5  -7 463.810 168.592   9
   0  -5  -7 358.414 143.311   4
   0   5   7 477.200 169.836  16
   0   5   7 373.636 201.112  18
   0   5   7 557.712 224.350  17
   0   5   8 27354.9 1202.76   8
   0   5   8 27250.2 1260.84  19
   0   5   8 27692.4 1249.91   6
   0   5   8 27566.0 1251.78  17
   0   5   8 25622.9 1162.69  23
   0  -5  -8 28072.7 1256.60   4
   0  -5  -8 30650.9 1326.60  12
   0  -6  12 13210.3 741.866  19
   0  -6  12 13954.5 868.235  22
   0   6 -12 13004.4 782.217  10
   0  -6  12 13090.1 829.196   7
   0  -6  12 13485.3 842.354  20
   0   6 -11 5081.25 464.632  10
   0  -6  11 4429.48 416.306  19
   0  -6  11 4442.61 475.628  20
   0   6 -11 5276.90 536.691  11
   0  -6  11 5210.99 524.425  21
   0  -6  11 5184.07 507.139  22
   0   6 -11 5217.29 541.382   3
   0  -6  11 5034.29 510.911   7
   0  -6  10 2020.44 320.175   7
   0   6 -10 2349.83 302.005  10
   0  -6  10 2366.75 299.200  19
   0  -6  10 2239.60 331.079  22
   0   6 -10 2616.94 356.944   3
   0   6 -10 2686.85 357.614  11
   0  -6  10 2645.77 358.899  20
   0  -6  10 2651.19 353.345  21
   0  -6   9 7129.06 539.775   7
   0  -6   9 7699.65 540.763  22
   0  -6   9 7142.53 486.403  19
   0  -6   9 6539.94 517.657  20
   0  -6   9 7618.77 444.980   4
   0  -6   9 7956.97 570.732  21
   0   6  -9 7090.46 535.172  11
   0   6  -9 7175.51 545.742   3
   0   6  -9 7259.52 498.017  10
   0  -6   8-112.200 118.459  22
   0   6  -8 23.0321 96.7419  10
   0  -6   8-32.9858 125.184  21
   0  -6   8-58.7894 102.915  19
   0  -6   8 13.0126 111.375   7
   0  -6   8 98.7666 113.591  20
   0  -6   8 1.90429 72.4653   4
   0   6  -8 78.4786 63.5281   1
   0   6  -8 86.8289 102.616  11
   0   6  -8 129.305 110.301   3
   0  -6   7 35676.9 1080.12  21
   0  -6   7 33919.0 1153.53   9
   0  -6   7 35086.1 1081.92   7
   0   6  -7 38083.8 1054.96  11
   0   6  -7 35884.8 777.888   1
   0  -6   7 35040.9 987.994  19
   0   6  -7 35047.1 1050.50   3
   0  -6   7 34694.8 991.065  22
   0   6  -7 33560.4 964.176  10
   0  -6   7 34249.8 926.020   4
   0  -6   7 36173.9 1093.13  20
   0   6  -7 35344.4 963.424  23
   0   6  -6 35553.8 1139.01  16
   0   6  -6 36064.5 772.074   1
   0  -6   6 32861.9 1011.39  20
   0   6  -6 36034.6 670.219   8
   0   6  -6 35491.5 963.500  23
   0  -6   6 32080.7 1092.74   9
   0  -6   6 33715.0 909.397  22
   0  -6   6 34678.6 956.691  19
   0   6  -6 34634.6 919.407  11
   0   6  -6 34375.4 946.942  10
   0   6  -6 36131.7 616.989  17
   0  -6   6 33241.1 999.508  21
   0  -6   6 34992.0 583.329  12
   0  -6   6 35505.4 1052.19   7
   0  -6   6 33623.1 918.757   4
   0   6  -6 35841.9 610.655   6
   0   6  -6 35078.3 993.099   3
   0  -6   5 12296.0 562.190   4
   0   6  -5 12384.3 566.768   3
   0  -6   5 13114.3 530.050  22
   0   6  -5 12642.6 580.712  23
   0  -6   5 12779.5 685.723   9
   0   6  -5 12811.0 439.083  17
   0  -6   5 13118.7 628.015  20
   0  -6   5 12198.4 557.591  19
   0  -6   5 12236.3 608.289   7
   0   6  -5 12564.9 328.177  18
   0  -6   5 12041.1 404.037  12
   0   6  -5 11965.7 651.443  16
   0   6  -5 12941.4 434.851   6
   0   6  -5 11265.5 532.263  10
   0   6  -5 12986.5 341.811  18
   0  -6   5 12679.5 595.678  21
   0   6  -5 12759.5 515.436  11
   0   6  -4 56503.5 1229.19  23
   0   6  -4 56340.9 988.888  12
   0  -6   4 56492.4 1214.89   4
   0   6  -4 56152.5 1002.50  17
   0   6  -4 53349.5 1117.19   3
   0  -6   4 54338.7 1379.19   9
   0  -6   4 55395.5 959.566  12
   0  -6   4 56468.4 1199.51  21
   0   6  -4 54043.4 1147.94  10
   0   6  -4 55854.0 992.974   6
   0   6  -4 51912.6 851.666  18
   0  -6   4 53175.6 1222.02  20
   0   6  -4 56608.1 1384.47  16
   0   6  -4 57001.0 985.105  11
   0  -6   4 55412.7 1256.19   7
   0  -6   4 55802.2 998.346  22
   0   6  -3 12236.4 508.642  17
   0  -6   3 12079.5 583.612  20
   0  -6   3 12543.8 447.938  11
   0  -6   3 12500.8 498.115  12
   0   6  -3 12616.3 654.831  16
   0   6  -3 11629.1 580.660  15
   0  -6   3 11604.3 639.542   9
   0   6  -3 12355.3 505.082   6
   0  -6   3 11702.1 537.634  21
   0  -6   3 12757.3 442.202  22
   0   6  -3 12193.0 585.604  23
   0   6  -3 12426.5 469.545  18
   0  -6   3 11633.5 568.878   4
   0   6  -3 11790.9 512.248   3
   0  -6   3 12887.3 605.878   7
   0   6  -3 12042.1 410.195  22
   0   6  -3 12433.9 416.214  11
   0  -6   2 6386.52 335.616   2
   0  -6   2 10532.3 501.514  21
   0  -6   2 10461.3 541.867   7
   0  -6   2 10762.0 493.844  12
   0   6  -2 11116.9 618.257  16
   0   6  -2 10722.2 478.802  18
   0  -6   2 10322.0 538.568  20
   0   6  -2 10568.1 561.128  23
   0   6  -2 10135.2 345.260  22
   0  -6   2 10038.9 594.321   9
   0  -6   2 9738.22 534.330   4
   0   6  -2 10713.2 546.522  15
   0   6  -2 10477.9 353.727  11
   0   6  -2 10561.6 502.323   6
   0  -6   2 6825.59 342.441  14
   0   6  -2 10273.3 472.547   3
   0   6  -2 10675.1 504.377  17
   0  -6   1 16935.1 768.046   9
   0   6  -1 16469.0 719.878  23
   0  -6   1 16453.4 651.473  12
   0  -6   1 16056.7 704.361   4
   0  -6   1 17295.1 476.233   2
   0   6  -1 16990.3 670.462   6
   0   6  -1 16629.7 642.736  18
   0  -6   1 17187.9 468.720  14
   0   6  -1 17294.5 680.284  17
   0   6  -1 17733.6 419.516  11
   0   6  -1 16690.6 751.673  16
   0   6  -1 17102.6 607.525   3
   0   6  -1 16250.6 401.531  22
   0   6  -1 16859.2 673.588  15
   0  -6   1 16420.8 618.319  21
   0   6   0 6717.39 453.929   6
   0   6   0 5432.11 439.251  23
   0  -6   0 6316.87 433.575  12
   0   6   0 5871.36 424.387  17
   0   6   0 6111.63 409.387  15
   0   6   0 5450.37 399.496  18
   0   6   0 6474.14 245.649  22
   0   6   0 6531.94 253.230  11
   0  -6   0 6026.76 452.612   4
   0  -6   0 6715.39 248.130   2
   0   6   0 6301.23 380.635   3
   0  -6   0 6341.27 240.101  14
   0   6   0 6364.05 476.880  16
   0  -6   0 6101.29 476.456   9
   0   6   1 3482.51 348.574  18
   0   6   1 4299.99 213.715  11
   0   6   1 4205.42 342.978  15
   0  -6  -1 4425.56 171.492   2
   0   6   1 4524.25 414.144  16
   0  -6  -1 4185.65 408.274   9
   0  -6  -1 4165.68 379.794  12
   0   6   1 4658.07 421.222  23
   0   6   1 4055.40 382.999  17
   0  -6  -1 4755.81 417.791   4
   0   6   1 4565.63 401.622   6
   0  -6  -2 7590.33 525.349  12
   0   6   2 6638.67 505.687  17
   0   6   2 7452.02 307.733  11
   0   6   2 7207.59 452.376  15
   0   6   2 7436.97 524.905   6
   0   6   2 7144.92 525.001  16
   0   6   2 7020.00 527.693  23
   0   6   2 6297.71 486.591  18
   0  -6  -2 7546.32 553.083   9
   0  -6  -2 6549.35 513.912   4
   0  -6  -3 12556.8 723.555   9
   0  -6  -3 14473.2 781.482   4
   0   6   3 13813.6 732.355   8
   0  -6  -3 12506.8 714.881  12
   0   6   3 14466.0 651.270  15
   0   6   3 13845.8 759.409  17
   0   6   3 14390.2 764.772  18
   0   6   3 13925.1 754.137   6
   0   6   3 14566.3 764.362  16
   0   6   3 13884.4 761.361  23
   0   6   4 27029.7 902.020  15
   0   6   4 27067.3 1072.15   8
   0   6   4 29218.2 1143.56  23
   0   6   4 26976.4 1101.17   6
   0  -6  -4 29290.6 1141.10  12
   0   6   4 29334.9 1122.90  16
   0   6   4 27225.9 1109.61  17
   0  -6  -4 28030.9 1115.64   9
   0   6   4 26606.0 1098.02  18
   0  -6  -4 27018.7 1119.24   4
   0   6   5 282.423 146.740   6
   0   6   5 622.123 261.593  16
   0   6   5 254.562 156.447   8
   0  -6  -5 328.893 170.670   4
   0   6   5 237.978 160.501  18
   0   6   5 85.4453 133.451  13
   0   6   5 170.408 164.295  23
   0  -6  -5 135.754 133.957   9
   0  -6  -5 471.124 160.574  12
   0   6   5 297.200 155.084  17
   0  -6  -6 2205.15 343.861   9
   0   6   6 1984.51 349.757  13
   0   6   6 2402.01 388.069   6
   0   6   6 1732.22 311.939  16
   0   6   6 2368.97 385.752  17
   0  -6  -6 1788.18 328.984   4
   0  -6  -6 2228.60 366.698  12
   0   6   6 2280.21 366.551   8
   0   6   6 2116.09 342.536  23
   0   6   6 2364.98 394.480  18
   0   6   7 1617.62 314.081  23
   0  -6  -7 1448.96 318.656   4
   0  -7  12 12745.5 886.601   9
   0  -7  12 11949.3 726.072  19
   0   7 -12 14013.8 816.326  10
   0  -7  11 7424.54 613.896  22
   0  -7  11 7910.01 645.407  20
   0   7 -11 9261.31 716.918   3
   0   7 -11 7867.30 656.833  11
   0  -7  11 8480.49 677.520   7
   0  -7  11 7504.90 556.520  19
   0  -7  11 6329.24 618.146   9
   0   7 -11 8609.74 623.905  10
   0  -7  11 7567.87 646.380  21
   0  -7  10-0.71815 104.804  19
   0  -7  10 7.43732 134.290  22
   0   7 -10 117.491 93.1897  10
   0   7 -10 73.4743 129.028   3
   0   7 -10 32.3597 145.270  11
   0  -7  10 114.358 117.624  21
   0  -7  10 181.026 146.887  20
   0  -7  10 37.8052 163.580   9
   0  -7  10 121.679 183.301   7
   0  -7   9 68.7669 123.230  22
   0  -7   9 199.372 138.219  21
   0  -7   9 265.273 150.406  20
   0  -7   9 424.035 159.869   7
   0   7  -9 56.2836 103.453  10
   0  -7   9 416.767 133.137   4
   0   7  -9 187.062 140.666   3
   0  -7   9 200.798 121.452  19
   0   7  -9-19.8016 97.5932  11
   0  -7   9 43.3653 175.599   9
   0  -7   8 14792.3 783.378   7
   0  -7   8 15956.3 879.804   9
   0  -7   8 15744.2 809.318  20
   0  -7   8 15475.0 726.363  19
   0  -7   8 14762.0 772.850  21
   0   7  -8 13169.8 680.399  11
   0   7  -8 15449.2 723.786  10
   0  -7   8 15317.2 722.294  22
   0  -7   8 14129.8 655.199   4
   0   7  -8 14366.2 745.016   3
   0   7  -8 16107.0 554.616   1
   0  -7   7 878.959 246.029   9
   0   7  -7 1022.01 200.276  10
   0  -7   7 964.125 192.778   4
   0  -7   7 599.023 182.567  20
   0   7  -7 840.534 139.706   1
   0   7  -7 1056.43 193.312  11
   0  -7   7 1014.53 194.701  22
   0  -7   7 815.322 212.932  21
   0   7  -7 802.953 174.707  23
   0  -7   7 1337.13 217.818  19
   0   7  -7 768.831 188.214   3
   0  -7   7 961.004 223.784   7
   0   7  -6 2866.67 220.879  17
   0  -7   6 2182.34 304.772   7
   0   7  -6 2842.80 245.536   1
   0  -7   6 2282.69 299.946  21
   0   7  -6 2592.88 300.376  23
   0  -7   6 2300.18 278.046   4
   0   7  -6 2282.08 275.197  10
   0   7  -6 2502.75 203.938   6
   0   7  -6 2367.67 256.152  11
   0   7  -6 2529.02 294.426   3
   0  -7   6 2626.85 328.427  20
   0  -7   6 2528.94 195.821  12
   0  -7   6 2416.23 287.879  19
   0   7  -6 2566.99 351.850  16
   0  -7   6 2812.87 280.479  22
   0  -7   6 1828.09 321.885   9
   0  -7   5 5432.34 320.708  12
   0   7  -5 6189.62 358.078  17
   0   7  -5 5760.62 415.399  10
   0  -7   5 6604.92 489.275   7
   0  -7   5 5040.06 481.491   9
   0   7  -5 6253.84 354.928   6
   0  -7   5 5730.32 454.484  20
   0   7  -5 5936.21 285.284  18
   0   7  -5 6363.01 517.020  16
   0  -7   5 6331.57 385.171  22
   0  -7   5 5694.62 438.249  21
   0   7  -5 6105.11 424.556   3
   0   7  -5 5483.87 351.650  11
   0  -7   5 5620.74 428.226   4
   0   7  -5 6321.93 460.808  23
   0   7  -4 70645.6 1377.14   3
   0  -7   4 70515.4 1721.51   9
   0   7  -4 74469.2 1730.92  16
   0  -7   4 70993.0 1455.35  21
   0  -7   4 75238.1 1210.55  22
   0   7  -4 74034.9 1315.75  17
   0   7  -4 72786.0 1158.27  18
   0  -7   4 71837.0 1520.59   4
   0   7  -4 73174.6 1149.78  11
   0   7  -4 73952.2 1558.94  23
   0  -7   4 71953.6 1253.21  12
   0  -7   4 76577.0 1606.90   7
   0   7  -4 73335.2 1302.13   6
   0  -7   4 76707.9 1602.15  20
   0  -7   3 4320.25 394.331  20
   0  -7   3 4296.75 362.274  21
   0  -7   3 4360.49 393.622   7
   0   7  -3 4600.67 400.413  15
   0   7  -3 4530.20 436.048  16
   0   7  -3 4473.69 350.227  17
   0  -7   3 4332.32 395.521   4
   0   7  -3 4290.63 317.940  18
   0   7  -3 4492.40 348.197   3
   0  -7   3 4184.91 432.932   9
   0   7  -3 4217.95 340.791   6
   0   7  -3 4541.83 263.794  11
   0   7  -3 4386.17 403.934  23
   0  -7   3 4665.43 348.211  12
   0   7  -2 3209.91 371.441  16
   0   7  -2 3268.24 300.507   3
   0   7  -2 3356.85 324.061  17
   0  -7   2 2604.50 285.086  12
   0   7  -2 3059.15 294.322  18
   0   7  -2 2807.29 316.917  15
   0   7  -2 3043.91 345.305  23
   0  -7   2 2893.30 360.285   9
   0   7  -2 3046.83 194.813  11
   0  -7   2 2599.73 323.790   4
   0   7  -2 3212.66 319.143   6
   0  -7   2 3226.05 316.000  21
   0  -7   1 2322.61 175.366   2
   0   7  -1 2378.03 293.136   6
   0   7  -1 2512.02 337.439  16
   0   7  -1 2048.93 265.407  18
   0   7  -1 2344.64 312.797  23
   0   7  -1 1926.50 265.023  17
   0   7  -1 2184.28 278.358  15
   0   7  -1 2286.21 154.380  11
   0  -7   1 1642.46 283.410   9
   0   7  -1 2275.70 258.442   3
   0  -7   1 2137.59 274.107  12
   0  -7   1 2356.40 317.753   4
   0   7   0 6544.68 424.371   3
   0   7   0 7486.08 557.135  23
   0  -7   0 6706.38 555.691   9
   0   7   0 6480.72 495.719   6
   0  -7   0 7003.00 503.255  12
   0  -7   0 6774.68 529.401   4
   0   7   0 6751.28 469.410  15
   0   7   0 6075.73 511.533  16
   0   7   0 6484.03 475.794  18
   0   7   0 7748.03 541.803  17
   0   7   1 154.804 108.271   3
   0   7   1 218.872 155.949  17
   0   7   1 260.059 150.722   6
   0   7   1-97.1279 146.307  23
   0  -7  -1 290.583 148.201   4
   0   7   1 89.6572 106.891  18
   0   7   1 200.434 122.247  15
   0  -7  -1 240.216 150.293  12
   0   7   1 285.015 172.656  16
   0  -7  -1 564.766 190.832   9
   0   7   2 102.152 134.795  16
   0  -7  -2 219.998 142.595  12
   0   7   2 84.0306 124.814  23
   0   7   2 274.036 151.051  18
   0   7   2 355.940 132.017  15
   0   7   2 302.378 141.900   8
   0   7   2 137.768 136.920   6
   0   7   2-26.9681 121.691  17
   0  -7  -2-8.14737 156.231   9
   0  -7  -2 108.259 125.867   4
   0   7   3 26223.8 1119.07  18
   0   7   3 26587.1 935.587  15
   0   7   3 26552.0 1129.11  16
   0  -7  -3 26745.5 1170.77   4
   0  -7  -3 27593.7 1174.47   9
   0   7   3 26417.2 1095.70   8
   0  -7  -3 27864.1 1162.32  12
   0   7   3 27437.3 1156.43  17
   0   7   3 26217.1 1126.70   6
   0   7   3 26989.9 1161.29  23
   0  -7  -4 26477.8 1217.26   4
   0  -7  -4 26411.9 1180.87   9
   0   7   4 23198.5 1115.84  17
   0   7   4 25257.0 1157.84  18
   0   7   4 25767.2 1176.55   6
   0  -7  -4 24663.1 1144.84  12
   0   7   4 26461.7 1194.98  13
   0   7   4 26655.2 1197.58  23
   0   7   4 25041.9 1115.29   8
   0   7   4 25689.5 1138.72  16
   0   7   5 13241.7 877.259  18
   0   7   5 13417.6 855.004   8
   0  -7  -5 14905.7 936.110  12
   0   7   5 12256.8 848.224  13
   0   7   5 13521.8 843.096  16
   0   7   5 14725.6 929.661   6
   0  -7  -5 13252.6 898.231   4
   0   7   5 14474.7 923.550  23
   0   7   5 14126.9 914.649  17
   0  -7  -5 12269.7 830.623   9
   0  -8  11 2275.38 422.581   9
   0  -8  11 2154.97 339.072  22
   0  -8  11 2084.35 324.225  19
   0   8 -11 2173.76 321.005  10
   0   8 -11 2125.17 354.705  11
   0   8 -10 7983.77 621.735  11
   0  -8  10 8127.09 664.939   7
   0  -8  10 8758.63 611.045  19
   0   8 -10 8017.20 596.568  10
   0   8 -10 8791.66 684.214   3
   0  -8  10 8507.76 624.782  22
   0  -8  10 7942.80 712.175   9
   0  -8  10 7917.41 661.276  20
   0  -8  10 9138.01 696.247  21
   0  -8   9 17978.6 956.003   7
   0   8  -9 18696.3 935.388   3
   0  -8   9 18724.5 956.302  21
   0  -8   9 16219.7 979.079   9
   0   8  -9 16251.5 825.005  11
   0  -8   9 15812.8 801.276  22
   0   8  -9 17397.7 844.532  10
   0  -8   9 16343.6 905.528  20
   0  -8   9 18620.4 872.774  19
   0   8  -8 5344.76 464.442  10
   0  -8   8 6110.00 548.873  20
   0   8  -8 4984.52 464.133   3
   0  -8   8 5516.91 566.629   9
   0   8  -8 5447.01 468.801  23
   0  -8   8 5974.25 469.262  22
   0  -8   8 5354.81 464.077  19
   0  -8   8 5265.83 507.711   7
   0  -8   8 5518.54 508.908  21
   0   8  -8 5145.32 433.546  11
   0  -8   8 5559.05 447.618   4
   0   8  -7 5186.06 400.133  11
   0  -8   7 4514.82 444.422  21
   0  -8   7 5686.22 468.564  19
   0   8  -7 6003.45 375.500   1
   0  -8   7 4362.82 503.950   9
   0  -8   7 5761.78 517.270   7
   0  -8   7 5160.89 410.197  22
   0   8  -7 5209.10 454.088  23
   0   8  -7 5072.69 441.715  10
   0   8  -7 4827.10 520.681  16
   0  -8   7 5261.86 491.438  20
   0  -8   7 5053.20 439.420   4
   0   8  -7 4729.76 438.923   3
   0  -8   6 179.869 118.070  22
   0   8  -6 268.815 145.509  10
   0   8  -6 188.312 144.544  16
   0  -8   6 401.448 178.755  21
   0  -8   6 148.664 188.023   9
   0  -8   6 308.070 142.291   4
   0   8  -6 151.568 119.725  23
   0   8  -6 79.2309 82.2246  11
   0  -8   6 312.814 164.718  20
   0   8  -6 204.488 122.418   3
   0  -8   6 348.614 175.690   7
   0   8  -5 11253.4 628.918  10
   0  -8   5 10205.0 626.742   4
   0  -8   5 10516.4 739.640   9
   0   8  -5 10411.4 721.129  16
   0   8  -5 10030.0 505.732   6
   0  -8   5 10504.5 660.233   7
   0  -8   5 10429.4 500.355  12
   0   8  -5 10189.7 581.738   3
   0   8  -5 10144.2 633.271  23
   0  -8   5 11126.4 513.808  22
   0   8  -5 10986.9 534.157  17
   0  -8   5 9316.94 588.081  21
   0  -8   5 9700.97 638.943  20
   0   8  -5 10605.2 487.039  11
   0   8  -4 346.734 157.471  23
   0   8  -4 375.836 97.0437  11
   0   8  -4 514.343 134.673   6
   0  -8   4 468.072 171.208   7
   0   8  -4 478.186 124.084  18
   0  -8   4 346.570 127.478  12
   0  -8   4 501.936 196.351  20
   0   8  -4 396.750 141.924  17
   0  -8   4 613.758 176.278  21
   0   8  -4 432.153 193.356  16
   0  -8   4 380.160 165.088   4
   0   8  -4 505.416 147.509   3
   0  -8   4 182.312 163.121   9
   0   8  -3 12308.1 704.945  15
   0  -8   3 12525.9 538.643   2
   0  -8   3 13660.3 653.453  12
   0  -8   3 14477.7 852.025   9
   0   8  -3 13241.2 747.038  23
   0   8  -3 13823.7 630.407  18
   0   8  -3 12123.0 761.730  16
   0  -8   3 12025.5 708.847   4
   0   8  -3 13434.6 660.387   6
   0  -8   3 13988.8 691.482  21
   0   8  -3 12549.1 621.285   3
   0   8  -3 13497.1 669.525  17
   0   8  -2 22044.2 922.478  15
   0   8  -2 20548.8 819.114  18
   0  -8   2 20695.2 946.326   4
   0   8  -2 19605.7 979.311  16
   0   8  -2 21028.4 871.305  17
   0   8  -2 20253.6 853.380   6
   0   8  -2 20927.6 956.343  23
   0  -8   2 21325.7 860.963  12
   0  -8   2 19982.3 1006.21   9
   0  -8   2 23099.9 876.940  21
   0   8  -2 20481.3 786.391   3
   0  -8   1 54754.5 1574.22   4
   0   8  -1 53652.5 1277.99   3
   0  -8   1 54709.2 1444.81  12
   0   8  -1 56651.6 1451.31  15
   0   8  -1 56625.5 1608.94  23
   0   8  -1 53148.3 1398.26  18
   0   8  -1 56744.7 1662.92  16
   0  -8   1 56105.9 1690.69   9
   0   8  -1 53013.4 1453.45  17
   0   8  -1 54147.9 1459.95   6
   0   8   0 2713.26 361.397   6
   0   8   0 2558.86 317.388  15
   0  -8   0 1830.31 325.977   9
   0   8   0 2861.28 397.050  16
   0   8   0 2833.55 302.660   3
   0   8   0 2287.04 318.291  18
   0   8   0 2794.81 385.342  23
   0   8   0 2526.03 347.958  17
   0  -8   0 3042.34 372.047  12
   0  -8   0 2176.68 343.753   4
   0  -8  -1 2893.05 425.407   4
   0   8   1 2771.37 389.605  17
   0  -8  -1 2557.93 405.663   9
   0   8   1 3008.56 394.219  16
   0   8   1 2772.17 398.591  23
   0   8   1 3354.36 413.635   6
   0   8   1 3086.15 330.712   3
   0   8   1 3771.70 423.884   8
   0   8   1 3004.16 382.978  18
   0   8   1 3538.21 372.653  15
   0  -8  -1 3074.76 394.670  12
   0   8   2 357.386 181.356   6
   0  -8  -2 153.651 130.275  12
   0   8   2 800.791 211.935   8
   0   8   2 713.338 206.272  18
   0   8   2 192.703 161.085  16
   0  -8  -2 527.429 216.200   4
   0   8   2 99.9365 147.655  17
   0   8   2 219.324 125.345   3
   0   8   2 382.918 192.454  23
   0  -8  -2 132.281 166.013   9
   0   8   3 26274.3 1176.06   8
   0  -8  -3 24537.8 1215.10   9
   0   8   3 25908.3 1203.67  18
   0  -8  -3 27116.1 1282.06   4
   0   8   3 26139.1 1221.35   6
   0   8   3 25818.0 1206.33  16
   0  -8  -3 28195.8 1259.17  12
   0   8   3 26239.3 1242.27  23
   0   8   3 27426.7 1250.48  17
   0   8   4 426.171 169.939  16
   0  -8  -4 482.777 181.727   9
   0  -9  10 1576.70 298.553  19
   0   9 -10 1571.07 277.186  11
   0   9 -10 2064.16 330.591  10
   0  -9  10 1865.47 294.002  22
   0  -9   9 27023.0 1344.46   9
   0  -9   9 27700.5 1065.85  22
   0   9  -9 27091.8 1111.43  10
   0  -9   9 29294.1 1271.15  20
   0   9  -9 26927.7 1061.94  11
   0  -9   9 29841.6 1293.46   7
   0  -9   9 30479.3 1268.38  21
   0   9  -9 27493.7 1170.24   3
   0  -9   8 14604.9 982.183   9
   0  -9   8 15179.6 806.373   4
   0  -9   8 14653.6 858.425  21
   0   9  -8 14711.1 804.211  10
   0  -9   8 16919.0 951.825  20
   0   9  -8 17209.0 872.245  23
   0  -9   8 15862.8 925.973   7
   0   9  -8 14704.3 819.860   3
   0  -9   7 8492.49 669.444   7
   0  -9   7 7759.40 589.885   4
   0  -9   7 7644.26 602.464  21
   0   9  -7 8473.24 717.426  16
   0  -9   7 7730.47 635.589  20
   0   9  -7 7440.49 564.825   3
   0  -9   7 8046.22 724.173   9
   0   9  -7 7308.18 565.559  10
   0   9  -7 7707.92 595.527  23
   0  -9   6 384.996 208.829   9
   0   9  -6 526.741 163.588   3
   0  -9   6 300.719 150.398   4
   0   9  -6 446.191 216.799  16
   0  -9   6 109.990 131.030  21
   0  -9   6 470.639 209.869  20
   0   9  -6 391.572 166.468  23
   0   9  -6-100.063 95.4708  10
   0  -9   6 317.141 174.080   7
   0  -9   5 9309.47 680.148  20
   0   9  -5 8544.10 599.886  10
   0   9  -5 8386.62 701.527  16
   0  -9   5 7978.53 486.184  12
   0  -9   5 7921.52 610.976   4
   0   9  -5 8474.07 634.430  23
   0  -9   5 7707.83 695.063   9
   0  -9   5 8252.14 635.593   7
   0   9  -5 8020.02 506.566  17
   0   9  -5 7975.11 551.945   3
   0  -9   5 8643.59 605.944  21
   0   9  -5 8847.21 527.115   6
   0  -9   4 464.534 195.358   9
   0  -9   4 648.382 169.604  12
   0   9  -4 1031.11 242.037  23
   0   9  -4 143.687 99.5777   3
   0  -9   4 137.844 148.953   4
   0  -9   4 364.450 163.070  21
   0   9  -4 887.306 235.827  16
   0   9  -4 356.495 129.385   6
   0   9  -4 237.645 129.090  17
   0   9  -3 931.110 220.187  17
   0   9  -3 880.883 204.703   3
   0   9  -3 931.115 198.319  18
   0   9  -3 593.391 227.936  23
   0   9  -3 562.325 171.524   6
   0  -9   3 581.163 225.310   4
   0  -9   3 695.307 176.155  12
   0  -9   3 1031.17 285.833   9
   0   9  -3 845.633 250.961  16
   0  -9   3 648.287 191.647  21
   0   9  -2 13094.5 875.956  16
   0   9  -2 12726.7 666.278   3
   0  -9   2 13440.5 902.979   9
   0   9  -2 13541.3 768.752  17
   0   9  -2 13536.0 841.226  23
   0   9  -2 13773.3 770.666   6
   0   9  -2 14210.4 743.128  18
   0  -9   2 13758.9 847.799   4
   0  -9   2 13555.1 761.575  12
   0   9  -2 13188.4 762.405  15
   0   9  -1 26636.1 1122.41   6
   0   9  -1 25973.0 1234.61  16
   0   9  -1 25424.9 1108.24  17
   0   9  -1 24775.9 1049.11  18
   0  -9   1 26210.3 1100.61  12
   0   9  -1 24982.7 1061.69   8
   0   9  -1 25868.6 1054.73  15
   0  -9   1 26694.3 1214.02   4
   0   9  -1 22070.1 880.712   3
   0   9  -1 25886.8 1195.45  23
   0  -9   1 28370.7 1322.15   9
   0   9   0 5968.38 559.671  17
   0  -9   0 5957.26 603.827   4
   0   9   0 7077.11 595.612  18
   0   9   0 6837.49 576.217   8
   0  -9   0 6417.19 649.836   9
   0  -9   0 6655.47 594.638  12
   0   9   0 6515.51 624.552  23
   0   9   0 7367.51 677.750  16
   0   9   0 5786.87 465.563   3
   0   9   0 7483.21 629.634   6
   0  -9  -1 5467.81 556.836  12
   0  -9  -1 5934.90 622.866   4
   0   9   1 6701.37 592.186   8
   0   9   1 5869.54 569.715  17
   0   9   1 6653.65 654.199  16
   0   9   1 5020.64 569.589  23
   0   9   1 5598.09 574.818   6
   0   9   1 6825.51 616.131  18
   0  -9  -1 6638.78 663.110   9
   0  -9  -2 5357.48 617.593   9
   0   9   2 3655.29 492.651  16
   0  10  -8 3582.70 426.417   3
   0  10  -8 2872.56 394.786  23
   0 -10   8 1937.73 332.602  21
   0  10  -8 2744.31 382.773  10
   0 -10   7 4581.65 484.419   4
   0  10  -7 4901.54 521.847  23
   0  10  -7 4357.91 456.413   3
   0 -10   7 5186.73 532.640  21
   0  10  -7 3694.69 420.897  10
   0 -10   6 43834.8 1741.69   9
   0  10  -6 40543.2 1388.34  10
   0 -10   6 42630.8 1556.54  20
   0  10  -6 43830.5 1715.27  16
   0  10  -6 41087.1 1488.74  23
   0 -10   6 42366.9 1549.38   7
   0 -10   6 40893.8 1423.22  21
   0 -10   6 38372.3 1419.38   4
   0  10  -6 43708.0 1383.67   3
   0 -10   5 2942.51 479.069   9
   0  10  -5 1974.93 310.529   3
   0 -10   5 2810.87 413.937   4
   0  10  -5 2726.57 434.553  16
   0  10  -5 1700.17 305.354  10
   0  10  -5 2704.50 413.782  23
   0 -10   5 2602.64 365.154  21
   0 -10   4 759.702 254.408   9
   0  10  -4 840.787 191.412   3
   0 -10   4 522.378 178.594  21
   0  10  -4 365.300 182.821  23
   0 -10   4 498.268 206.908   4
   0  10  -4 681.121 258.420  16
   0  10  -4 646.976 163.301   8
   0  10  -3 330.168 147.260   3
   0 -10   3-283.369 189.012   4
   0  10  -3 140.162 140.905  16
   0 -10   3 244.316 120.673  12
   0 -10   3 381.676 216.817   9
   0  10  -3 476.284 144.305   8
   0  10  -3 69.5925 116.183  23
   0  10  -3 360.968 185.966  17
   0  10  -3 231.176 128.644   6
   0 -10   2 6352.97 563.443  12
   0 -10   2 8024.69 763.112   9
   0  10  -2 6316.20 635.401  23
   0 -10   2 8618.49 725.833   4
   0  10  -2 7363.59 585.748  18
   0  10  -2 6448.24 575.601   6
   0  10  -2 6191.14 643.911  16
   0  10  -2 6561.45 573.253   8
   0  10  -2 7605.66 633.111  17
   0  10  -1 61.5275 141.054  17
   0  10  -1 353.218 160.612   8
   0  10  -1 366.573 184.936  18
   0  10  -1 189.749 102.731   6
   0 -10   1 98.7013 115.341  12
   1 -11   6 2802.19 412.731   4
  -1  11  -6 3367.27 450.974  23
  -1  10   0-121.718 165.987  17
  -1  10   0 367.574 198.393   6
   1 -10   0 85.3547 128.168  12
  -1  10   0-80.3252 132.268  18
  -1  10  -1 1189.94 242.919  18
  -1  10  -1 1106.36 265.545  17
  -1  10  -1 1476.33 324.109  23
  -1  10  -1 1504.86 291.827  15
  -1  10  -1 1135.84 288.252  16
  -1  10  -1 958.856 242.245   6
   1 -10   1 668.052 230.926   9
   1 -10   1 1077.54 290.678   4
   1 -10   1 1655.91 323.671  12
   1 -10   2 540.568 231.640   4
  -1  10  -2 425.514 199.566  15
  -1  10  -2 452.878 153.950  18
   1 -10   2 795.432 273.887   9
  -1  10  -2 673.092 200.830   6
  -1  10  -2 553.005 216.439  16
  -1  10  -2 73.9055 116.863  17
   1 -10   2 438.510 187.329  12
  -1  10  -2 295.891 182.432  23
   1 -10   3 8038.59 667.041   4
  -1  10  -3 7516.26 640.649  15
  -1  10  -3 8381.85 590.460   6
  -1  10  -3 9293.08 724.220  23
   1 -10   3 8781.98 774.179   9
  -1  10  -3 8649.60 613.878  17
   1 -10   3 8684.33 597.402  12
  -1  10  -3 9021.43 590.532  18
  -1  10  -3 7950.76 716.730  16
   1 -10   4 961.000 203.170  21
   1 -10   4 959.588 298.491   9
  -1  10  -4 526.800 235.692  16
   1 -10   4 771.259 211.325   4
  -1  10  -4 834.560 248.661  23
  -1  10  -4 908.477 194.171   3
  -1  10  -4 446.611 173.567  10
   1 -10   5 10550.5 721.857   4
  -1  10  -5 12323.1 895.804  16
  -1  10  -5 11977.9 778.682  23
   1 -10   5 11235.1 867.831   9
   1 -10   5 11156.7 775.488  20
  -1  10  -5 11220.1 734.959  10
  -1  10  -5 11478.7 649.354   3
   1 -10   5 11992.3 706.016  21
   1 -10   5 11892.1 795.315   7
  -1  10  -6 10580.4 711.202  10
  -1  10  -6 10002.3 807.247  16
   1 -10   6 10379.8 753.338  20
  -1  10  -6 10180.7 705.894  23
  -1  10  -6 10221.4 641.301   3
   1 -10   6 9438.86 661.287   4
   1 -10   6 10902.5 865.415   9
   1 -10   6 12040.8 811.440   7
   1 -10   6 10523.5 688.786  21
   1 -10   7 10707.8 713.124  21
  -1  10  -7 9556.58 644.954   3
   1 -10   7 9406.73 730.675  20
  -1  10  -7 10193.7 710.841  10
  -1  10  -7 11420.1 873.422  16
   1 -10   7 9848.04 743.458   7
   1 -10   7 9579.60 815.120   9
  -1  10  -7 10209.1 692.468  23
   1 -10   7 9598.04 653.712   4
  -1  10  -8-38.0705 123.709   3
  -1  10  -8-178.590 153.017  10
   1 -10   8 264.629 147.088  21
  -1  10  -9 2807.47 381.998   3
   1 -10   9 2483.63 382.365  21
  -1   9   3 5384.77 608.916  16
   1  -9  -2 18414.6 1020.40  12
  -1   9   2 15403.1 980.924  16
  -1   9   2 17365.1 1000.47  17
   1  -9  -2 15401.4 1010.46   9
  -1   9   2 16720.3 1020.67  23
  -1   9   2 14440.8 900.988  18
   1  -9  -2 17125.4 1034.63   4
  -1   9   2 15752.9 949.421   6
  -1   9   2 17100.8 957.747   8
  -1   9   1 11096.5 824.555  16
  -1   9   1 11322.2 781.915  17
  -1   9   1 10894.0 750.066  18
   1  -9  -1 10510.0 743.980  12
  -1   9   1 10767.6 796.164  23
   1  -9  -1 11889.5 842.222   4
  -1   9   1 10509.7 749.559   6
   1  -9  -1 11252.6 846.166   9
  -1   9   1 10436.0 701.340  15
  -1   9   0 3955.46 480.854  23
   1  -9   0 4097.59 515.853   9
  -1   9   0 4792.14 540.073  16
  -1   9   0 3590.88 410.187  18
  -1   9   0 4172.40 460.787  17
   1  -9   0 3754.21 468.751   4
  -1   9   0 3760.25 426.022  15
  -1   9   0 4229.22 451.370   6
   1  -9   0 3736.16 437.643  12
  -1   9  -1 13797.9 801.304  15
  -1   9  -1 13957.0 789.125  17
  -1   9  -1 14108.1 788.637   6
   1  -9   1 13788.8 841.496   4
  -1   9  -1 14048.9 900.865  16
  -1   9  -1 13337.2 746.554  18
  -1   9  -1 15919.4 905.530  23
   1  -9   1 13828.5 769.298  12
   1  -9   1 16637.0 987.384   9
  -1   9  -1 14207.1 637.402   3
  -1   9  -2 13352.2 868.241  16
  -1   9  -2 13130.1 789.924  15
  -1   9  -2 14880.8 752.064  18
   1  -9   2 13798.7 727.763  12
  -1   9  -2 13975.4 822.266  23
   1  -9   2 14012.4 813.641   4
  -1   9  -2 13333.7 728.512   6
   1  -9   2 14077.5 900.564   9
  -1   9  -2 13702.7 742.997  17
  -1   9  -2 14482.1 647.162   3
   1  -9   3 2475.44 299.086  21
  -1   9  -3 2276.30 349.667  23
  -1   9  -3 2454.90 306.139   6
  -1   9  -3 2858.02 315.394  18
  -1   9  -3 2353.71 382.392  16
  -1   9  -3 2272.72 350.900  15
  -1   9  -3 2447.00 282.389   3
   1  -9   3 2443.28 297.474  12
   1  -9   3 2420.68 410.136   9
  -1   9  -3 2712.57 322.541  17
   1  -9   3 2251.22 338.280   4
   1  -9   4 14206.6 799.608   7
   1  -9   4 13589.5 636.495  12
  -1   9  -4 15070.0 682.636   3
  -1   9  -4 14351.8 638.855  18
   1  -9   4 15352.4 834.947  20
  -1   9  -4 14848.1 805.772  23
  -1   9  -4 15507.3 687.908   6
   1  -9   4 14296.2 908.154   9
  -1   9  -4 15809.3 701.360  17
   1  -9   4 15324.5 808.254   4
  -1   9  -4 16175.5 941.698  16
  -1   9  -4 14586.1 775.857  10
   1  -9   4 14468.3 707.942   2
   1  -9   4 15478.3 736.195  21
  -1   9  -4 14019.3 842.363  15
   1  -9   5-38.0439 98.8802  21
  -1   9  -5-1.03178 123.010  16
  -1   9  -5 12.7298 110.917  23
   1  -9   5-7.76363 119.277   7
   1  -9   5 42.3834 124.905   2
  -1   9  -5 68.5500 112.840  10
  -1   9  -5 105.495 101.883   3
   1  -9   5-140.187 120.277   4
   1  -9   5 55.3619 185.145   9
   1  -9   5-13.7355 127.515  20
   1  -9   6 26359.6 1231.69   9
   1  -9   6 26353.3 1012.46   4
  -1   9  -6 27576.0 1053.66  23
  -1   9  -6 28485.6 1256.60  16
  -1   9  -6 26805.6 979.983   3
   1  -9   6 26450.4 1105.93  20
   1  -9   6 28954.9 1163.77   7
  -1   9  -6 27264.0 919.886   1
   1  -9   6 27111.2 1036.11  21
  -1   9  -6 26966.8 1060.17  10
   1  -9   7 2416.64 396.579   9
   1  -9   7 1673.11 263.100   4
  -1   9  -7 2488.66 393.647  16
   1  -9   7 2432.74 344.554  19
   1  -9   7 2324.09 354.067   7
   1  -9   7 2817.89 380.317  20
  -1   9  -7 2314.61 276.568   1
   1  -9   7 2600.89 351.674  21
  -1   9  -7 2080.51 296.360   3
  -1   9  -7 2447.86 344.334  10
  -1   9  -7 2203.11 300.263  23
   1  -9   8 1916.84 338.713  20
   1  -9   8 2180.71 340.860   7
   1  -9   8 1853.60 314.414  21
   1  -9   8 1643.84 372.051   9
   1  -9   8 2298.45 344.519  19
  -1   9  -8 2563.08 339.737  10
  -1   9  -8 2252.64 317.067   3
   1  -9   8 2090.91 272.135  22
  -1   9  -9 6578.84 571.778   3
  -1   9  -9 5958.53 540.220  10
   1  -9   9 6101.07 560.279  21
   1  -9   9 5796.01 578.930  20
   1  -9   9 5054.75 496.021  19
   1  -9   9 6611.59 516.509  22
   1  -9   9 5167.93 587.003   9
   1  -9   9 6172.22 586.016   7
  -1   9  -9 5899.38 484.287  11
  -1   9 -10 8862.02 676.936  10
   1  -9  10 7454.46 719.545   9
   1  -9  10 8511.92 619.633  22
   1  -9  10 9285.42 678.504  19
   1  -9  10 10194.9 757.526  21
  -1   9 -10 7870.60 657.623   3
  -1   9 -10 7576.97 593.453  11
   1  -8  -5 3307.95 479.925   9
  -1   8   5 3359.81 475.059  16
  -1   8   4 86.0406 174.396  17
  -1   8   4 551.815 192.003   8
   1  -8  -4 448.755 234.027  12
  -1   8   4 217.948 198.947  23
  -1   8   4 230.959 188.460  18
   1  -8  -4 299.826 164.846   9
   1  -8  -4-200.204 207.001   4
  -1   8   4-1.09345 136.180   6
  -1   8   4 203.652 133.143  16
  -1   8   3 184.092 186.850  17
   1  -8  -3 370.601 192.477   4
   1  -8  -3 342.635 179.822  12
  -1   8   3 335.216 143.787  15
  -1   8   3 140.240 140.648  18
  -1   8   3 3.18693 125.418  16
  -1   8   3-71.6235 102.259   8
  -1   8   3 130.305 152.317   6
   1  -8  -3 206.622 138.449   9
  -1   8   3 570.499 212.895  23
  -1   8   2 2276.13 325.297  15
   1  -8  -2 2906.79 410.321   4
  -1   8   2 2434.78 353.433  18
  -1   8   2 3082.37 397.406  17
  -1   8   2 2752.59 379.405   6
   1  -8  -2 3473.64 451.206   9
  -1   8   2 2728.54 283.468   3
  -1   8   2 2848.84 406.428  23
   1  -8  -2 2588.47 369.943  12
  -1   8   2 2847.51 390.635  16
  -1   8   1 1010.50 185.141   3
   1  -8  -1 905.912 242.216   4
   1  -8  -1 1144.79 250.321  12
  -1   8   1 1039.19 219.740  15
  -1   8   1 1137.25 251.593   6
  -1   8   1 544.099 180.425  18
  -1   8   1 875.476 232.590  16
  -1   8   1 1070.02 253.957  23
   1  -8  -1 921.899 259.985   9
  -1   8   1 1069.31 252.788  17
  -1   8   0 4427.19 427.456  18
  -1   8   0 4765.73 475.953  23
  -1   8   0 3826.83 401.343  15
  -1   8   0 4218.00 474.731  16
  -1   8   0 4359.97 334.069   3
  -1   8   0 4283.34 419.393   6
   1  -8   0 3899.53 432.120   4
   1  -8   0 4068.38 468.401   9
   1  -8   0 3495.71 379.523  12
  -1   8   0 4549.62 440.502  17
  -1   8  -1 14430.2 598.592   3
  -1   8  -1 14779.4 837.494  16
   1  -8   1 14230.4 707.392  12
   1  -8   1 14012.9 833.077   9
  -1   8  -1 14421.3 787.428  23
  -1   8  -1 14576.5 773.239  15
  -1   8  -1 15270.5 733.187  18
   1  -8   1 14334.6 777.957   4
  -1   8  -1 13872.2 713.915  17
   1  -8   1 15688.1 557.243   2
  -1   8  -1 14172.1 717.761   6
  -1   8  -2 14094.2 675.535   6
   1  -8   2 13428.3 726.220   4
   1  -8   2 14537.0 842.014   9
  -1   8  -2 15147.6 842.779  16
  -1   8  -2 15169.9 705.888  17
  -1   8  -2 14638.6 773.918  15
   1  -8   2 14070.6 664.282  12
  -1   8  -2 14281.2 759.939  23
  -1   8  -2 14955.3 612.159   3
   1  -8   2 15326.8 656.040  21
   1  -8   2 14776.5 603.212   2
  -1   8  -2 14715.5 676.466  18
  -1   8  -3 1545.18 214.544  18
  -1   8  -3 1012.36 177.353   3
   1  -8   3 1213.08 196.843  12
   1  -8   3 1085.03 226.108  20
  -1   8  -3 1237.46 244.643  15
  -1   8  -3 1065.01 259.580  16
   1  -8   3 1147.04 226.993   7
   1  -8   3 1332.99 248.918   4
   1  -8   3 1220.36 275.857   9
   1  -8   3 1106.96 201.204   2
  -1   8  -3 1123.85 199.550   6
   1  -8   3 1440.47 221.803  21
  -1   8  -3 1257.06 211.159  17
  -1   8  -3 981.321 214.895  23
  -1   8  -4-99.9674 114.340  23
  -1   8  -4 7.75698 86.4679   3
   1  -8   4 125.398 145.720   4
  -1   8  -4 143.754 89.9228   6
  -1   8  -4 43.4828 64.7349  18
   1  -8   4 94.1345 104.740   7
  -1   8  -4 54.0412 131.146  16
  -1   8  -4 17.8549 111.520  10
   1  -8   4-68.8251 151.364   9
  -1   8  -4-45.3393 48.2245  11
   1  -8   4 2.85283 112.219  20
  -1   8  -4 23.4457 130.177  15
   1  -8   4 75.8877 95.1921  21
  -1   8  -4 71.5678 76.5530  17
   1  -8   4-29.1094 83.2858  12
  -1   8  -5 4945.54 322.274  17
  -1   8  -5 4345.76 364.289   3
   1  -8   5 5306.46 463.190  20
  -1   8  -5 4729.19 479.990  16
  -1   8  -5 4686.51 410.128  23
  -1   8  -5 4650.20 298.314  18
  -1   8  -5 4724.91 411.941  10
   1  -8   5 4025.72 374.151   4
   1  -8   5 4592.88 313.237  22
   1  -8   5 4828.40 307.437  12
   1  -8   5 4279.25 463.295   9
   1  -8   5 4942.67 444.137   7
  -1   8  -5 4270.68 290.768  11
   1  -8   5 4312.01 387.041  21
  -1   8  -5 4323.99 300.775   6
  -1   8  -6 1890.63 267.882  23
   1  -8   6 1756.88 332.307   9
  -1   8  -6 1789.14 234.549   1
  -1   8  -6 1596.14 290.574  16
   1  -8   6 1788.52 250.924   4
  -1   8  -6 1555.42 208.486  11
   1  -8   6 1964.14 305.476  20
   1  -8   6 2013.12 294.886   7
   1  -8   6 1881.04 277.908  21
  -1   8  -6 1800.81 256.687   3
   1  -8   6 1887.49 229.923  22
  -1   8  -6 1254.75 229.118  10
   1  -8   6 1485.56 263.593  19
   1  -8   7 21.8707 92.3665   4
  -1   8  -7-80.4355 85.0987   1
   1  -8   7-176.295 164.419   9
   1  -8   7 245.383 151.753  20
   1  -8   7 125.274 116.735   7
   1  -8   7 30.4432 89.4171  22
  -1   8  -7 14.6156 91.2042  23
  -1   8  -7-53.8389 79.2670   3
  -1   8  -7 11.0987 128.768  16
   1  -8   7 20.2098 109.428  19
   1  -8   7-6.51023 135.499  21
  -1   8  -7 70.5036 120.662  10
  -1   8  -7-22.7425 78.0504  11
   1  -8   8 21344.0 949.401  21
  -1   8  -8 20712.5 915.205   3
   1  -8   8 22178.5 869.417  22
  -1   8  -8 21047.2 918.551  10
  -1   8  -8 20657.6 847.074  11
   1  -8   8 21962.8 796.360   4
   1  -8   8 21611.0 992.205  20
   1  -8   8 22276.5 1007.84   7
   1  -8   8 20363.7 1039.85   9
  -1   8  -8 23184.4 843.751  23
  -1   8  -8 22637.0 775.879   1
   1  -8   8 21975.7 937.281  19
   1  -8   9 40000.3 1296.45  19
   1  -8   9 39039.6 1372.91  20
  -1   8  -9 38398.0 1286.40  10
   1  -8   9 39888.0 1392.38   7
  -1   8  -9 36692.3 1214.50  11
  -1   8  -9 40369.1 1345.60   3
   1  -8   9 38458.7 1445.50   9
   1  -8   9 38692.2 1329.12  21
   1  -8   9 36175.7 1178.54  22
  -1   8 -10 1242.74 263.402   3
   1  -8  10 985.041 266.548   9
   1  -8  10 834.620 243.656  20
  -1   8 -10 980.382 235.640  10
   1  -8  10 1306.79 279.613  21
   1  -8  10 1192.21 246.677  19
   1  -8  10 1305.19 259.076  22
  -1   8 -10 1187.76 248.018  11
   1  -8  10 1393.44 296.299   7
   1  -8  11 5.60242 132.760   9
  -1   8 -11 79.4867 104.771  10
   1  -8  11 117.312 114.780  22
   1  -8  11 329.258 155.656  19
  -1   8 -11-89.7819 109.489  11
  -1   7   6 10417.5 781.576  16
   1  -7  -6 13280.5 917.452   4
  -1   7   6 11760.6 832.989  23
   1  -7  -6 12547.9 872.931   9
  -1   7   5 1314.68 276.673  17
  -1   7   5 1501.34 285.530   8
  -1   7   5 1446.40 327.752   6
   1  -7  -5 1650.04 315.831  12
  -1   7   5 1811.46 340.546  23
   1  -7  -5 768.090 253.993   4
  -1   7   5 1633.37 322.350  16
  -1   7   5 1484.72 319.176  18
   1  -7  -5 1110.30 270.140   9
   1  -7  -4 12700.7 823.575   4
  -1   7   4 12203.6 703.809  15
   1  -7  -4 13670.5 847.193   9
  -1   7   4 13081.2 813.017  17
  -1   7   4 12859.5 776.731   8
   1  -7  -4 11842.9 768.696  12
  -1   7   4 13406.6 816.647   6
  -1   7   4 12516.8 791.077  18
  -1   7   4 11648.5 776.804  23
  -1   7   4 11987.5 780.107  16
   1  -7  -3 10399.3 725.213   9
  -1   7   3 10130.5 695.569  23
   1  -7  -3 10317.6 686.472  12
  -1   7   3 10981.3 705.609   6
  -1   7   3 10428.4 690.871  17
  -1   7   3 10123.0 704.671  16
   1  -7  -3 10005.7 702.285   4
  -1   7   3 10305.3 686.281  18
  -1   7   3 10230.3 628.893  15
  -1   7   2 85.2742 139.001  17
   1  -7  -2 155.631 144.844   9
  -1   7   2-51.8041 129.987  16
  -1   7   2-65.3605 143.293  23
   1  -7  -2 184.440 133.120  12
  -1   7   2 167.200 131.790  15
  -1   7   2 17.6670 125.455   6
  -1   7   2-87.9694 127.782  18
   1  -7  -2 29.8230 121.933   4
  -1   7   1 31933.8 1077.34   6
   1  -7  -1 32299.2 1128.77   4
  -1   7   1 30691.7 827.854   3
  -1   7   1 30404.7 1046.18  18
  -1   7   1 29514.2 1082.16  23
   1  -7  -1 32049.1 1072.26  12
  -1   7   1 30795.7 1144.08  16
   1  -7  -1 29452.9 1139.70   9
  -1   7   1 30857.2 1064.55  17
  -1   7   1 30030.3 1030.19  15
  -1   7   1 32324.4 710.424  14
   1  -7   0 62.6862 121.964   4
   1  -7   0 117.089 107.444  12
   1  -7   0 31.0538 101.081   9
  -1   7   0 87.3927 129.205  17
  -1   7   0 171.156 141.956  16
  -1   7   0 65.3423 96.9806  18
  -1   7   0 93.2730 119.883  23
  -1   7   0 70.8970 93.6062   3
  -1   7   0 105.684 125.173  15
  -1   7   0 84.7206 117.696   6
  -1   7  -1 43280.5 1299.59  16
  -1   7  -1 41064.6 1101.95  17
   1  -7   1 39656.7 1265.29   9
  -1   7  -1 39433.6 1074.97   6
   1  -7   1 40058.2 1165.00   4
  -1   7  -1 40275.1 910.894   3
   1  -7   1 41464.0 1081.20  12
  -1   7  -1 38633.9 1146.64  15
  -1   7  -1 38472.6 1154.12  23
   1  -7   2 16167.3 705.790  20
   1  -7   2 14890.8 689.642   4
  -1   7  -2 16252.9 650.855  17
  -1   7  -2 14573.9 688.504  23
  -1   7  -2 15849.6 640.496   6
   1  -7   2 15657.1 605.789   2
  -1   7  -2 15605.2 741.977  15
   1  -7   2 14641.9 672.648   7
  -1   7  -2 15951.0 331.866  11
  -1   7  -2 15978.3 791.911  16
   1  -7   2 15122.6 617.001  12
   1  -7   2 15753.1 607.367  21
   1  -7   2 14460.4 763.044   9
  -1   7  -2 15347.0 568.342   3
  -1   7  -3 25155.1 530.572  11
   1  -7   3 25301.8 739.706  12
   1  -7   3 25077.6 812.651   2
   1  -7   3 25249.5 788.955  21
   1  -7   3 24911.4 877.325  20
  -1   7  -3 25228.1 754.929   6
  -1   7  -3 25258.3 949.109  15
  -1   7  -3 23530.1 952.289  16
  -1   7  -3 25825.8 894.654  23
   1  -7   3 23856.0 840.676   4
   1  -7   3 25103.0 994.785   9
  -1   7  -3 25403.3 763.632  17
  -1   7  -3 24284.8 729.896   3
   1  -7   3 25065.8 882.852   7
   1  -7   4 76014.9 1451.12   4
   1  -7   4 76026.3 1719.77   9
  -1   7  -4 82321.6 1245.55   6
  -1   7  -4 75616.8 1701.07  16
   1  -7   4 76509.9 1406.81  21
   1  -7   4 78196.5 1122.37  22
  -1   7  -4 73918.7 1467.94  10
  -1   7  -4 78295.5 1222.83  17
  -1   7  -4 77505.8 1687.73  15
  -1   7  -4 76427.7 1486.10  23
   1  -7   4 77053.1 1180.42  12
   1  -7   4 78451.4 1571.55   7
  -1   7  -4 73808.4 1321.51   3
   1  -7   4 76586.5 1542.57  20
   1  -7   4 78213.4 1527.35  19
  -1   7  -4 77107.4 1094.92  11
  -1   7  -5 20763.2 736.297   3
  -1   7  -5 21642.8 916.820  16
   1  -7   5 22445.3 560.609  12
  -1   7  -5 21468.7 802.803  10
  -1   7  -5 21369.0 574.199  17
  -1   7  -5 20896.3 642.673  11
   1  -7   5 19873.1 784.652  19
   1  -7   5 21020.1 749.026   4
   1  -7   5 18229.2 858.772   9
  -1   7  -5 20955.9 763.758  23
   1  -7   5 22079.2 851.338  20
   1  -7   5 21010.1 835.163   7
  -1   7  -5 21423.6 570.530   6
   1  -7   5 20511.9 767.832  21
   1  -7   5 20518.9 644.430  22
   1  -7   6 1891.44 279.105   7
  -1   7  -6 1289.41 112.096   6
  -1   7  -6 1207.28 179.539  11
   1  -7   6 1848.74 222.791  22
   1  -7   6 1714.99 244.956  21
   1  -7   6 1342.39 263.811   9
   1  -7   6 1518.75 256.858  20
  -1   7  -6 1332.28 219.240  10
  -1   7  -6 1789.92 229.454  23
  -1   7  -6 1425.89 116.823  17
   1  -7   6 1333.66 230.122  19
  -1   7  -6 1572.87 122.793  18
  -1   7  -6 1321.39 209.317   3
   1  -7   6 1670.72 222.159   4
  -1   7  -6 1150.54 248.123  16
  -1   7  -6 1380.15 192.541   1
   1  -7   7 1722.96 214.073   4
   1  -7   7 1912.86 308.665   9
  -1   7  -7 2138.36 318.204  16
   1  -7   7 1736.50 273.982   7
  -1   7  -7 2007.70 225.270   1
   1  -7   7 1798.78 271.841  21
   1  -7   7 1864.68 270.534  19
  -1   7  -7 2143.30 280.236  10
  -1   7  -7 2158.49 240.720  23
  -1   7  -7 1823.35 258.698   3
  -1   7  -7 1744.12 240.422  11
   1  -7   7 1791.98 237.507  22
   1  -7   7 1860.52 280.834  20
  -1   7  -8 448.433 148.854  10
  -1   7  -8 373.237 141.964  11
   1  -7   8 410.479 151.391  22
   1  -7   8 420.777 124.441   4
   1  -7   8 323.239 180.605  20
   1  -7   8 409.247 151.164  21
  -1   7  -8 470.779 118.156   1
  -1   7  -8 324.787 149.461   3
   1  -7   8 397.334 184.422   9
   1  -7   8 313.701 176.962   7
   1  -7   8 565.813 180.122  19
   1  -7   9 9951.94 613.673  22
  -1   7  -9 9961.17 634.327  11
   1  -7   9 10330.1 671.160  20
  -1   7  -9 10360.9 668.138   3
  -1   7  -9 10249.9 642.572  10
   1  -7   9 11273.1 696.292  21
   1  -7   9 9991.63 617.491  19
   1  -7   9 10166.4 701.281   9
  -1   7  -9 11288.6 536.489   1
   1  -7   9 10278.7 677.678   7
  -1   7 -10 6036.29 521.119  10
   1  -7  10 5954.68 546.786  20
   1  -7  10 5102.20 505.715   7
  -1   7 -10 5771.45 521.502  11
   1  -7  10 5159.35 469.955  19
   1  -7  10 5373.88 519.977  21
   1  -7  10 6452.56 534.029  22
  -1   7 -10 5273.26 526.865   3
   1  -7  10 4683.96 502.417   9
   1  -7  11 4528.84 462.291  19
   1  -7  11 3938.86 453.580  22
  -1   7 -11 4209.06 459.658  10
  -1   7 -11 4201.21 496.056   3
   1  -7  11 3987.87 478.737   9
   1  -7  11 4466.97 507.353   7
   1  -7  11 4536.25 499.893  20
  -1   7 -11 4713.68 506.761  11
   1  -7  11 4234.41 496.732  21
  -1   7 -12 23308.7 1114.54  10
   1  -7  12 21385.7 1007.89  19
  -1   6   7 1133.07 266.975  13
  -1   6   7 1100.85 260.876  16
  -1   6   7 974.396 243.709  23
  -1   6   7 924.735 230.870   8
   1  -6  -7 923.710 251.932   9
  -1   6   7 1337.82 299.983  18
   1  -6  -7 1362.77 290.526  12
  -1   6   7 1062.70 260.007  17
  -1   6   7 1652.32 323.659   6
   1  -6  -7 1307.19 297.513   4
  -1   6   6 3016.93 419.481  17
  -1   6   6 3368.91 427.695   6
  -1   6   6 3716.35 460.515  18
   1  -6  -6 3869.46 463.117  12
  -1   6   6 3480.82 376.651  15
  -1   6   6 2712.11 380.154  16
  -1   6   6 3315.14 417.432  23
  -1   6   6 3332.40 413.153   8
  -1   6   6 3373.92 431.015  13
   1  -6  -6 3172.01 420.612   9
   1  -6  -6 3301.50 438.116   4
  -1   6   5 625.926 193.822  23
   1  -6  -5 766.542 221.130   4
   1  -6  -5 502.554 183.773   9
   1  -6  -5 384.333 159.147  12
  -1   6   5 672.360 223.111   6
  -1   6   5 491.680 194.124  17
  -1   6   5 678.118 220.387  18
  -1   6   5 509.281 174.957  16
  -1   6   5 665.405 200.124  15
  -1   6   5 349.012 166.182   8
   1  -6  -4 44301.5 1400.36   9
   1  -6  -4 43109.3 1370.53   4
  -1   6   4 42339.1 1326.36  17
  -1   6   4 43731.6 1354.48  23
  -1   6   4 42442.8 1342.47  16
  -1   6   4 43448.2 1337.12   6
  -1   6   4 40407.9 1302.71  18
  -1   6   4 45051.1 1251.58  15
   1  -6  -4 44261.7 1355.27  12
  -1   6   3 36703.7 1178.06  18
  -1   6   3 37032.3 1179.81  17
   1  -6  -3 36959.9 1226.59   9
   1  -6  -3 37887.5 1222.32   4
  -1   6   3 38367.9 1195.83   6
  -1   6   3 38102.3 1212.48  23
  -1   6   3 38193.5 1233.20  16
  -1   6   3 38326.1 806.751  14
  -1   6   3 37714.1 1105.93  15
   1  -6  -3 38530.4 1199.20  12
  -1   6   2 2146.00 290.299  18
  -1   6   2 2393.20 297.786   6
  -1   6   2 1999.98 291.637  23
   1  -6  -2 1957.33 290.713   9
  -1   6   2 2415.01 283.426  15
  -1   6   2 2114.11 285.511  17
  -1   6   2 2047.67 91.4894  11
  -1   6   2 2181.70 299.201  16
   1  -6  -2 2365.34 305.565   4
  -1   6   2 1916.97 181.463  14
  -1   6   2 1979.69 85.4853  22
   1  -6  -2 1977.88 268.776  12
  -1   6   1 18177.5 743.433  17
  -1   6   1 18143.5 737.642   6
   1  -6  -1 18028.9 809.069   9
  -1   6   1 18190.4 777.687  23
  -1   6   1 19574.5 829.975  16
  -1   6   1 18625.0 746.588  15
   1  -6  -1 17745.4 762.534   4
   1  -6  -1 18598.6 515.246  14
   1  -6  -1 18272.9 511.185   2
  -1   6   1 18504.5 582.808   3
  -1   6   1 19030.9 549.693  14
   1  -6  -1 17115.2 712.811  12
   1  -6   0 24450.2 706.128   5
  -1   6   0 23863.7 892.806  16
   1  -6   0 24732.1 800.776  12
  -1   6   0 26195.3 641.285  14
   1  -6   0 24233.7 912.529   9
  -1   6   0 25516.1 657.671   3
  -1   6   0 26318.7 838.355  17
  -1   6   0 25008.4 814.202   6
  -1   6   0 25408.4 861.126  15
   1  -6   0 23968.6 847.056   4
  -1   6   0 25444.4 876.813  23
  -1   6  -1 972.621 170.443   6
   1  -6   1 758.821 153.883  12
   1  -6   1 736.450 169.663   4
  -1   6  -1 799.553 170.594  23
  -1   6  -1 795.589 133.044   3
  -1   6  -1 1010.22 172.863  17
   1  -6   1 872.330 203.146   9
  -1   6  -1 831.537 182.519  15
  -1   6  -1 708.477 195.580  16
   1  -6   1 932.450 146.020  21
  -1   6  -1 894.347 61.3038  11
  -1   6  -2 1467.92 187.824   6
  -1   6  -2 1149.61 215.997  16
   1  -6   2 1011.25 213.261   9
  -1   6  -2 1189.60 153.575   3
  -1   6  -2 1253.33 172.881  17
  -1   6  -2 1442.21 224.492  15
   1  -6   2 1192.62 195.231  20
   1  -6   2 1105.40 184.884   7
  -1   6  -2 1389.49 108.220  11
   1  -6   2 1422.25 204.088   4
   1  -6   2 1108.90 160.688  12
   1  -6   2 1085.61 157.633  21
  -1   6  -2 1424.97 218.435  23
   1  -6   3 8306.77 416.312  21
  -1   6  -3 7733.75 363.022  12
  -1   6  -3 7636.64 379.023   3
   1  -6   3 7495.07 354.116  12
  -1   6  -3 7363.87 492.132  16
  -1   6  -3 7575.31 364.107  17
  -1   6  -3 7635.89 366.191   6
   1  -6   3 7538.15 304.022  22
   1  -6   3 6714.36 480.101   9
   1  -6   3 7996.73 450.617  19
   1  -6   3 7740.15 448.147  20
  -1   6  -3 7554.96 487.823  15
  -1   6  -3 7292.01 292.237  11
   1  -6   3 7301.83 304.082  11
   1  -6   3 6959.01 407.695   4
  -1   6  -3 7235.01 425.217  23
   1  -6   3 7186.44 436.114   7
   1  -6   4 61155.8 1168.85  21
   1  -6   4 58092.0 1373.55   9
   1  -6   4 61013.5 1237.54  19
   1  -6   4 60637.8 1259.67  20
  -1   6  -4 62045.2 917.382  12
  -1   6  -4 62418.0 1195.85  23
   1  -6   4 62041.1 1278.10   7
   1  -6   4 63658.3 994.712  22
   1  -6   4 60390.9 1151.45   4
  -1   6  -4 60790.4 1117.58   3
  -1   6  -4 61016.6 929.189  17
  -1   6  -4 59449.3 1210.40  10
  -1   6  -4 61500.6 1400.78  15
  -1   6  -4 61213.6 966.877  11
  -1   6  -4 63175.5 910.093  18
   1  -6   4 61183.5 899.689  12
  -1   6  -4 61206.8 925.416   6
   1  -6   4 62789.0 1000.60  11
  -1   6  -4 62861.3 1414.76  16
  -1   6  -5 37154.3 904.194  23
  -1   6  -5 36316.1 581.763  12
  -1   6  -5 34738.7 901.134   3
   1  -6   5 37385.8 572.193  12
   1  -6   5 35398.5 993.913  20
  -1   6  -5 35688.4 1073.66  16
  -1   6  -5 38098.3 607.972  17
   1  -6   5 35776.5 963.300  19
  -1   6  -5 34430.9 939.903  10
   1  -6   5 36120.6 836.437  22
  -1   6  -5 36586.2 845.680   1
  -1   6  -5 36185.4 608.551  18
   1  -6   5 36448.0 1012.79   7
   1  -6   5 32961.6 1049.09   9
  -1   6  -5 37195.6 595.672   6
   1  -6   5 34750.5 850.042   4
   1  -6   5 34679.3 927.101  21
  -1   6  -5 36045.6 833.517  11
   1  -6   6-86.9615 111.093  22
   1  -6   6 6.45663 64.1771   4
   1  -6   6-13.9288 113.509  19
  -1   6  -6-47.3056 99.6995   3
  -1   6  -6 33.3565 89.7732  10
  -1   6  -6 26.0608 55.9626  23
   1  -6   6 22.6554 117.907  20
   1  -6   6 23.0143 99.9557  21
  -1   6  -6 23.6381 18.1471  18
  -1   6  -6-42.4084 81.7859  11
   1  -6   6-68.3378 124.493   7
  -1   6  -6-2.67249 58.5596   1
  -1   6  -6-5.12620 103.588  16
   1  -6   6 59.3405 110.520   9
   1  -6   7 3060.11 350.759   9
   1  -6   7 3921.99 337.868  22
  -1   6  -7 3341.44 326.772  10
   1  -6   7 3120.97 315.392  19
   1  -6   7 3123.15 253.532   4
  -1   6  -7 3275.28 271.045   1
   1  -6   7 3200.54 344.947  20
  -1   6  -7 2801.26 294.840  11
   1  -6   7 2840.49 322.863   7
  -1   6  -7 3041.30 319.135   3
   1  -6   7 2957.80 252.909  13
   1  -6   7 3224.27 330.070  21
   1  -6   8 8499.35 558.680  20
  -1   6  -8 8009.03 522.438  11
   1  -6   8 7732.00 502.439  22
   1  -6   8 7843.67 383.749   4
  -1   6  -8 8788.78 562.719   3
   1  -6   8 7489.81 490.427  19
  -1   6  -8 7780.22 506.298  10
   1  -6   8 7626.22 551.578   9
   1  -6   8 7753.40 525.203  21
   1  -6   8 8005.99 541.643   7
  -1   6  -8 8152.02 433.575   1
   1  -6   8 7880.32 412.591  13
   1  -6   9 2159.10 315.505   7
   1  -6   9 1801.94 294.466  20
  -1   6  -9 1936.12 286.996  11
   1  -6   9 1734.86 290.024   9
  -1   6  -9 1773.22 263.384  10
   1  -6   9 2166.69 230.619  13
  -1   6  -9 2019.94 305.779   3
   1  -6   9 2032.98 294.733  22
   1  -6   9 2491.79 306.569  19
   1  -6   9 1761.51 283.790  21
  -1   6  -9 1862.39 222.120   1
   1  -6  10 242.491 163.348   7
   1  -6  10 368.367 149.970  19
   1  -6  10 99.5506 125.816   9
  -1   6 -10-120.265 137.596   3
   1  -6  10 402.632 165.624  22
  -1   6 -10 140.823 113.756  11
  -1   6 -10 185.111 132.157  10
   1  -6  10 34.2702 107.774  21
   1  -6  10 96.5366 130.374  20
   1  -6  11 16007.1 866.987   9
   1  -6  11 19289.2 900.716  19
  -1   6 -11 18979.3 941.894  10
   1  -6  11 18712.3 973.510  21
   1  -6  11 18677.2 947.129  22
   1  -6  11 19246.5 972.746  20
  -1   6 -11 19697.8 1029.77   3
   1  -6  11 18853.2 964.459   7
   1  -6  12 7838.61 602.222  19
  -1   6 -12 9267.86 702.131  10
  -1   5   9 13648.9 835.213   7
  -1   5   9 13059.9 812.959  20
  -1   5   8 27480.7 1227.41  13
  -1   5   8 26184.7 1101.82  20
   1  -5  -8 25121.9 1160.19   9
  -1   5   8 25131.1 1165.46  17
   1  -5  -8 26717.8 1218.14  12
  -1   5   8 24804.5 1112.12  16
  -1   5   8 25239.0 1088.35   7
   1  -5  -8 26245.2 1216.65   4
  -1   5   8 23790.8 1125.67  19
  -1   5   8 24187.4 1117.32  23
  -1   5   8 25974.1 1135.06   8
  -1   5   8 24070.5 1131.94   6
  -1   5   8 22628.3 1113.25  18
  -1   5   7-10.9060 121.855   6
  -1   5   7 152.176 147.101  18
  -1   5   7 2.66673 95.3886  23
   1  -5  -7 144.914 159.801   4
  -1   5   7 111.508 101.193   8
  -1   5   7 224.698 130.319  16
  -1   5   7 202.674 153.700  17
  -1   5   7-63.5464 135.637  13
   1  -5  -7 193.012 146.571  12
   1  -5  -7-341.890 178.164   9
  -1   5   7-114.785 125.358  15
   1  -5  -6 1761.00 297.493  12
  -1   5   6 1457.03 290.662  18
   1  -5  -6 1668.80 294.228   9
   1  -5  -6 1513.37 274.064   4
  -1   5   6 1591.46 285.304   8
  -1   5   6 1185.67 234.053  15
  -1   5   6 2225.89 332.355   6
  -1   5   6 1928.69 302.637  16
  -1   5   6 1430.30 269.732  23
  -1   5   6 2037.05 308.477  17
  -1   5   5 3295.92 269.166  14
   1  -5  -5 2637.02 344.176   4
   1  -5  -5 3559.44 276.175   2
  -1   5   5 3362.21 359.308   8
  -1   5   5 3648.00 247.782  22
  -1   5   5 3715.77 390.106  17
   1  -5  -5 3140.02 358.370  12
  -1   5   5 3653.99 390.794  16
  -1   5   5 3507.77 350.767  15
   1  -5  -5 3212.52 374.181   9
  -1   5   5 3539.21 387.040  23
  -1   5   5 2954.53 352.602   6
  -1   5   5 3368.12 375.505  18
  -1   5   4 13710.8 644.456  15
  -1   5   4 14992.7 727.448   6
  -1   5   4 14050.1 703.614  23
  -1   5   4 15108.5 731.412  17
  -1   5   4 13867.1 450.343   5
   1  -5  -4 14616.3 713.308  12
  -1   5   4 14322.0 716.045  16
  -1   5   4 14481.9 719.340  18
  -1   5   4 13803.1 416.618  22
  -1   5   4 13987.7 515.723  14
   1  -5  -4 12999.5 692.882   4
   1  -5  -4 14562.8 732.175   9
  -1   5   3 10599.7 587.385  23
  -1   5   3 10680.6 548.094  15
  -1   5   3 11531.7 322.721  11
  -1   5   3 10930.4 595.002  18
   1  -5  -3 11361.2 388.221   5
  -1   5   3 11455.1 440.418   2
  -1   5   3 11589.5 619.689  16
  -1   5   3 10773.4 587.144   6
   1  -5  -3 11358.5 619.202   9
  -1   5   3 11517.5 440.520  14
  -1   5   3 11421.4 406.796   5
  -1   5   3 11600.8 608.404  17
   1  -5  -3 10992.5 603.644   4
  -1   5   3 11816.0 326.434  22
   1  -5  -3 11437.7 598.777  12
   1  -5  -2 17701.8 694.478  12
  -1   5   2 17953.0 706.429   6
  -1   5   2 17330.7 697.228  17
   1  -5  -2 17849.2 493.025   2
  -1   5   2 17321.8 501.008   5
   1  -5  -2 17930.9 495.941  14
  -1   5   2 18632.3 699.757  15
  -1   5   2 18463.0 751.668  16
  -1   5   2 17873.6 718.365  23
   1  -5  -2 18665.0 762.539   9
   1  -5  -2 18215.1 729.163   4
  -1   5   2 18139.0 317.971  11
   1  -5  -2 18229.9 504.588   5
  -1   5   2 18335.9 528.701  14
  -1   5   2 18756.1 556.347  21
   1  -5  -1 59844.1 1250.28   4
   1  -5  -1 61635.8 891.855   2
  -1   5   1 60108.2 1213.25  15
   1  -5  -1 61959.5 973.077   5
  -1   5   1 59620.4 1200.38   6
  -1   5   1 60363.2 1250.88  23
   1  -5  -1 59987.5 1313.44   9
   1  -5  -1 60343.4 1192.39  12
  -1   5   1 57825.3 923.149  14
  -1   5   1 60616.0 1216.30  17
   1  -5  -1 61134.5 890.007  14
  -1   5   1 61414.1 939.971  21
  -1   5   1 58499.1 939.181   5
  -1   5   1 59218.6 1289.63  16
  -1   5   1 56519.6 358.083  11
  -1   5   1 55315.4 361.804  22
  -1   5   0 95555.7 1593.72  16
   1  -5   0 94277.8 1482.15   4
   1  -5   0 90975.7 1566.36   9
  -1   5   0 94985.7 1121.73   3
   1  -5   0 94813.4 1394.15  12
  -1   5   0 95435.8 1130.08  21
  -1   5   0 95575.1 1506.42  15
  -1   5   0 95178.3 1171.08  14
  -1   5   0 93231.8 1396.41   6
  -1   5   0 92589.1 1398.12  17
   1  -5   0 94925.2 1157.02   2
  -1   5   0 93138.9 1484.21  23
   1  -5   0 97743.6 1171.87  14
  -1   5  -1 3590.03 292.786  23
  -1   5  -1 3596.75 225.066  21
   1  -5   1 3098.20 219.402  21
  -1   5  -1 3237.42 212.999   3
   1  -5   1 3420.35 266.190  20
  -1   5  -1 3797.93 310.851  15
  -1   5  -1 3618.34 265.243  17
  -1   5  -1 3323.86 233.358  14
   1  -5   1 3272.91 234.722  14
   1  -5   1 3149.99 258.423   7
   1  -5   1 3341.90 243.375   2
   1  -5   1 3598.53 257.492  12
  -1   5  -1 3617.67 317.481  16
  -1   5  -1 3541.08 123.259  11
  -1   5  -1 3327.39 252.658   6
   1  -5   1 3248.12 273.454   4
   1  -5   2 36489.5 727.105  12
   1  -5   2 35890.2 840.030  20
   1  -5   2 36455.2 541.385  22
  -1   5  -2 37007.5 747.325  17
   1  -5   2 35985.3 848.050   7
  -1   5  -2 37572.9 749.832  12
  -1   5  -2 35256.8 929.110  15
  -1   5  -2 37363.8 970.591  16
  -1   5  -2 35501.0 840.390  23
  -1   5  -2 37380.3 729.351  21
   1  -5   2 35668.7 825.630   4
  -1   5  -2 35958.2 708.176   3
  -1   5  -2 35162.6 517.087  11
   1  -5   2 36587.3 855.045  19
   1  -5   2 36428.1 549.014  11
   1  -5   2 35323.1 952.743   9
   1  -5   2 36642.4 748.387  21
  -1   5  -2 36475.7 739.613   6
  -1   5  -3 16843.4 455.984  17
   1  -5   3 17142.0 597.954  20
  -1   5  -3 16760.5 452.027   6
  -1   5  -3 16994.6 518.639   3
  -1   5  -3 16820.9 658.237  15
  -1   5  -3 16337.3 433.056  11
   1  -5   3 16587.6 443.947  11
   1  -5   3 17100.9 552.568  23
   1  -5   3 16501.0 542.094   4
   1  -5   3 16311.8 435.449  12
  -1   5  -3 16471.7 554.462  23
  -1   5  -3 16831.7 558.393   4
   1  -5   3 16457.3 587.223   7
  -1   5  -3 16076.8 567.619  10
   1  -5   3 17234.2 543.198  21
  -1   5  -3 17240.7 530.905  21
   1  -5   3 17360.7 548.393   3
  -1   5  -3 16431.4 444.187  12
   1  -5   3 16197.0 433.627  22
   1  -5   3 17379.6 594.259  19
  -1   5  -3 16603.4 655.890  16
   1  -5   3 15680.1 641.846   9
  -1   5  -4 12860.4 328.323  12
  -1   5  -4 11721.6 320.035   6
   1  -5   4 12058.4 449.076  23
  -1   5  -4 11654.5 464.442   3
  -1   5  -4 12091.5 502.322  10
  -1   5  -4 12938.6 474.935  23
   1  -5   4 12073.1 570.711   9
   1  -5   4 12395.9 528.653   7
   1  -5   4 11353.4 305.172  12
  -1   5  -4 12321.2 347.913  18
  -1   5  -4 12143.1 326.797  17
   1  -5   4 12661.2 516.711  19
   1  -5   4 12314.4 453.242   4
  -1   5  -4 11791.3 571.614  15
  -1   5  -4 12168.7 565.385  16
  -1   5  -4 12187.8 428.429  11
   1  -5   4 11554.9 419.223  22
   1  -5   4 11857.6 426.848  11
   1  -5   4 12193.8 486.688  21
   1  -5   4 12231.7 525.046  20
   1  -5   5 2301.44 268.448   9
  -1   5  -5 1967.84 80.0790  17
  -1   5  -5 2083.88 171.851   8
   1  -5   5 1771.50 216.734  21
  -1   5  -5 2224.75 232.142  10
  -1   5  -5 2247.51 134.122  18
  -1   5  -5 2014.21 206.002  11
  -1   5  -5 2311.82 202.679  23
   1  -5   5 2165.66 210.833  22
   1  -5   5 2339.16 244.307  19
  -1   5  -5 2223.54 261.526  16
   1  -5   5 2322.26 204.936  13
   1  -5   5 2109.88 188.893   4
  -1   5  -5 1944.90 78.5488   6
   1  -5   5 2638.62 264.936   7
  -1   5  -5 2258.80 228.647   3
   1  -5   5 2105.07 235.898  20
   1  -5   5 2314.45 197.636  23
  -1   5  -6 8616.32 451.725  11
  -1   5  -6 8579.90 392.939   1
   1  -5   6 8975.13 490.399  20
  -1   5  -6 9317.13 480.359  10
   1  -5   6 9271.31 477.054  19
  -1   5  -6 8433.17 465.598   3
   1  -5   6 8140.71 469.124   7
   1  -5   6 8927.70 371.941  23
   1  -5   6 8484.50 442.411  22
   1  -5   6 8677.83 390.526  13
   1  -5   6 7974.93 483.560   9
  -1   5  -6 8755.30 346.372   8
   1  -5   6 8861.63 371.939   4
   1  -5   6 9765.05 499.562  21
  -1   5  -6 9588.86 392.987  23
   1  -5   7 56941.8 1286.20   7
   1  -5   7 56108.7 1220.98  22
   1  -5   7 58090.3 926.091  23
   1  -5   7 58392.7 1288.17  21
  -1   5  -7 58042.0 1249.98  10
  -1   5  -7 54784.8 1236.20  11
   1  -5   7 58439.7 930.549   4
   1  -5   7 55806.8 1274.68  20
   1  -5   7 57634.4 1231.23  19
   1  -5   7 58260.4 1038.93  13
  -1   5  -7 57510.1 1291.11   3
  -1   5  -7 56776.1 1049.65   1
  -1   5  -8 6511.24 449.505  10
   1  -5   8 6352.10 460.584   7
  -1   5  -8 6737.72 385.338   1
   1  -5   8 6499.58 470.517  21
  -1   5  -8 6756.45 485.286   3
   1  -5   8 7111.69 476.802  22
   1  -5   8 6748.14 315.136   4
   1  -5   8 5883.62 445.122  20
   1  -5   8 6890.95 376.731  13
   1  -5   8 7064.74 460.393  19
  -1   5  -8 6257.34 467.720  11
  -1   5  -9 1116.01 234.017  11
   1  -5   9 1198.08 229.171  20
  -1   5  -9 924.909 195.128  10
  -1   5  -9 1219.63 185.308   1
   1  -5   9 1397.02 253.555  21
   1  -5   9 1090.31 165.767  13
   1  -5   9 1247.77 241.832  22
   1  -5   9 1152.56 211.102  19
   1  -5   9 1283.20 245.146   7
  -1   5  -9 1296.81 249.235   3
  -1   5 -10 5053.40 376.668   1
   1  -5  10 4898.41 430.534  19
   1  -5  10 5079.17 476.487  21
   1  -5  10 4947.37 351.306  13
   1  -5  10 4963.30 468.654  22
  -1   5 -10 5486.72 481.142  10
  -1   5 -10 4721.68 479.806  11
   1  -5  10 3737.30 403.101  20
   1  -5  10 5432.53 481.305   7
  -1   5 -10 5319.26 505.018   3
  -1   5 -11 2204.95 331.978  10
   1  -5  11 2202.02 333.843   7
   1  -5  11 2300.40 326.588  19
   1  -5  11 2323.40 353.256  21
  -1   5 -11 2451.83 380.607   3
   1  -5  11 1725.32 305.702  20
   1  -5  11 1969.56 324.062  22
   1  -5  12 1339.03 286.407   7
   1  -5  12 1362.00 265.526  19
  -1   5 -12 633.092 216.813  10
   1  -5  12 1302.51 309.966  20
  -1   4  10 226.611 149.958  20
  -1   4  10 296.579 202.019   7
  -1   4   9 7598.66 590.535  20
  -1   4   9 7384.87 593.671   6
  -1   4   9 7360.53 537.267  21
  -1   4   9 7269.76 632.976  18
   1  -4  -9 6303.04 590.679   4
  -1   4   9 7483.70 591.768   7
  -1   4   9 6131.80 553.422  23
   1  -4  -9 7874.96 641.964   9
  -1   4   9 7796.84 637.996  17
  -1   4   9 7417.91 619.156  19
  -1   4   9 6816.84 576.289  16
  -1   4   9 7212.61 593.655   8
  -1   4   9 6751.65 599.081  13
   1  -4  -8 21771.5 1026.19   4
  -1   4   8 20704.3 937.601   8
  -1   4   8 21081.1 918.836  15
  -1   4   8 22237.3 941.364  20
  -1   4   8 21798.8 868.413  21
  -1   4   8 20092.4 959.535  19
  -1   4   8 20117.9 977.923  18
  -1   4   8 21570.6 789.369  22
  -1   4   8 20131.9 959.302   6
   1  -4  -8 22429.3 1032.19  12
  -1   4   8 20195.0 945.390  23
  -1   4   8 20089.8 947.064  16
   1  -4  -8 21872.0 1014.47   9
  -1   4   8 19353.6 945.099  17
  -1   4   8 21585.4 939.116   7
  -1   4   8 20208.7 980.342  13
  -1   4   7 7524.19 435.209  22
  -1   4   7 6923.37 530.123  23
   1  -4  -7 6924.26 546.125   9
  -1   4   7 6458.85 518.352  16
  -1   4   7 6875.36 518.680   8
  -1   4   7 6665.17 539.060  18
  -1   4   7 7504.07 530.139  15
  -1   4   7 7955.15 464.822  14
  -1   4   7 6782.62 535.475  17
  -1   4   7 6504.48 526.817   6
   1  -4  -7 6744.05 540.824  12
   1  -4  -7 7824.66 582.052   4
  -1   4   7 6104.38 513.777  13
  -1   4   6 2678.57 320.854  23
  -1   4   6 3001.36 234.095   5
   1  -4  -6 2724.32 264.825   2
   1  -4  -6 2125.15 300.032   9
   1  -4  -6 2444.13 313.530  12
  -1   4   6 2348.65 291.385   8
  -1   4   6 2877.49 247.982  22
  -1   4   6 2543.27 311.167  17
  -1   4   6 2308.97 313.818  16
  -1   4   6 2572.61 327.385  18
  -1   4   6 2998.60 318.516  15
   1  -4  -6 2609.69 326.461   4
  -1   4   6 2552.09 254.290  14
  -1   4   6 2699.86 328.194   6
  -1   4   5 11187.7 481.777  14
  -1   4   5 11285.1 610.681   6
  -1   4   5 11547.1 620.961  18
  -1   4   5 11539.1 611.745  23
  -1   4   5 11097.6 429.530  22
  -1   4   5 11034.4 607.514  17
   1  -4  -5 11411.9 626.181   9
   1  -4  -5 10917.4 610.700   4
  -1   4   5 11488.4 620.639  16
  -1   4   5 11076.3 421.849   5
  -1   4   5 11247.4 572.939  15
   1  -4  -5 11685.2 493.305   2
   1  -4  -5 10496.9 586.930  12
  -1   4   4 360.110 119.772  17
  -1   4   4 209.422 84.2446   5
  -1   4   4 293.450 144.857  16
  -1   4   4 360.277 139.475  23
   1  -4  -4 213.569 116.505   9
  -1   4   4 274.424 72.1611  22
   1  -4  -4 265.773 130.045   4
  -1   4   4 333.093 76.7568  11
   1  -4  -4 365.078 130.991  12
  -1   4   4 290.717 120.757  18
  -1   4   4 138.853 67.9011   2
  -1   4   4 258.076 114.067   6
  -1   4   4 254.017 93.4206  14
  -1   4   4 278.862 124.255  15
   1  -4  -3 10270.8 385.563   2
  -1   4   3 10041.0 370.172   5
  -1   4   3 8023.22 459.342   6
   1  -4  -3 9845.99 350.212   5
  -1   4   3 9777.09 516.841  16
  -1   4   3 10288.5 400.526   2
   1  -4  -3 9892.87 520.635   4
  -1   4   3 10372.9 522.643  23
  -1   4   3 9869.13 306.983  11
  -1   4   3 10220.9 396.927  14
  -1   4   3 10494.1 403.841   3
  -1   4   3 10103.8 517.073  17
   1  -4  -3 10446.4 515.432  12
  -1   4   3 10259.8 400.339  21
   1  -4  -3 10450.9 539.088   9
  -1   4   3 9960.49 490.613  15
  -1   4   2 7008.89 401.723   6
   1  -4  -2 7084.79 297.854   5
  -1   4   2 6796.37 415.039  16
  -1   4   2 7985.92 434.683  23
   1  -4  -2 7553.00 309.064  14
  -1   4   2 7368.96 318.066   2
  -1   4   2 7579.37 406.478  15
  -1   4   2 7322.03 207.605  11
  -1   4   2 7497.27 312.096  21
   1  -4  -2 7354.91 430.065   9
  -1   4   2 6996.08 311.616  14
  -1   4   2 7052.80 304.821   5
   1  -4  -2 7077.48 296.837   2
   1  -4  -2 7314.91 406.980  12
  -1   4   2 7388.59 411.584  17
  -1   4   1 126742. 1676.63  16
   1  -4  -1 130170. 1220.59  14
  -1   4   1 132764. 1441.95   7
  -1   4   1 126108. 573.806  11
  -1   4   1 130304. 1620.23  23
  -1   4   1 131542. 1608.92  15
  -1   4   1 126724. 1554.88  17
  -1   4   1 129683. 1568.41   6
   1  -4  -1 128750. 1296.23   5
  -1   4   1 127367. 1401.47  20
   1  -4  -1 127350. 1205.20   2
  -1   4   1 123006. 581.896  22
  -1   4   1 122111. 594.684  11
  -1   4   1 127674. 1185.12  21
  -1   4   1 124631. 1258.24  14
  -1   4   1 129398. 1284.97   5
   1  -4  -1 126333. 1534.88  12
   1  -4   0 13069.4 405.923   2
  -1   4   0 12752.3 401.862  14
  -1   4   0 13054.0 357.757   3
   1  -4   0 13709.7 376.303  21
  -1   4   0 12669.5 354.070  21
  -1   4   0 13025.6 437.020   7
  -1   4   0 13381.6 460.650  12
  -1   4   0 13158.3 422.271   5
  -1   4   0 13366.1 492.089   4
   1  -4   0 13570.9 464.882  12
  -1   4   0 12862.6 459.009   6
  -1   4   0 13016.0 502.861  15
   1  -4   0 13277.6 433.968   5
   1  -4   0 12841.5 479.811   4
  -1   4   0 13550.5 471.972  17
  -1   4   0 13226.0 492.108  23
  -1   4   0 13748.1 540.709   9
  -1   4   0 13205.8 527.238  16
  -1   4   0 14080.6 450.771  20
   1  -4   0 12737.5 397.710  14
   1  -4   1 20360.5 303.175  11
  -1   4  -1 21172.5 582.015   4
   1  -4   1 20954.0 572.710   4
  -1   4  -1 20151.5 282.693  11
  -1   4  -1 20786.7 456.631  21
   1  -4   1 20587.6 472.532  21
  -1   4  -1 21693.7 644.186  15
   1  -4   1 19901.9 535.127   2
   1  -4   1 21504.1 578.889  23
   1  -4   1 20485.3 554.917   7
  -1   4  -1 22725.5 677.994   9
   1  -4   1 20693.3 547.197  14
  -1   4  -1 21083.8 581.451  23
  -1   4  -1 21015.4 549.138   7
   1  -4   1 21180.9 301.756  22
  -1   4  -1 20575.5 639.838  16
  -1   4  -1 20463.8 523.252  14
   1  -4   1 20572.1 553.577  20
  -1   4  -1 21467.6 553.373  20
   1  -4   1 21233.2 579.613   5
  -1   4  -1 21533.7 460.378   3
  -1   4  -1 21028.9 528.716  17
   1  -4   1 21519.5 527.330  12
  -1   4  -1 21503.9 530.305  12
  -1   4  -1 20286.6 517.841   6
  -1   4  -2 21146.8 460.401  12
   1  -4   2 20365.0 531.333   4
   1  -4   2 20364.1 560.092  20
  -1   4  -2 20275.5 548.111  20
   1  -4   2 20748.2 500.301   3
   1  -4   2 20524.2 393.900  22
   1  -4   2 20092.2 393.184  11
   1  -4   2 20198.4 494.034  21
  -1   4  -2 20460.4 631.295  16
   1  -4   2 19857.2 566.268  14
  -1   4  -2 21170.4 559.957   7
  -1   4  -2 20683.2 462.304  17
  -1   4  -2 21613.9 557.226   4
   1  -4   2 20024.8 447.641  12
  -1   4  -2 20687.2 545.624  23
  -1   4  -2 20316.3 475.437   3
   1  -4   2 20908.0 571.483  19
  -1   4  -2 20652.3 528.257  13
  -1   4  -2 23131.6 519.002  21
   1  -4   2 19500.5 548.766   7
   1  -4   2 21100.2 544.885  23
  -1   4  -2 20689.5 390.231  11
  -1   4  -2 20145.0 454.007   6
  -1   4  -2 19693.7 628.838  15
   1  -4   3 22512.3 500.112  22
   1  -4   3 22584.0 611.775  20
  -1   4  -3 22528.6 497.660  11
  -1   4  -3 24226.8 581.483  21
  -1   4  -3 22420.6 443.955  18
   1  -4   3 23018.6 505.891  11
  -1   4  -3 22542.5 669.013  16
  -1   4  -3 21895.2 539.893   3
   1  -4   3 24259.5 684.779  16
   1  -4   3 21674.7 657.688   9
  -1   4  -3 23368.7 559.671  13
  -1   4  -3 22873.9 408.677  17
  -1   4  -3 23123.4 551.421  23
  -1   4  -3 22575.0 403.142   6
  -1   4  -3 23520.0 710.003  15
   1  -4   3 22204.7 526.135   4
   1  -4   3 23113.3 566.644  21
   1  -4   3 22780.4 608.378  19
   1  -4   3 22164.8 392.428  12
   1  -4   3 23138.2 617.621   7
  -1   4  -3 22629.3 514.292   8
   1  -4   3 23310.6 570.592   3
   1  -4   3 23448.9 543.075  23
   1  -4   3 22360.6 543.240  13
  -1   4  -3 23442.6 549.625   4
  -1   4  -3 22822.5 407.332  12
   1  -4   4 55586.8 1069.22   9
   1  -4   4 56016.7 805.672   4
  -1   4  -4 50935.8 411.633  17
   1  -4   4 55992.0 990.842  19
   1  -4   4 54456.5 952.158  21
  -1   4  -4 55819.3 1060.55  16
   1  -4   4 56767.1 1070.48  16
  -1   4  -4 55392.9 948.170   3
  -1   4  -4 56578.7 802.853   8
  -1   4  -4 53758.3 893.626  11
   1  -4   4 55471.1 863.426  13
  -1   4  -4 54928.3 641.522  18
  -1   4  -4 53709.9 418.792   6
  -1   4  -4 53745.2 412.082  12
   1  -4   4 58613.3 924.650  11
   1  -4   4 56022.9 810.971  23
   1  -4   4 55932.4 1007.02   7
   1  -4   4 56525.3 904.441  22
  -1   4  -4 55932.2 823.698  23
   1  -4   4 56064.9 1009.26  20
   1  -4   5 8679.41 317.621   4
   1  -4   5 8705.40 420.438  21
  -1   4  -5 8693.17 239.369  18
   1  -4   5 8926.04 409.673  22
  -1   4  -5 8871.78 423.424   3
   1  -4   5 8484.56 313.598  23
  -1   4  -5 8562.28 317.642   8
  -1   4  -5 8749.88 408.314  11
  -1   4  -5 9245.72 449.541  16
  -1   4  -5 8860.90 420.044  10
   1  -4   5 9472.81 450.251  20
   1  -4   5 8551.77 412.605  19
   1  -4   5 8981.84 361.969  13
   1  -4   5 8290.97 418.156   7
  -1   4  -5 8877.68 323.063  23
   1  -4   6 36049.1 922.775  20
   1  -4   6 35028.4 647.216   8
   1  -4   6 35582.1 634.931   4
   1  -4   6 36073.5 879.692  19
   1  -4   6 35816.6 758.035  13
   1  -4   6 33924.4 619.372  23
   1  -4   6 33757.6 890.322  21
  -1   4  -6 34735.9 469.807  18
  -1   4  -6 35370.8 903.500  11
  -1   4  -6 36051.8 892.211  10
  -1   4  -6 33686.4 896.170   3
   1  -4   6 34668.0 900.467   7
   1  -4   6 35491.0 888.851  22
  -1   4  -6 36420.5 677.494   8
   1  -4   7 62541.2 1294.69  21
   1  -4   7 59310.4 831.401  23
   1  -4   7 61057.1 1276.02  20
   1  -4   7 58897.7 1241.17  22
  -1   4  -7 60789.6 1236.28  10
  -1   4  -7 59526.1 1064.38   1
   1  -4   7 59812.9 1045.47  13
   1  -4   7 59919.6 1203.44  19
  -1   4  -7 61612.6 1310.04   3
   1  -4   7 60739.3 842.165   4
  -1   4  -7 57560.0 1276.05  11
   1  -4   7 59203.9 1250.54   7
   1  -4   7 59024.3 610.723  18
  -1   4  -8 15149.8 670.418  10
   1  -4   8 14341.0 661.619   7
   1  -4   8 14530.1 675.481  22
   1  -4   8 14042.8 666.381  21
   1  -4   8 14981.0 422.169   4
   1  -4   8 13756.0 314.635  18
   1  -4   8 13033.8 602.716  19
   1  -4   8 13936.1 445.472   8
  -1   4  -8 14027.6 557.245   1
   1  -4   8 13575.4 529.506  13
  -1   4  -8 13750.9 681.130  11
  -1   4  -8 13394.3 667.985   3
   1  -4   8 14841.8 675.776  20
   1  -4   9 3770.34 355.194  19
   1  -4   9 3797.65 379.644   7
   1  -4   9 3901.37 387.988  21
   1  -4   9 3646.68 241.343   8
  -1   4  -9 3346.89 347.913  10
  -1   4  -9 3841.60 406.987  11
   1  -4   9 3458.03 366.353  22
  -1   4  -9 3662.68 312.175   1
   1  -4   9 3584.89 365.235  20
  -1   4  -9 3663.36 385.821   3
   1  -4   9 3756.79 304.319  13
   1  -4  10 17452.5 830.569   7
  -1   4 -10 16778.8 694.409   1
   1  -4  10 17519.9 838.346  20
  -1   4 -10 18084.1 848.081  10
   1  -4  10 16987.7 848.074  21
   1  -4  10 18395.5 873.515  22
   1  -4  10 17485.5 783.818  19
  -1   4 -10 17933.3 898.834   3
   1  -4  10 17179.6 674.301  13
   1  -4  11 2697.19 368.838  20
   1  -4  11 2714.68 387.119  21
   1  -4  11 2994.71 353.769  19
  -1   4 -11 3008.55 406.040   3
  -1   4 -11 2516.89 348.229  10
   1  -4  11 3034.00 377.942   7
   1  -4  11 3072.48 401.150  22
   1  -4  12 2095.52 352.683   7
  -1   4 -12 1548.15 310.884  10
   1  -4  12 1790.12 327.679  22
   1  -4  12 1892.81 317.080  19
  -1   4 -12 1900.44 350.588   3
   1  -4  12 1884.53 323.716  20
   1  -4  12 2184.81 364.755  21
  -1   3  10 568.270 174.908  13
  -1   3  10 995.075 250.718  18
  -1   3  10 678.986 178.119  22
  -1   3  10 953.177 233.364  20
  -1   3  10 900.416 213.386  23
  -1   3  10 468.396 191.532   6
  -1   3  10 361.963 194.292  17
  -1   3  10 859.785 220.706  19
  -1   3  10 840.292 213.698   7
  -1   3  10 872.953 209.047   8
  -1   3  10 190.159 114.435  21
  -1   3   9 3813.24 409.808  16
  -1   3   9 4455.86 431.661  20
  -1   3   9 3469.68 393.921  15
  -1   3   9 3818.55 379.271  21
  -1   3   9 4151.58 415.078   8
  -1   3   9 3666.07 362.154  22
  -1   3   9 3566.13 407.386   6
  -1   3   9 4548.73 458.233  19
  -1   3   9 3252.56 369.734  23
  -1   3   9 3789.29 405.162   7
  -1   3   9 3853.14 427.743  18
  -1   3   9 3873.85 368.920  14
  -1   3   9 3387.60 397.348  17
  -1   3   9 3807.88 425.186  13
  -1   3   8 1073.47 228.691  19
  -1   3   8 1041.35 204.392   7
  -1   3   8 914.729 212.916  23
  -1   3   8 935.383 207.849  17
  -1   3   8 933.497 209.111  18
   1  -3  -8 1145.60 233.693   4
   1  -3  -8 810.584 199.879  12
  -1   3   8 916.565 217.341   6
   1  -3  -8 1033.81 226.321   9
  -1   3   8 1032.98 186.786  14
  -1   3   8 1218.20 204.303  22
  -1   3   8 943.942 190.082  15
  -1   3   8 1090.31 201.545  21
  -1   3   8 991.991 208.012   8
  -1   3   8 976.069 206.734  16
  -1   3   8 1039.10 204.141  20
  -1   3   8 1046.22 222.952  13
  -1   3   7 835.971 190.155  23
  -1   3   7 717.833 151.180  22
  -1   3   7 802.276 162.251  21
  -1   3   7 530.792 170.979  19
  -1   3   7 586.624 116.587   5
  -1   3   7 774.149 178.398  20
  -1   3   7 648.711 163.914  15
  -1   3   7 798.180 190.491   6
  -1   3   7 707.706 182.359  18
  -1   3   7 355.095 140.122  17
  -1   3   7 862.161 187.769   8
   1  -3  -7 642.630 180.726   9
  -1   3   7 456.603 137.734   7
   1  -3  -7 665.479 181.369   4
  -1   3   7 594.771 149.683  14
   1  -3  -7 466.626 152.058  12
  -1   3   7 520.613 164.406  13
  -1   3   7 595.241 176.711  16
  -1   3   6 32595.4 1011.33  13
  -1   3   6 32341.0 1007.43  18
  -1   3   6 33387.4 773.613   5
  -1   3   6 31335.9 973.806   6
  -1   3   6 30609.9 931.040   8
  -1   3   6 33542.0 1019.35  16
  -1   3   6 32656.0 998.959  17
   1  -3  -6 33458.2 897.620   2
   1  -3  -6 33273.3 1011.23  12
  -1   3   6 31519.7 971.161  23
   1  -3  -6 33084.3 1033.48   9
  -1   3   6 32469.4 811.665  22
   1  -3  -6 32515.2 1020.32   4
  -1   3   6 33486.4 873.436  14
  -1   3   6 32732.2 968.846  15
   1  -3  -5 118767. 1783.12  12
  -1   3   5 121676. 1403.24  22
  -1   3   5 124053. 1542.25  14
   1  -3  -5 124214. 1571.67   2
  -1   3   5 118996. 1792.31  17
   1  -3  -5 120961. 1861.08   9
  -1   3   5 122193. 1375.34   5
  -1   3   5 119153. 1782.02   6
   1  -3  -5 120852. 1838.45   4
  -1   3   5 122687. 1830.65  16
  -1   3   5 122791. 1740.85  15
  -1   3   5 120533. 1824.59  18
  -1   3   5 123099. 1806.38  23
  -1   3   4 1469.96 201.074   6
  -1   3   4 1593.68 159.612   3
   1  -3  -4 1490.41 211.237   9
  -1   3   4 1515.85 172.543  14
  -1   3   4 1354.48 157.577   2
  -1   3   4 1835.20 227.020  17
  -1   3   4 1786.34 220.707  23
  -1   3   4 1383.67 140.707  11
  -1   3   4 1711.76 225.285  16
  -1   3   4 1597.61 150.163  22
   1  -3  -4 1690.54 211.464  12
  -1   3   4 1533.34 157.780   5
   1  -3  -4 1711.94 223.646   4
  -1   3   4 1808.25 215.031  15
   1  -3  -3 2684.23 191.920   2
  -1   3   3 2693.74 242.628  17
  -1   3   3 2836.97 250.011   6
  -1   3   3 2558.13 194.301  14
  -1   3   3 2721.93 247.461  23
  -1   3   3 2662.15 186.873   5
  -1   3   3 2725.55 162.406  11
  -1   3   3 2821.62 187.851   3
  -1   3   3 2309.76 226.576  15
  -1   3   3 2575.93 246.816  16
   1  -3  -3 2556.05 249.605   9
  -1   3   3 2605.46 190.997   2
   1  -3  -3 2726.45 178.403   5
  -1   3   2 93.6617 77.8364  17
  -1   3   2 100.209 63.4912   1
  -1   3   2 91.5520 51.7071   2
  -1   3   2 266.840 99.7165  23
  -1   3   2 206.599 96.5450  15
  -1   3   2 223.512 86.6238   9
   1  -3  -2 159.573 66.0505  15
  -1   3   2 163.436 41.0873  11
  -1   3   2 130.574 45.0499   3
   1  -3  -2 186.230 63.8515   2
  -1   3   2 255.859 77.5783  14
  -1   3   2 104.566 68.9170   4
   1  -3  -2 159.288 55.6134  14
   1  -3  -2 158.037 52.9625   5
  -1   3   2 161.710 70.9053  12
  -1   3   2 163.491 70.9807   5
  -1   3   2 198.298 88.6902   6
  -1   3   2 221.812 107.608  16
  -1   3   1 2191.00 158.891  20
  -1   3   1 2519.04 214.332   9
  -1   3   1 2192.75 71.8444  11
  -1   3   1 2278.43 163.166  14
  -1   3   1 2177.94 189.036   6
  -1   3   1 2240.80 208.509  16
  -1   3   1 2256.84 162.048   7
  -1   3   1 2197.65 158.164   5
   1  -3  -1 2228.65 152.799   2
  -1   3   1 2305.54 165.406   2
  -1   3   1 2099.33 189.723  23
   1  -3  -1 2384.01 157.264  14
  -1   3   1 2617.72 195.039  12
  -1   3   1 2152.18 185.665   4
  -1   3   1 2200.09 131.587  21
   1  -3  -1 2283.65 192.714  15
  -1   3   1 2220.97 196.556  15
  -1   3   1 2485.75 199.676  17
  -1   3   1 2153.85 179.677   1
   1  -3  -1 2188.27 154.886   5
  -1   3   0 2942.68 175.938   7
  -1   3   0 2690.91 168.259  20
   1  -3   0 2695.69 173.724   7
  -1   3   0 3097.89 203.736   4
  -1   3   0 2914.93 190.900   6
  -1   3   0 3016.84 223.261  16
  -1   3   0 2775.72 197.538  23
   1  -3   0 2753.32 175.235  14
  -1   3   0 2956.75 187.466   5
  -1   3   0 2770.38 133.066  21
  -1   3   0 2866.35 217.889  15
  -1   3   0 2883.05 181.932  12
   1  -3   0 3072.36 186.248   2
  -1   3   0 3037.16 194.513  17
  -1   3   0 3183.59 226.671   9
   1  -3   0 3121.87 193.222  12
   1  -3   0 2881.67 185.360   5
   1  -3   0 2817.34 176.711  20
   1  -3   0 2805.95 138.714  21
  -1   3   0 2863.16 136.983   3
  -1   3   0 2693.30 172.883  14
  -1   3  -1 31750.1 528.319   6
   1  -3   1 31689.2 516.714  12
   1  -3   1 31355.5 482.118   3
   1  -3   1 32464.3 353.887  22
   1  -3   1 31363.4 350.080  11
  -1   3  -1 30773.5 672.409  15
  -1   3  -1 31376.3 514.447  12
  -1   3  -1 31326.3 665.171  16
  -1   3  -1 31178.8 577.077  23
  -1   3  -1 32429.8 620.126   5
   1  -3   1 31173.5 573.248   7
  -1   3  -1 31179.8 469.561  21
  -1   3  -1 30927.9 462.914   3
   1  -3   1 32453.1 584.494  23
  -1   3  -1 31702.2 595.788  14
   1  -3   1 32123.9 614.136  14
   1  -3   1 31208.9 570.975   4
   1  -3   1 32225.2 487.165  21
   1  -3   1 30433.5 565.200  20
  -1   3  -1 31592.8 582.608   4
  -1   3  -1 31623.9 529.715  17
  -1   3  -1 31222.8 342.323  11
  -1   3  -1 31847.4 570.565   7
  -1   3  -1 32651.6 692.307   9
  -1   3  -1 31471.6 568.041  20
   1  -3   1 30658.4 594.373  19
  -1   3  -2 131247. 1100.34  21
  -1   3  -2 130516. 873.288  17
  -1   3  -2 126415. 1083.77   8
  -1   3  -2 135025. 886.955   6
   1  -3   2 127378. 966.510  11
   1  -3   2 128672. 1089.03   3
  -1   3  -2 131033. 1089.52   4
  -1   3  -2 128461. 964.602  11
   1  -3   2 127496. 1061.40   4
   1  -3   2 129199. 1209.29  20
  -1   3  -2 131455. 1072.76   3
   1  -3   2 128174. 1141.35  13
   1  -3   2 126637. 1083.37  21
  -1   3  -2 124290. 1063.28  23
   1  -3   2 129431. 973.189  22
   1  -3   2 126499. 1221.88  19
   1  -3   2 127255. 1202.92   7
   1  -3   2 131204. 1340.38  16
  -1   3  -2 128957. 989.367  18
  -1   3  -2 128117. 1162.90  13
  -1   3  -2 128056. 1405.60  15
   1  -3   2 129935. 1072.39  23
   1  -3   2 136661. 881.751  12
  -1   3  -2 131469. 1342.59  16
  -1   3  -2 126720. 848.735  12
   1  -3   2 128481. 1337.84   9
  -1   3  -3 66826.0 783.410   8
  -1   3  -3 66529.8 669.162  18
   1  -3   3 71527.0 928.556  21
   1  -3   3 68682.1 858.764  11
   1  -3   3 65448.6 929.713  20
  -1   3  -3 70115.2 926.159  21
   1  -3   3 62975.8 909.506   7
  -1   3  -3 65057.4 403.755  12
  -1   3  -3 66073.8 1055.14  15
   1  -3   3 64972.9 969.156   9
   1  -3   3 66627.0 719.426  23
  -1   3  -3 63145.8 404.790   6
  -1   3  -3 62408.5 405.028  17
   1  -3   3 66944.1 850.339  22
  -1   3  -3 64919.0 849.728  11
   1  -3   3 66973.7 840.152  13
   1  -3   3 68002.2 986.131  16
   1  -3   3 64850.8 710.155   4
  -1   3  -3 61627.5 816.330   1
  -1   3  -3 66553.4 865.281  13
  -1   3  -3 67806.1 893.659   3
  -1   3  -3 66424.7 973.658  16
   1  -3   3 67062.2 885.080   3
  -1   3  -3 64845.6 726.308  23
   1  -3   3 65094.7 920.563  19
  -1   3  -4 85101.5 1133.56   3
  -1   3  -4 84507.4 1137.99  16
  -1   3  -4 83793.9 1112.59  11
  -1   3  -4 83356.3 908.938   8
   1  -3   4 83440.0 781.652   4
  -1   3  -4 87822.2 1171.02  21
   1  -3   4 86007.8 1115.41  11
   1  -3   4 85429.4 1125.82  10
   1  -3   4 84030.8 1283.65  15
   1  -3   4 82388.6 1135.56  20
   1  -3   4 84177.6 890.614   8
  -1   3  -4 84867.8 1035.61  13
  -1   3  -4 82608.9 992.753   1
  -1   3  -4 85086.5 796.831  23
   1  -3   4 84201.5 1122.74  21
   1  -3   4 84345.9 1120.28  19
   1  -3   4 85478.2 727.715  18
  -1   3  -4 82628.5 748.581  18
   1  -3   4 88318.1 1141.59   3
   1  -3   4 83025.3 991.265  13
   1  -3   4 85432.3 1150.85  16
   1  -3   4 83144.9 1135.77   7
   1  -3   4 86454.2 799.134  23
   1  -3   5 22.2335 79.8257  21
  -1   3  -5 6.00563 32.4821  18
   1  -3   5-10.0682 77.6728  19
   1  -3   5 18.9516 40.8650   4
   1  -3   5 11.3976 34.0786  18
   1  -3   5-19.2124 53.8669   1
   1  -3   5 8.64443 79.1539   7
  -1   3  -5 7.68452 62.9170  10
  -1   3  -5 116.555 58.2697   8
  -1   3  -5 20.7274 72.4559   3
   1  -3   5 14.1374 34.6195  23
   1  -3   5 31.0967 58.9267  16
   1  -3   5 12.1480 47.1952   8
   1  -3   5 41.9534 79.5310  20
  -1   3  -5 13.5765 70.6126  11
  -1   3  -5 48.1154 34.3204  13
   1  -3   5 13.1845 54.9308  13
   1  -3   6 29296.6 684.350  13
   1  -3   6 29429.7 802.542  20
  -1   3  -6 28159.6 771.204  10
  -1   3  -6 30327.7 835.631   3
  -1   3  -6 28993.7 614.934   8
   1  -3   6 28674.9 791.195   7
  -1   3  -6 29098.3 531.930  18
  -1   3  -6 28375.2 818.602  11
   1  -3   6 28192.3 488.019   4
   1  -3   6 29129.3 595.602   8
   1  -3   6 28672.1 510.650  18
   1  -3   6 29071.7 765.552  19
   1  -3   6 29095.8 754.432  16
   1  -3   6 30777.0 827.795  21
   1  -3   6 29235.8 804.537  22
   1  -3   6 28426.3 500.564  23
   1  -3   6 30021.0 687.544   1
   1  -3   7 1795.48 227.876  20
   1  -3   7 1662.80 186.025  13
   1  -3   7 1463.90 128.229  23
   1  -3   7 1494.63 136.113  18
  -1   3  -7 1912.29 245.093   3
   1  -3   7 1780.01 220.674  19
   1  -3   7 1817.08 238.759  21
  -1   3  -7 1408.19 178.601   1
   1  -3   7 1708.29 228.594  22
  -1   3  -7 1564.49 225.789  11
  -1   3  -7 1603.74 214.171  10
   1  -3   7 1363.19 118.972   4
   1  -3   7 1560.90 156.891   8
   1  -3   7 1830.88 229.414   7
   1  -3   8 1674.20 245.708  21
   1  -3   8 2054.14 189.232   8
   1  -3   8 1637.98 239.345  22
   1  -3   8 1751.85 244.281  20
   1  -3   8 2048.61 245.513  19
   1  -3   8 1689.79 154.924  18
   1  -3   8 1768.10 209.398  13
  -1   3  -8 1385.19 230.269   3
  -1   3  -8 1617.53 234.193  10
  -1   3  -8 1620.35 243.576  11
   1  -3   8 1723.30 246.346   7
  -1   3  -8 1862.75 219.055   1
   1  -3   9 19423.2 599.529   8
  -1   3  -9 17367.5 824.477   3
  -1   3  -9 18048.9 701.486   1
   1  -3   9 18320.1 786.980  20
   1  -3   9 17232.0 732.816  19
   1  -3   9 18346.1 532.230  18
   1  -3   9 17867.5 777.953   7
  -1   3  -9 17155.9 771.585  10
   1  -3   9 17161.5 791.415  22
   1  -3   9 18368.6 810.831  21
   1  -3   9 17963.6 669.387  13
   1  -3  10 39840.6 1064.22  13
  -1   3 -10 38917.0 1103.27   1
   1  -3  10 38850.6 1227.56   7
  -1   3 -10 40730.7 1349.71   3
   1  -3  10 41011.9 1302.98  22
   1  -3  10 39995.6 1245.07  20
  -1   3 -10 37470.2 1229.02  10
   1  -3  10 40505.4 1288.89  21
  -1   3 -11 510.126 178.385   1
   1  -3  11 595.312 194.553  19
   1  -3  11 486.825 181.056   7
   1  -3  11 350.228 174.688  21
  -1   3 -11 496.844 184.898  10
   1  -3  11 159.306 149.246  22
  -1   3 -11 388.708 197.624   3
   1  -3  11 427.010 124.811  13
   1  -3  11 273.519 147.696  20
   1  -3  12 241.599 135.481  19
   1  -3  12 356.445 168.869  20
   1  -3  12 107.136 142.907   7
  -1   2  11 6460.06 550.599  20
  -1   2  11 5452.68 514.873  18
  -1   2  11 5503.46 515.071  13
  -1   2  11 5823.94 519.664  19
  -1   2  11 6308.42 544.647  22
  -1   2  11 5907.35 535.076   7
  -1   2  11 6087.47 533.298  21
  -1   2  10 11938.1 702.673   7
  -1   2  10 10714.0 664.228   6
  -1   2  10 10671.9 680.074  13
  -1   2  10 10677.6 665.977  17
  -1   2  10 10963.5 664.608  22
  -1   2  10 11309.8 646.518   8
  -1   2  10 10385.1 645.475  23
  -1   2  10 11340.6 674.841  14
  -1   2  10 10419.2 656.884  21
  -1   2  10 11451.7 703.200  18
  -1   2  10 11533.5 711.249  16
  -1   2  10 11044.0 676.494  20
  -1   2  10 10129.3 672.571  15
  -1   2  10 10957.1 685.509  19
  -1   2   9 1241.27 223.713   7
  -1   2   9 1205.43 224.831  16
  -1   2   9 1395.63 241.694  13
  -1   2   9 1396.96 243.612  22
  -1   2   9 1474.10 253.442  19
  -1   2   9 1214.27 217.584  15
  -1   2   9 1329.86 216.377   8
  -1   2   9 1519.90 243.925  21
  -1   2   9 1272.07 193.900   5
  -1   2   9 1228.34 232.603  23
  -1   2   9 1479.30 248.136  18
  -1   2   9 1309.09 239.093  17
  -1   2   9 1278.05 209.306  14
  -1   2   9 1091.55 225.545  20
  -1   2   9 1470.44 251.798   6
  -1   2   8 13849.9 674.909   6
  -1   2   8 13889.3 582.175   5
  -1   2   8 13936.0 645.169  21
  -1   2   8 13057.3 655.089  17
  -1   2   8 13197.5 642.738   7
  -1   2   8 13556.5 691.036  16
  -1   2   8 12770.8 662.520  18
  -1   2   8 14535.5 691.220  19
  -1   2   8 13752.0 634.112  22
  -1   2   8 13805.3 694.935  15
  -1   2   8 13569.2 638.717   8
  -1   2   8 13751.8 666.371  23
  -1   2   8 14540.6 665.938  14
  -1   2   8 14346.6 696.709  13
  -1   2   8 14413.4 666.715  20
  -1   2   7 12634.2 602.341  23
   1  -2  -7 14483.9 668.963   4
   1  -2  -7 13341.8 625.432  12
  -1   2   7 13573.7 588.540  21
  -1   2   7 12371.5 602.357  17
  -1   2   7 13084.6 612.552  19
  -1   2   7 12562.8 575.641  14
  -1   2   7 13245.0 630.370  18
  -1   2   7 12520.8 604.623   6
  -1   2   7 13403.9 534.978   5
  -1   2   7 13561.6 594.128  20
  -1   2   7 13384.6 575.452  22
  -1   2   7 12284.6 610.071  13
  -1   2   7 11837.8 607.004  16
   1  -2  -7 13352.0 660.046   9
  -1   2   7 13309.2 626.518  15
  -1   2   7 12660.4 577.603   8
  -1   2   7 12763.0 581.593   7
  -1   2   6 63079.7 1298.06  16
  -1   2   6 62478.8 1117.68  22
  -1   2   6 61626.6 1236.61  23
  -1   2   6 61248.1 1134.04  21
  -1   2   6 63571.5 1175.91  20
   1  -2  -6 62891.5 1269.37  12
  -1   2   6 61282.6 1244.83  17
   1  -2  -6 62074.2 1210.50   2
  -1   2   6 57074.8 1188.85  19
  -1   2   6 61230.4 1164.52   7
   1  -2  -6 64235.8 1309.43   4
  -1   2   6 61224.3 1242.10   6
  -1   2   6 59024.0 1163.64   8
   1  -2  -6 65217.8 1348.56   9
  -1   2   6 63871.2 1282.51  13
  -1   2   6 64164.5 1186.92  14
  -1   2   6 62036.6 1261.26  18
  -1   2   6 63585.9 1267.89  15
  -1   2   6 63555.6 1075.76   5
   1  -2  -5 3511.30 302.638   9
   1  -2  -5 2789.09 239.198   2
  -1   2   5 2907.54 258.699  23
  -1   2   5 3339.88 282.451  15
  -1   2   5 3438.74 235.110   5
  -1   2   5 3279.70 277.243  17
   1  -2  -5 3325.10 276.080  12
  -1   2   5 3131.94 274.956  16
  -1   2   5 3099.15 269.503   6
  -1   2   5 2873.56 238.438  14
   1  -2  -5 3438.19 293.423   4
  -1   2   5 3067.89 275.370  18
  -1   2   5 3074.08 228.812  22
  -1   2   4 7995.03 393.650   6
  -1   2   4 8160.20 327.188   5
  -1   2   4 8357.27 396.164  15
  -1   2   4 7756.22 389.642  17
  -1   2   4 8035.48 319.967  11
  -1   2   4 7896.49 405.012  16
   1  -2  -4 8037.06 390.462  12
  -1   2   4 7596.88 310.548  22
  -1   2   4 8798.96 383.578  10
  -1   2   4 8160.56 354.055   2
  -1   2   4 8503.26 361.288  14
   1  -2  -4 8022.25 333.520  11
  -1   2   4 8114.32 394.051  23
   1  -2  -4 8118.87 407.250   4
  -1   2   4 8272.74 330.756   3
  -1   2   3 31946.6 665.587  10
   1  -2  -3 29190.5 538.755  11
  -1   2   3 31462.4 557.968   3
  -1   2   3 31159.0 618.222   2
  -1   2   3 31076.6 732.333   9
  -1   2   3 30881.9 531.823  11
  -1   2   3 31813.0 713.139   4
  -1   2   3 30115.8 519.710  22
   1  -2  -3 30759.6 609.706   2
  -1   2   3 31308.8 669.687   1
  -1   2   3 30773.8 697.052  23
  -1   2   3 30737.8 574.420   5
  -1   2   3 32248.4 701.730  12
  -1   2   3 30142.8 685.674  15
  -1   2   3 29921.0 710.710  16
  -1   2   3 30791.7 611.666  14
  -1   2   2 89305.3 1055.97  12
   1  -2  -2 87238.7 873.696   5
  -1   2   2 88139.6 1066.04  23
   1  -2  -2 87559.2 719.471  11
  -1   2   2 88037.3 929.633   2
  -1   2   2 87390.3 1004.99  10
  -1   2   2 89644.0 1036.55   1
  -1   2   2 90808.5 710.705  22
  -1   2   2 88297.0 1070.34  15
  -1   2   2 87474.0 1109.52  16
  -1   2   2 91288.9 1141.75   9
  -1   2   2 90347.9 777.657   3
  -1   2   2 90876.0 1090.55   4
  -1   2   2 90211.6 715.517  11
   1  -2  -2 88716.9 916.704  14
  -1   2   2 88539.8 890.790   5
  -1   2   2 87566.2 920.257  14
   1  -2  -2 87478.1 902.462   2
  -1   2   1 5495.51 217.563  14
  -1   2   1 5567.15 194.179  20
   1  -2  -1 5538.50 214.436   5
  -1   2   1 5596.90 152.798  21
  -1   2   1 5447.98 259.739   9
  -1   2   1 6228.37 268.448  15
  -1   2   1 5513.66 116.509  11
   1  -2  -1 5535.80 116.986  11
  -1   2   1 5362.70 191.359   7
  -1   2   1 6050.68 255.385  23
  -1   2   1 5668.91 218.614   5
   1  -2  -1 5594.16 212.192   2
  -1   2   1 5912.23 118.979  22
  -1   2   1 6020.48 254.991   4
   1  -2  -1 5840.52 218.619  14
  -1   2   1 5576.02 262.589  16
  -1   2   1 5565.80 237.272  12
  -1   2   1 5764.26 223.824   2
  -1   2   0 7984.00 286.427  16
  -1   2   0 7435.29 246.154  23
  -1   2   0 7257.19 278.062   9
  -1   2   0 7354.83 247.828   4
  -1   2   0 7891.79 260.036   5
  -1   2   0 8107.02 221.023   7
   1  -2   0 7711.59 155.583  21
   1  -2   0 7912.45 221.456   7
  -1   2   0 7719.15 152.512  21
  -1   2   0 7981.34 290.374  15
   1  -2   0 7197.30 210.524  20
  -1   2   0 8064.96 218.455  20
   1  -2   0 7846.58 244.513  19
  -1   2   0 7603.60 254.552  14
  -1   2   0 7917.02 239.865  12
  -1   2   0 7854.73 153.748   3
  -1   2  -1 24115.1 335.260  12
  -1   2  -1 22523.9 361.294   4
   1  -2   1 22895.4 336.546  21
   1  -2   1 22827.5 410.956  13
   1  -2   1 23276.8 424.504  19
   1  -2   1 23277.7 397.723  20
   1  -2   1 23049.8 362.480  23
   1  -2   1 22301.3 331.187   3
   1  -2   1 22505.1 390.707   7
  -1   2  -1 22852.7 361.138  23
  -1   2  -1 22957.1 485.947  15
  -1   2  -1 22501.3 454.121   5
  -1   2  -1 23937.5 465.421   9
  -1   2  -1 23915.3 333.825   3
   1  -2   1 23323.9 363.370   4
  -1   2  -1 24087.6 457.284  16
  -1   2  -1 23267.1 338.006  21
   1  -2   1 22097.5 304.999  11
  -1   2  -1 22563.5 305.434  11
   1  -2   1 23109.6 329.567  12
  -1   2  -1 22915.3 459.676  14
  -1   2  -2 964642. 2700.39  11
   1  -2   2 982371. 2909.78  20
   1  -2   2 998129. 2947.55   9
   1  -2   2 999190. 2751.55   3
   1  -2   2 973336. 2953.30  19
   1  -2   2 970083. 2885.72   7
   1  -2   2 982780. 1980.99   4
   1  -2   2 964070. 1978.94  23
  -1   2  -2 990473. 2752.93   3
  -1   2  -2 992125. 2649.04   8
   1  -2   2 988151. 2765.25  21
  -1   2  -2 925147. 1413.06  12
  -1   2  -2 972865. 2799.37  21
   1  -2   2 979599. 2315.10  18
  -1   2  -2 979791. 3317.13  15
   1  -2   2 963056. 2580.65   8
  -1   2  -2 974016. 2912.60  16
  -1   2  -2 998087. 2029.96  23
   1  -2   2 972728. 2787.64  13
   1  -2   2 914052. 2628.84  11
  -1   2  -2 979459. 1997.20   4
   1  -2   2 976932. 2914.13  16
  -1   2  -2 959916. 2376.66  18
   1  -2   3 40433.0 662.839   3
  -1   2  -3 40171.9 639.231  13
  -1   2  -3 37351.3 659.196  11
   1  -2   3 39034.5 658.818  19
   1  -2   3 38659.5 720.096  15
   1  -2   3 40098.5 665.367  10
   1  -2   3 40041.5 500.494  18
   1  -2   3 39665.4 609.335   1
   1  -2   3 40166.3 666.482  21
   1  -2   3 39155.6 664.994  20
   1  -2   3 39596.6 611.735  13
   1  -2   3 38397.2 617.406  16
   1  -2   3 39411.3 379.549   4
  -1   2  -3 39532.5 570.086   8
   1  -2   3 38670.3 379.182  23
   1  -2   3 40489.1 669.664  11
   1  -2   3 38452.1 551.117   8
  -1   2  -3 38812.7 608.849   1
   1  -2   3 39742.5 669.884   7
  -1   2  -3 38523.1 514.589  18
  -1   2  -3 39278.6 613.752  16
   1  -2   4 16803.2 369.939  18
   1  -2   4 18458.7 521.930  11
   1  -2   4 17180.1 496.340  20
   1  -2   4 17456.9 506.766  21
   1  -2   4 16603.1 279.151   4
   1  -2   4 16912.8 521.000  15
   1  -2   4 15877.0 197.471  17
  -1   2  -4 18086.6 482.667  13
   1  -2   4 16710.3 474.317  10
  -1   2  -4 16950.4 449.212   1
   1  -2   4 17336.9 449.761  16
   1  -2   4 16355.5 282.749  23
   1  -2   4 15970.9 196.176   6
   1  -2   4 18456.3 512.566   3
   1  -2   4 17388.3 410.144   8
   1  -2   4 16994.7 486.785  19
  -1   2  -4 17535.6 421.124   8
  -1   2  -4 16063.3 190.228  12
   1  -2   4 17479.5 500.880   7
   1  -2   4 18308.6 459.215   1
   1  -2   4 15373.4 427.930  13
  -1   2  -4 16911.5 381.863  18
   1  -2   5 67107.8 1136.30  15
   1  -2   5 67410.7 970.872   1
   1  -2   5 67945.9 1063.33  19
   1  -2   5 64704.4 559.032  17
   1  -2   5 65636.9 655.830   4
   1  -2   5 66621.1 1102.19  21
  -1   2  -5 65245.0 898.216   8
   1  -2   5 66866.5 1078.29  20
  -1   2  -5 63077.5 831.280  18
   1  -2   5 66045.2 961.854  16
   1  -2   5 66434.9 870.169   8
  -1   2  -5 65535.9 1066.32  10
   1  -2   5 65669.0 555.534  12
   1  -2   5 64696.2 820.386  18
   1  -2   5 62527.1 651.671  23
   1  -2   5 66743.3 973.868  13
   1  -2   5 65690.0 1070.72   7
   1  -2   5 65745.7 560.543   6
  -1   2  -6 9143.91 407.927   1
   1  -2   6 8933.36 354.054   8
   1  -2   6 9704.23 455.281  20
   1  -2   6 8985.63 390.640  16
  -1   2  -6 9409.20 477.560  11
   1  -2   6 9441.73 352.527  18
   1  -2   6 8885.79 381.381   9
   1  -2   6 9417.38 440.008  19
   1  -2   6 9478.19 259.606  12
   1  -2   6 9792.96 413.797  13
   1  -2   6 9149.37 257.104   6
   1  -2   6 8665.33 276.304   4
  -1   2  -6 8880.29 440.619  10
   1  -2   6 9252.31 285.965  23
   1  -2   6 10351.4 482.593  21
  -1   2  -6 9414.55 474.235   3
   1  -2   6 9365.67 451.370   7
   1  -2   6 8963.35 255.880  17
  -1   2  -7 16782.4 602.693   1
   1  -2   7 17281.6 658.801  20
   1  -2   7 17783.8 405.925  12
   1  -2   7 17410.5 678.870  21
   1  -2   7 17395.4 642.428  19
   1  -2   7 16989.8 405.397  17
   1  -2   7 17113.2 404.602   6
  -1   2  -7 16721.2 686.077   3
  -1   2  -7 16063.9 685.581  11
   1  -2   7 14737.8 405.222  23
   1  -2   7 17168.6 521.404  18
   1  -2   7 16749.0 427.229   4
   1  -2   7 17356.0 538.465   8
  -1   2  -7 17595.9 673.609  10
   1  -2   7 18415.9 446.844  23
   1  -2   7 16666.3 646.622   7
   1  -2   7 16288.3 581.090  13
   1  -2   8 6403.07 422.971  19
   1  -2   8 6238.97 274.039  17
   1  -2   8 5855.70 432.252  21
   1  -2   8 5282.88 415.440  22
   1  -2   8 6189.23 428.842   7
   1  -2   8 6761.39 358.936  18
   1  -2   8 6647.18 295.386  23
   1  -2   8 6699.03 358.302   8
   1  -2   8 6209.39 431.474  20
  -1   2  -8 6042.91 458.846   3
   1  -2   8 6513.94 278.903   6
  -1   2  -8 5231.50 403.847  10
  -1   2  -8 6445.96 411.131   1
   1  -2   8 6159.50 387.315  13
   1  -2   9 5641.12 354.606   8
   1  -2   9 5383.06 287.406  23
   1  -2   9 5710.19 352.306  18
   1  -2   9 4515.03 420.732  22
  -1   2  -9 5137.10 399.569   1
   1  -2   9 5326.59 422.683  19
   1  -2   9 5823.81 452.661   7
   1  -2   9 5015.98 434.682  21
  -1   2  -9 5378.86 447.075  10
   1  -2   9 5420.58 440.042  20
  -1   2  -9 5163.23 467.625   3
   1  -2   9 5724.62 402.209  13
  -1   2 -10 15962.4 823.714  10
  -1   2 -10 15733.9 741.937   1
   1  -2  10 15381.3 754.151  19
   1  -2  10 16556.7 842.795  22
   1  -2  10 16214.2 633.627   8
   1  -2  10 17534.9 859.786  21
   1  -2  10 16409.8 807.757  20
   1  -2  10 16309.7 719.463  13
  -1   2 -10 15370.9 843.476   3
   1  -2  10 15776.1 791.179   7
  -1   2 -11 18958.2 1007.38   3
   1  -2  11 17918.5 942.603  22
   1  -2  11 17728.5 899.262  20
   1  -2  11 17633.8 791.154  13
   1  -2  11 19125.0 961.005  21
  -1   2 -11 17612.7 832.964   1
   1  -2  11 20024.7 945.628   7
  -1   2 -11 18147.6 947.137  10
   1  -2  11 17542.1 855.646  19
   1  -2  12 2038.44 332.201  19
  -1   2 -12 1502.70 312.698  10
  -1   1  12 1394.71 279.674   7
  -1   1  12 1408.69 262.060  20
  -1   1  12 700.630 230.225  14
  -1   1  11 22548.2 956.117  13
  -1   1  11 23173.5 984.461  19
  -1   1  11 23109.0 1026.76  14
  -1   1  11 22498.4 1011.85  22
  -1   1  11 22960.7 984.099  20
  -1   1  11 22818.1 1037.24  15
  -1   1  11 23174.5 991.027   7
  -1   1  11 21541.4 982.996  16
  -1   1  11 24325.7 1046.71  21
  -1   1  10 35188.8 1119.86  18
  -1   1  10 35382.5 1134.23  13
  -1   1  10 32923.1 1133.02  22
  -1   1  10 31860.8 1130.19  16
  -1   1  10 35171.1 1170.05  21
  -1   1  10 33313.5 1065.57   6
  -1   1  10 33353.3 1114.30  20
  -1   1  10 32783.9 1104.10  19
  -1   1  10 33240.3 1117.62   7
  -1   1  10 33102.8 1078.09  23
  -1   1  10 34438.8 1051.65   5
  -1   1  10 36255.0 1053.31   8
  -1   1  10 34306.5 1168.18  14
  -1   1  10 36203.1 1117.03  17
  -1   1  10 32456.6 1169.47  15
  -1   1   9 6578.65 456.979  17
  -1   1   9 6488.78 488.922  16
  -1   1   9 6827.93 461.361   6
   1  -1  -9 6688.84 493.737  10
  -1   1   9 6605.30 465.107  19
  -1   1   9 7119.67 444.687   8
  -1   1   9 7004.08 453.013   5
  -1   1   9 6087.89 480.772  15
  -1   1   9 6507.15 459.252  20
  -1   1   9 6516.93 461.940  13
  -1   1   9 6785.04 467.492  23
  -1   1   9 7130.97 489.235  21
  -1   1   9 7185.77 499.694  22
  -1   1   9 6178.96 452.216   7
  -1   1   9 7054.29 499.697  14
  -1   1   9 6472.20 462.878  18
   1  -1  -8 6660.89 457.571  10
  -1   1   8 6806.75 440.786  21
  -1   1   8 6396.61 428.335  19
   1  -1  -8 5913.40 434.598   3
  -1   1   8 7608.48 459.185   7
  -1   1   8 5928.85 417.349  18
  -1   1   8 6862.23 437.396  17
  -1   1   8 6019.52 421.166  13
  -1   1   8 6753.79 404.184   8
  -1   1   8 6485.31 444.233  14
  -1   1   8 6726.65 412.318   5
  -1   1   8 6860.51 441.992  23
  -1   1   8 6424.35 463.869  15
  -1   1   8 6543.66 428.745   6
  -1   1   8 6428.24 432.679  22
   1  -1  -8 7249.81 463.155   1
   1  -1  -8 6651.80 469.886  11
  -1   1   8 6559.88 424.100  20
  -1   1   8 6246.77 449.241  16
  -1   1   7 5136.72 348.523   7
  -1   1   7 5129.05 358.855  18
   1  -1  -7 4966.34 362.345   3
  -1   1   7 5158.74 340.125   5
  -1   1   7 4975.07 342.329  20
  -1   1   7 4989.21 352.166   6
   1  -1  -7 5353.52 385.471  11
  -1   1   7 5099.46 358.475  17
  -1   1   7 5162.84 358.581  23
  -1   1   7 4722.61 342.294  21
  -1   1   7 4896.74 370.262  16
  -1   1   7 4940.73 323.997   8
   1  -1  -7 4681.60 354.997  10
  -1   1   7 4934.93 347.757  19
  -1   1   7 4760.57 370.091  15
  -1   1   7 5011.07 353.072  22
   1  -1  -7 4619.40 341.912   1
  -1   1   7 5053.96 367.891  14
  -1   1   7 4854.85 348.976  13
  -1   1   6 2318.69 233.298  14
  -1   1   6 2041.65 209.093   7
  -1   1   6 2193.86 213.547  20
  -1   1   6 2151.42 220.288  18
  -1   1   6 2286.30 242.096  16
   1  -1  -6 2051.81 237.544   9
  -1   1   6 2265.00 223.994  19
  -1   1   6 2567.51 231.356  21
   1  -1  -6 2518.86 238.224   3
   1  -1  -6 2147.35 235.092   2
  -1   1   6 2647.58 241.199   6
   1  -1  -6 2330.55 232.545  10
  -1   1   6 2293.21 214.221   5
  -1   1   6 2338.47 231.412  13
   1  -1  -6 2601.33 237.585  12
   1  -1  -6 2149.70 224.332  11
  -1   1   6 2103.66 233.186  15
  -1   1   6 2521.19 236.590  17
  -1   1   6 2184.17 208.014   8
  -1   1   6 2184.62 222.204  22
   1  -1  -6 1962.77 224.005   4
   1  -1  -6 2771.19 245.700   1
  -1   1   6 2194.15 223.592  23
  -1   1   5 2386.05 216.211  14
  -1   1   5 2236.77 205.341  13
  -1   1   5 2897.05 214.712   3
   1  -1  -5 2633.59 230.924   2
  -1   1   5 2579.85 238.219  15
  -1   1   5 2660.20 215.496  12
  -1   1   5 2349.98 198.655   5
  -1   1   5 2137.12 187.985   8
   1  -1  -5 2663.27 247.614   9
  -1   1   5 2461.48 208.141  19
  -1   1   5 2434.66 203.959  22
  -1   1   5 2441.73 202.362   7
  -1   1   5 2504.86 206.751   1
  -1   1   5 2430.12 200.895  20
  -1   1   5 2910.77 213.409  10
  -1   1   5 2754.66 216.603  21
   1  -1  -4 33311.7 671.784  11
  -1   1   4 31834.3 619.196  21
  -1   1   4 31507.9 630.611  22
   1  -1  -4 32033.1 659.678   1
  -1   1   4 32675.6 705.040   4
  -1   1   4 32417.1 687.176  14
  -1   1   4 33542.7 699.857   2
   1  -1  -4 32761.3 687.832  12
   1  -1  -4 30852.1 622.791   3
  -1   1   4 32230.5 670.791  12
  -1   1   4 32692.7 638.239   5
  -1   1   4 32766.7 745.733   9
  -1   1   4 33508.5 631.521   3
   1  -1  -4 31948.0 649.454  10
  -1   1   4 32546.0 622.231  20
  -1   1   4 33139.2 733.312  15
  -1   1   4 34122.3 649.248  10
  -1   1   4 31917.3 620.881   7
  -1   1   4 32876.1 649.950   1
  -1   1   4 32551.8 642.451  11
  -1   1   3 280641. 1560.72  21
   1  -1  -3 292305. 1603.78   3
  -1   1   3 291449. 2008.83   9
   1  -1  -3 282193. 1717.71   1
  -1   1   3 292011. 1708.06   1
  -1   1   3 286946. 1884.18   4
   1  -1  -3 273344. 1638.86  11
  -1   1   3 289280. 1794.23  14
  -1   1   3 295777. 1646.63  11
  -1   1   3 290368. 1662.28  10
  -1   1   3 306815. 1838.75   2
  -1   1   3 287413. 1798.48  12
  -1   1   3 287557. 1924.59  15
  -1   1   3 281467. 1558.72   3
  -1   1   3 290182. 1704.73   5
   1  -1  -3 282569. 1674.34  10
  -1   1   3 283625. 1610.49  22
  -1   1   2 299747. 1593.55  14
  -1   1   2 304611. 1613.72   2
  -1   1   2 295800. 1246.33   3
   1  -1  -2 300882. 1370.55  11
  -1   1   2 303264. 1342.15  22
  -1   1   2 304331. 1799.92   9
  -1   1   2 301807. 1531.95   5
  -1   1   2 293656. 1614.17  12
  -1   1   2 292355. 1239.60  21
   1  -1  -2 296279. 1262.65   3
  -1   1   2 303632. 1724.50  15
  -1   1   2 300392. 1701.07   4
  -1   1   2 298038. 1421.94  10
  -1   1   2 305907. 1516.34   1
  -1   1   2 305301. 1371.80  11
  -1   1   1 2724.14 149.879  15
  -1   1   1 2496.50 142.223  16
  -1   1   1 2540.40 94.2056  22
  -1   1   1 2457.14 130.230  14
  -1   1   1 2569.16 132.922  12
  -1   1   1 2567.90 97.1644  11
  -1   1   1 2713.42 134.433   5
  -1   1   1 2544.55 136.265   4
  -1   1   1 2621.67 134.208   2
  -1   1   1 2579.09 72.7749   3
  -1   1   1 2695.57 74.1222  21
  -1   1   1 2755.41 149.257   9
  -1   1   0 164471. 610.284  20
  -1   1   0 168203. 1003.13   2
  -1   1   0 167873. 979.489   5
  -1   1   0 167171. 611.918   7
  -1   1   0 169843. 989.228  14
   1  -1   0 165932. 880.749   8
   1  -1   1 41022.3 381.181   9
  -1   1  -1 41477.8 383.782   9
   1  -1   1 40397.5 349.870  17
   1  -1   1 41346.3 450.243  18
   1  -1   1 40399.1 436.884   7
   1  -1   1 40382.8 374.938  16
   1  -1   1 40353.5 473.181   1
   1  -1   1 40049.2 346.996   6
   1  -1   1 40423.1 474.708  13
  -1   1  -1 40395.5 489.673  15
  -1   1  -1 39266.4 522.518  14
   1  -1   1 40338.4 459.573   8
   1  -1   1 41096.2 440.149  20
   1  -1   1 39886.0 423.757   3
   1  -1   1 40569.6 466.345  19
   1  -1   1 39488.1 459.820  10
  -1   1  -1 40844.8 378.551  16
  -1   1  -1 39135.3 501.416   5
   1  -1   2 181685. 805.704  12
   1  -1   2 184416. 1177.64   1
   1  -1   2 184616. 1199.31  10
   1  -1   2 180604. 1216.60   5
  -1   1  -2 181173. 808.795   6
   1  -1   2 180311. 1186.33  20
   1  -1   2 183142. 1240.24  11
   1  -1   2 182276. 1210.98  19
  -1   1  -2 185139. 807.413  12
   1  -1   2 182142. 816.951  17
   1  -1   2 176858. 1170.72  15
   1  -1   2 180609. 807.256   6
   1  -1   2 177171. 881.587  16
   1  -1   2 182600. 1083.70  18
   1  -1   2 184465. 1195.66   3
  -1   1  -2 181834. 812.279  17
   1  -1   2 181377. 1192.66   7
   1  -1   2 180317. 1105.56   8
   1  -1   2 180400. 1176.79  13
   1  -1   3 11436.5 359.423  20
  -1   1  -3 11475.6 323.906  18
   1  -1   3 11111.9 340.061  15
   1  -1   3 12048.6 347.971   1
   1  -1   3 11454.9 201.054  23
  -1   1  -3 10809.5 245.970  17
   1  -1   3 11310.9 248.017   6
   1  -1   3 11802.5 364.415   3
   1  -1   3 11387.6 350.809  10
   1  -1   3 11134.3 313.342  18
   1  -1   3 11033.6 353.456  19
   1  -1   3 11179.4 200.455   4
   1  -1   3 11513.2 248.300  12
   1  -1   3 11591.9 371.123  11
   1  -1   3 10662.4 310.346   8
   1  -1   3 10779.8 268.065  16
  -1   1  -3 11550.0 329.544   8
  -1   1  -3 11115.4 242.653  12
   1  -1   3 11209.1 248.178  17
   1  -1   3 10925.9 351.836   7
  -1   1  -3 11042.3 248.083   6
   1  -1   3 10783.5 336.718  13
   1  -1   4 20129.0 539.008  19
   1  -1   4 20305.1 523.522  13
  -1   1  -4 20486.0 396.276  12
   1  -1   4 19933.1 477.694  18
   1  -1   4 20334.9 544.388  20
   1  -1   4 21409.1 562.513   3
   1  -1   4 22049.3 499.225   8
   1  -1   4 19987.3 432.976   9
   1  -1   4 20612.3 355.655   4
   1  -1   4 21148.5 357.734  23
   1  -1   4 20773.3 407.713  17
   1  -1   4 21290.7 541.734  10
   1  -1   4 20741.1 405.949   6
  -1   1  -4 21125.6 504.954   8
  -1   1  -4 21618.1 562.042  13
  -1   1  -4 21325.6 532.650   1
   1  -1   4 20165.8 544.282   7
  -1   1  -4 20265.6 490.706  18
   1  -1   4 20909.8 403.385  12
   1  -1   4 21751.0 578.236  11
   1  -1   4 20900.4 518.382   1
  -1   1  -5 127548. 1369.45  18
   1  -1   5 124906. 1494.69  20
   1  -1   5 117817. 1213.87   9
   1  -1   5 124190. 1520.87  21
   1  -1   5 124333. 1310.20   8
  -1   1  -5 126843. 1534.78  10
   1  -1   5 122778. 1421.50  13
   1  -1   5 121252. 1122.49  17
   1  -1   5 121596. 1121.70   6
   1  -1   5 121392. 1031.61  23
   1  -1   5 125799. 1139.30  12
   1  -1   5 121052. 1036.51   4
  -1   1  -5 124778. 1114.91  12
   1  -1   5 122072. 1313.17  18
   1  -1   5 124370. 1483.57  19
   1  -1   5 125477. 1501.48   7
   1  -1   5 132848. 1441.36   1
  -1   1  -6 6828.96 413.079   3
   1  -1   6 7181.78 401.335  20
  -1   1  -6 7538.18 309.877  12
   1  -1   6 7133.65 285.987  23
   1  -1   6 7612.17 412.948   7
   1  -1   6 7431.28 313.253   6
   1  -1   6 6585.83 321.213   9
   1  -1   6 7287.64 400.188  19
   1  -1   6 7306.57 359.608  18
   1  -1   6 7059.82 284.089   4
   1  -1   6 6962.36 345.286   8
   1  -1   6 6722.73 372.521  13
  -1   1  -6 6382.78 390.082  10
   1  -1   6 6986.19 301.508  12
   1  -1   6 7511.36 418.865  21
   1  -1   6 7283.50 312.906  17
  -1   1  -6 7165.99 383.208   1
   1  -1   7 525.918 129.051  13
   1  -1   7 679.053 153.535   7
  -1   1  -7 614.396 144.916   1
   1  -1   7 583.672 104.371  12
  -1   1  -7 481.240 150.116   3
   1  -1   7 602.430 160.524  21
   1  -1   7 541.775 99.3171  23
  -1   1  -7 568.587 143.758  10
   1  -1   7 447.665 132.468  19
   1  -1   7 688.908 116.389  17
   1  -1   7 455.845 106.808   9
   1  -1   7 561.616 124.551  18
   1  -1   7 661.873 135.788   8
   1  -1   7 574.192 110.660   6
   1  -1   7 589.645 94.6094   4
   1  -1   7 638.392 150.620  20
   1  -1   8 3803.76 348.613  19
  -1   1  -8 3499.59 347.934  10
   1  -1   8 3427.01 296.097  18
  -1   1  -8 3481.16 357.164   3
   1  -1   8 4178.00 280.601   6
   1  -1   8 3863.87 363.620  21
  -1   1  -8 3232.46 312.865   1
   1  -1   8 3545.29 260.346  17
   1  -1   8 3591.27 345.257   7
   1  -1   8 3234.93 280.073   8
   1  -1   8 3669.89 348.633  20
   1  -1   8 3848.04 330.419  13
  -1   1  -8 3755.08 267.174  12
   1  -1   8 3614.55 248.251  23
   1  -1   9 12334.0 625.141  13
   1  -1   9 13102.9 708.228  22
  -1   1  -9 13070.5 711.134  10
   1  -1   9 12864.3 582.480   8
   1  -1   9 12785.6 518.171  17
   1  -1   9 13912.7 536.076   6
   1  -1   9 13487.4 691.003  20
  -1   1  -9 12265.1 647.197   1
   1  -1   9 12283.5 580.369  18
   1  -1   9 12950.8 496.493  23
  -1   1  -9 11861.9 697.814   3
   1  -1   9 12525.2 656.903  19
   1  -1   9 12281.9 556.363  16
   1  -1   9 13452.7 716.221  21
   1  -1   9 13485.8 691.034   7
  -1   1 -10 5058.31 486.210  10
   1  -1  10 5220.22 471.725  20
   1  -1  10 4106.09 354.125   8
   1  -1  10 4228.86 394.117  13
   1  -1  10 4788.27 452.816   7
   1  -1  10 4678.70 387.139  18
   1  -1  10 5217.14 456.797  19
   1  -1  10 4534.92 456.622  21
   1  -1  10 4955.04 478.381  22
  -1   1 -10 4292.10 420.105   1
   1  -1  11 884.932 168.612  19
   1  -1  11 699.377 215.066   7
  -1   1 -11 875.308 236.193  10
   1  -1  11 1176.86 259.986  21
   1  -1  11 1022.37 248.723  20
   1  -1  11 1213.77 265.838  22
   1  -1  11 708.115 174.011  13
  -1   1 -11 949.712 233.881   1
  -1   0  12-104.630 163.476  22
  -1   0  12 110.430 103.760  19
  -1   0  12 75.6249 78.8580  15
  -1   0  12 226.763 129.757  20
  -1   0  12 86.5708 79.4517  14
   1   0 -12-144.262 114.375  10
  -1   0  12-274.625 164.509   7
  -1   0  12 148.994 150.731  21
  -1   0  11 6165.88 534.083  22
  -1   0  11 5575.08 485.303  20
  -1   0  11 5265.23 489.113  15
   1   0 -11 5620.20 496.564  10
  -1   0  11 5711.47 469.518  19
   1   0 -11 5492.44 528.934   3
  -1   0  11 5396.27 437.085  13
  -1   0  11 5608.87 483.146   7
  -1   0  11 5106.25 454.715   5
  -1   0  11 5714.01 506.828  21
  -1   0  11 6110.92 517.938  14
  -1   0  11 5407.68 492.767  16
  -1   0  10 15534.6 617.015   8
  -1   0  10 15255.4 772.856  22
  -1   0  10 15218.5 733.087  20
  -1   0  10 15041.0 706.176  19
  -1   0  10 15585.8 674.456  18
  -1   0  10 15246.5 720.155   5
  -1   0  10 14790.9 720.717   7
  -1   0  10 14736.0 646.415   6
   1   0 -10 15398.9 808.641   3
  -1   0  10 14586.9 643.871  17
  -1   0  10 13491.2 717.468  16
  -1   0  10 14072.8 655.418  13
   1   0 -10 14606.5 693.738   1
  -1   0  10 14798.4 749.474  21
  -1   0  10 14613.7 678.452  23
  -1   0  10 15267.0 783.744  14
   1   0 -10 14448.6 739.578  10
  -1   0  10 14166.3 767.970  15
  -1   0   9 1182.27 216.134  22
  -1   0   9 1407.81 215.281   7
  -1   0   9 1564.26 213.193  13
  -1   0   9 1402.11 203.821  17
  -1   0   9 1296.84 216.977   5
  -1   0   9 1190.15 169.628   8
  -1   0   9 1010.75 185.570  23
  -1   0   9 1136.77 196.371  19
  -1   0   9 1226.74 191.052  18
   1   0  -9 1234.74 213.273  10
   1   0  -9 1148.89 221.970   3
   1   0  -9 1291.46 205.545   1
   1   0  -9 1407.15 237.483  11
  -1   0   9 1365.30 223.702  21
  -1   0   9 1593.21 249.463  14
  -1   0   9 1478.63 224.975  20
  -1   0   9 1265.78 189.242   6
  -1   0   8 28033.1 837.675  20
  -1   0   8 27766.8 847.846   5
  -1   0   8 27352.9 879.495  22
  -1   0   8 27573.6 868.402  21
   1   0  -8 26551.8 920.251  11
   1   0  -8 26795.1 892.018   3
  -1   0   8 27756.9 833.912   7
   1   0  -8 27149.5 798.152   1
  -1   0   8 27701.9 793.767  13
  -1   0   8 27567.5 809.436  19
  -1   0   8 27442.4 718.411   8
  -1   0   8 26867.4 776.639  17
  -1   0   8 29068.2 806.453   6
  -1   0   8 27208.9 779.496  18
   1   0  -8 28217.3 865.432  10
  -1   0   7 80660.6 1127.98   8
  -1   0   7 80396.4 1238.99  13
  -1   0   7 82982.0 1315.04   7
  -1   0   7 81834.0 1244.83  18
   1   0  -7 80261.5 1462.37  11
  -1   0   7 80369.8 1236.23   6
  -1   0   7 79279.2 1374.38  22
   1   0  -7 81599.4 1423.22   3
  -1   0   7 82095.1 1372.00  21
   1   0  -7 83523.8 1271.90   1
  -1   0   7 82791.6 1281.49  19
   1   0  -7 81805.0 1333.82  10
  -1   0   7 81703.9 1302.38  20
  -1   0   7 82755.3 1257.90  17
  -1   0   6 501.900 98.0075  12
  -1   0   6 576.613 127.620  21
  -1   0   6 667.465 112.563   8
  -1   0   6 638.277 115.316  19
  -1   0   6 552.892 111.295  13
  -1   0   6 617.228 119.930   7
   1   0  -6 764.731 159.413  11
  -1   0   6 488.932 123.716  22
   1   0  -6 480.899 136.878   2
  -1   0   6 561.074 99.2700   1
  -1   0   6 344.588 96.6560  20
   1   0  -6 551.633 129.112   3
  -1   0   6 569.596 116.871  18
  -1   0   5 10843.2 451.421   9
  -1   0   5 11440.6 435.341  22
   1   0  -5 10480.7 380.567  10
  -1   0   5 11283.7 396.247   7
  -1   0   5 10651.7 337.436   8
  -1   0   5 10338.9 366.904  19
  -1   0   5 10603.0 405.943  21
  -1   0   5 10906.4 404.704   3
  -1   0   5 11223.1 362.499   1
  -1   0   5 10483.8 381.162  20
  -1   0   5 11161.5 372.524  10
  -1   0   5 10422.3 364.968  13
  -1   0   5 10391.0 368.895  12
  -1   0   5 10468.3 403.322   4
   1   0  -5 10631.1 364.748   1
  -1   0   4 2253.98 172.906  21
  -1   0   4 2271.42 159.707   7
   1   0  -4 2311.02 174.648   3
  -1   0   4 2559.56 167.653  20
  -1   0   4 2458.53 147.585   1
  -1   0   4 2423.49 173.687   3
  -1   0   4 2373.69 179.842  11
  -1   0   4 2142.11 148.753  13
   1   0  -4 2459.84 161.305  10
  -1   0   4 2496.07 160.622  19
  -1   0   4 2467.45 198.016   9
  -1   0   4 2357.40 187.411   2
  -1   0   4 2236.45 156.326  12
  -1   0   4 2083.92 173.544  22
  -1   0   4 2219.57 145.136  10
  -1   0   4 2321.15 176.171   4
   1   0  -4 2414.18 152.371   1
  -1   0   4 1980.49 132.337   8
  -1   0   3 102992. 1048.59   2
   1   0  -3 96625.6 853.850  20
  -1   0   3 96331.4 891.205  12
  -1   0   3 99380.6 983.002  11
   1   0  -3 99175.5 772.922   1
  -1   0   3 99050.9 975.206  22
  -1   0   3 98913.5 930.743  21
  -1   0   3 97914.3 1082.70   9
   1   0  -3 97199.8 791.167  10
  -1   0   3 100387. 777.771  10
  -1   0   3 98767.3 842.865   7
  -1   0   3 101039. 926.544   3
  -1   0   3 95824.9 753.208   1
  -1   0   3 96294.4 982.641   4
  -1   0   3 98170.8 790.342  19
  -1   0   3 97372.6 839.177  20
   1   0  -3 96459.8 861.142   7
  -1   0   2 4760.06 171.922  21
  -1   0   2 4515.64 118.010  10
   1   0  -2 4481.51 120.360  10
  -1   0   2 4297.67 137.923  20
  -1   0   2 4440.28 201.815   9
  -1   0   2 4554.74 121.677  19
  -1   0   2 4445.60 179.808  22
  -1   0   2 4412.88 162.871   3
  -1   0   2 4622.66 190.260   2
  -1   0   2 4487.64 180.581  11
  -1   0   2 4246.48 121.773   1
  -1   0   2 4504.79 140.874   7
  -1   0   2 4630.58 193.351  14
  -1   0   1 57291.2 479.461   3
  -1   0   1 57899.0 541.330  11
  -1   0   1 56875.3 522.645  22
  -1   0   1 56330.4 346.331   7
  -1   0   1 57847.9 349.142  20
  -1   0   1 57985.6 476.429  21
  -1   0   1 57428.1 392.866   8
   1   0   0 6823.16 163.863  23
   1   0   0 6693.24 180.268  17
   1   0   0 6632.89 178.198   6
   1   0   1 85492.4 733.223   1
  -1   0  -1 85382.5 556.410   5
   1   0   1 85633.3 704.202  17
   1   0   1 84925.2 742.787  19
   1   0   1 86312.5 700.634  12
   1   0   1 85255.2 643.791  14
   1   0   1 86139.4 580.688  23
   1   0   1 83642.8 582.940   4
   1   0   1 86169.7 761.676  18
   1   0   1 85381.1 735.808   8
   1   0   1 84865.8 562.038   5
   1   0   1 86331.1 702.719   6
   1   0   1 78200.0 695.314  10
   1   0   1 83252.0 745.308  13
   1   0   2 38729.1 600.200  10
  -1   0  -2 37952.2 548.740  17
  -1   0  -2 38534.3 459.181  23
  -1   0  -2 38951.2 552.437   6
   1   0   2 38037.1 456.049  23
   1   0   2 38090.3 581.762   8
   1   0   2 39363.7 617.410   3
   1   0   2 39214.5 399.314   9
   1   0   2 39449.8 607.172  18
   1   0   2 38950.7 547.461   6
   1   0   2 38803.1 393.384  16
   1   0   2 38385.3 595.047   1
   1   0   2 39240.9 550.143  17
   1   0   2 40339.6 473.828   4
  -1   0  -2 39685.5 397.943   9
  -1   0  -2 37565.2 450.474   4
   1   0   2 39887.4 552.358  12
   1   0   2 38958.8 618.208  13
   1   0   2 37313.5 607.976  19
   1   0   3 1603.50 142.431   1
  -1   0  -3 1564.22 130.379  12
   1   0   3 1632.57 157.181  19
   1   0   3 1483.74 128.053   2
   1   0   3 1625.44 145.860   8
  -1   0  -3 1862.34 141.652  17
   1   0   3 1762.96 155.808   3
   1   0   3 1728.83 118.568   4
   1   0   3 1588.60 109.931  16
   1   0   3 1774.28 152.780  10
   1   0   3 1746.85 116.549   9
   1   0   3 1677.05 117.675  23
  -1   0  -3 1524.40 143.577  18
   1   0   3 1645.08 150.869  11
   1   0   3 1565.42 149.074  18
   1   0   3 1712.84 136.735  12
  -1   0  -3 1613.11 115.932   4
  -1   0  -3 1513.10 108.482   9
  -1   0  -3 1563.53 130.253   6
   1   0   3 1507.81 152.796  13
   1   0   3 1437.98 131.303  17
   1   0   3 1524.04 131.467   6
   1   0   4 4088.55 237.227   2
  -1   0  -4 4061.23 226.179  12
   1   0   4 3793.44 238.187   8
   1   0   4 3934.80 257.645  11
   1   0   4 3801.35 225.264   6
   1   0   4 3608.77 195.320  23
  -1   0  -4 3700.12 201.682   4
   1   0   4 4192.19 257.993  10
   1   0   4 4345.63 268.194   3
   1   0   4 3873.64 250.361  18
   1   0   4 4072.31 233.201  17
   1   0   4 4012.39 228.219  12
   1   0   4 3823.20 255.726  20
   1   0   4 3885.96 201.177   4
   1   0   4 3751.86 198.189  16
   1   0   4 3662.38 255.568  19
   1   0   4 3587.65 249.801   7
   1   0   4 3749.94 252.588  13
   1   0   4 3838.53 244.556   1
   1   0   4 4112.60 206.192   9
   1   0   5 27625.4 686.148   2
  -1   0  -5 26728.6 751.661  10
   1   0   5 27754.7 592.141   4
  -1   0  -5 27908.0 741.428   1
   1   0   5 26858.4 641.425   6
   1   0   5 27904.8 755.912  19
   1   0   5 29711.0 672.879  12
   1   0   5 29121.4 730.685  18
  -1   0  -5 26076.0 743.280   3
   1   0   5 27659.3 651.654  17
   1   0   5 28583.9 620.874   9
  -1   0  -5 27127.3 602.792   4
   1   0   5 27284.1 603.700  16
   1   0   5 27468.7 690.152   8
   1   0   5 28186.7 595.747  23
   1   0   5 28052.0 744.797  20
   1   0   5 26886.7 730.260  13
   1   0   5 26365.3 728.083   7
  -1   0  -6 13153.7 485.386  12
   1   0   6 12647.8 551.189  20
  -1   0  -6 12776.8 552.620   1
   1   0   6 13154.3 452.528   4
   1   0   6 13578.5 564.503  13
   1   0   6 13482.8 455.735  23
   1   0   6 12684.2 554.164  19
  -1   0  -6 12977.3 578.061   3
  -1   0  -6 12413.7 568.640  10
   1   0   6 12879.0 460.556  16
   1   0   6 12947.5 534.823  18
   1   0   6 13234.1 520.962   8
   1   0   6 13898.7 506.260  17
   1   0   6 13387.3 569.688   7
   1   0   6 12832.6 463.640   9
   1   0   6 13250.3 492.734   6
   1   0   7 23730.0 814.363  19
  -1   0  -7 22973.3 802.681   1
   1   0   7 23603.0 712.042  17
   1   0   7 23920.6 779.785  18
   1   0   7 23512.5 829.041  21
   1   0   7 23828.6 658.215  23
   1   0   7 23829.8 804.978  13
   1   0   7 24057.4 716.128   6
  -1   0  -7 24632.8 721.119  12
   1   0   7 22522.7 670.238  16
   1   0   7 23424.9 741.993   8
  -1   0  -7 23345.5 846.575  10
   1   0   7 23238.5 809.782  20
   1   0   7 24337.8 831.222   7
   1   0   8 38179.4 1112.09  19
   1   0   8 36847.4 1091.62  20
   1   0   8 37618.9 884.623  23
  -1   0  -8 36310.7 1088.52   1
   1   0   8 37695.6 1107.57   7
  -1   0  -8 35794.8 1135.13  10
   1   0   8 37975.0 959.367   6
   1   0   8 37021.6 1080.42  13
   1   0   8 36284.9 915.283  16
   1   0   8 36339.5 992.404   8
   1   0   8 38390.2 1136.94  21
   1   0   8 37574.4 958.440  17
   1   0   8 37735.3 1050.68  18
  -1   0  -8 38444.9 968.204  12
   1   0   9 1060.54 216.423   7
   1   0   9 1113.23 242.374  21
  -1   0  -9 1238.09 251.975  10
   1   0   9 1070.23 181.013   6
  -1   0  -9 1280.62 190.679  12
  -1   0  -9 1089.96 220.889   1
   1   0   9 1080.58 194.660  15
   1   0   9 918.293 163.162   5
   1   0   9 1105.01 181.893  16
   1   0   9 1227.92 227.665  19
   1   0   9 933.567 170.794  17
   1   0   9 972.647 206.775  13
   1   0   9 972.360 184.495   8
   1   0   9 1228.17 240.753  20
   1   0   9 1246.54 222.321  18
   1   0   9 1107.54 175.440  23
   1   0  10 4224.01 407.978  18
   1   0  10 4867.27 475.914  22
   1   0  10 4675.97 435.657  13
   1   0  10 5028.94 471.643  19
  -1   0 -10 4155.93 458.597  10
   1   0  10 4614.89 461.338  21
   1   0  10 3796.01 418.430  20
  -1   0 -10 3646.33 416.000   1
   1   0  10 3735.25 367.435   8
   1   0  10 4058.73 376.483  15
   1   0  10 5089.89 492.495   7
   1   0  11 137.907 122.370   7
   1   0  11-8.56895 31.1265  13
   1   0  11 307.384 129.276  14
  -1   0 -11 324.173 158.449   1
   1   0  11 137.487 130.986  19
  -1   0 -11 190.995 139.725  10
   1   0  11 197.312 149.348  20
   1   0  11 136.191 152.309  22
   1   0  11 244.612 119.017  21
  -1  -1  12 2905.68 377.764  16
  -1  -1  12 3727.94 444.499  22
  -1  -1  12 3263.33 396.956   5
  -1  -1  12 3685.72 433.829  21
  -1  -1  12 3275.12 408.413  15
  -1  -1  12 3147.28 393.494  20
   1   1 -12 3346.60 395.076  10
  -1  -1  12 3325.93 415.825  14
  -1  -1  12 3838.90 386.003  19
   1   1 -12 3610.65 476.628   3
  -1  -1  12 3605.44 408.508   7
  -1  -1  11 124.902 133.890  22
   1   1 -11 129.640 113.735  10
  -1  -1  11-0.73313 122.992  20
  -1  -1  11-203.155 117.396  19
  -1  -1  11 179.971 124.635  14
  -1  -1  11-136.282 128.498   5
   1   1 -11 165.833 166.538  11
  -1  -1  11-140.222 106.968   7
   1   1 -11 25.3442 148.967   3
  -1  -1  11 210.047 152.551  21
   1   1 -10 14476.2 800.365  11
  -1  -1  10 15091.9 714.140  20
  -1  -1  10 13697.0 730.140  22
  -1  -1  10 14373.4 571.230  17
  -1  -1  10 14438.4 733.235  21
  -1  -1  10 14011.2 628.661  23
   1   1 -10 14658.3 775.951   3
  -1  -1  10 13137.2 682.960   5
  -1  -1  10 14046.6 647.005  19
  -1  -1  10 14126.2 560.555  18
  -1  -1  10 15580.5 594.230   6
  -1  -1  10 13950.5 688.156   7
  -1  -1  10 15097.7 616.910  13
   1   1 -10 14844.8 709.379  10
   1   1 -10 13575.3 609.140   1
  -1  -1   9 4511.55 386.281  21
   1   1  -9 4635.17 410.971   3
  -1  -1   9 4755.92 311.711  18
  -1  -1   9 4321.20 387.170  22
  -1  -1   9 5145.43 328.211   6
  -1  -1   9 4104.24 354.483   7
  -1  -1   9 5146.09 367.818  19
   1   1  -9 4700.60 373.264  10
   1   1  -9 4795.84 341.938   1
  -1  -1   9 4800.13 378.049  20
  -1  -1   9 4480.00 271.361   8
  -1  -1   9 4879.80 320.189  17
   1   1  -9 4600.60 423.632  11
  -1  -1   9 4143.29 303.728  13
   1   1  -8 42823.6 901.844   1
   1   1  -8 41705.5 994.803  10
  -1  -1   8 42120.7 1012.98   7
  -1  -1   8 41524.7 828.458  18
  -1  -1   8 41771.9 860.276  17
   1   1  -8 43704.7 1176.93  11
  -1  -1   8 42117.1 1091.76  22
  -1  -1   8 43110.0 872.422   6
  -1  -1   8 42559.0 953.922  19
  -1  -1   8 41904.4 754.430   8
   1   1  -8 40746.2 1095.02   3
  -1  -1   8 41651.6 1008.92  20
  -1  -1   8 41569.6 863.882  13
  -1  -1   8 40702.6 1052.81  21
  -1  -1   7 44573.4 955.057  20
  -1  -1   7 43451.2 772.635  18
  -1  -1   7 45040.2 1041.18  22
  -1  -1   7 44688.4 889.750  19
   1   1  -7 44507.2 925.697  10
   1   1  -7 45177.3 1051.28   3
  -1  -1   7 44873.5 1020.05  21
   1   1  -7 46158.4 1109.71  11
  -1  -1   7 45049.3 962.423   7
  -1  -1   7 43657.4 793.194  12
  -1  -1   7 44424.3 793.859   1
  -1  -1   7 43932.1 810.853  13
  -1  -1   7 45025.0 701.190   8
  -1  -1   6 470.415 92.9023  13
  -1  -1   6 477.103 122.314  21
  -1  -1   6 607.278 118.145  20
   1   1  -6 606.155 132.103   3
  -1  -1   6 434.549 122.305  22
  -1  -1   6 523.650 74.1573   8
  -1  -1   6 694.868 105.116  10
   1   1  -6 622.833 138.624  11
  -1  -1   6 591.124 104.908  19
  -1  -1   6 586.510 93.6649  18
  -1  -1   6 730.166 119.158   4
  -1  -1   6 568.896 89.6281  12
  -1  -1   6 680.769 125.735   7
  -1  -1   6 502.856 79.5216   1
   1   1  -6 532.143 85.7920   1
  -1  -1   5 32845.8 512.567  18
  -1  -1   5 33128.1 597.961  10
   1   1  -5 31143.8 628.512  19
  -1  -1   5 32637.5 675.359   4
  -1  -1   5 33191.9 673.092  20
  -1  -1   5 33401.0 781.582   9
  -1  -1   5 33120.5 515.007   1
  -1  -1   5 33516.6 733.131  21
   1   1  -5 32856.2 621.154  10
  -1  -1   5 32339.8 564.830  12
  -1  -1   5 33639.9 607.163  19
  -1  -1   5 32819.9 436.422   8
   1   1  -5 32706.3 534.159   1
  -1  -1   5 32356.5 521.426  13
  -1  -1   5 35232.1 741.283   3
  -1  -1   5 33042.9 745.244  22
  -1  -1   5 34285.4 684.054   7
  -1  -1   4 21821.5 544.258  22
  -1  -1   4 23191.7 575.129   2
   1   1  -4 22228.7 349.487   1
   1   1  -4 22874.6 507.404  20
  -1  -1   4 21978.6 344.731  13
  -1  -1   4 23490.6 565.587  11
   1   1  -4 21518.6 438.064  19
  -1  -1   4 21537.8 419.433  19
  -1  -1   4 21956.1 338.954   1
  -1  -1   4 22040.9 270.860   8
   1   1  -4 22391.2 429.123  10
  -1  -1   4 22113.0 490.574  20
  -1  -1   4 24907.7 448.962  10
  -1  -1   4 23374.7 546.281   3
  -1  -1   4 22879.4 543.566  21
   1   1  -4 22466.7 505.555   7
  -1  -1   4 22219.8 491.187   7
  -1  -1   3 5831.84 254.403  22
  -1  -1   3 6343.17 264.023  11
  -1  -1   3 5935.29 251.969  21
  -1  -1   3 6251.94 210.839   6
   1   1  -3 6191.48 229.853  20
  -1  -1   3 6491.18 266.934   2
  -1  -1   3 5859.68 138.655  18
  -1  -1   3 6166.75 121.181  13
  -1  -1   3 6209.03 252.616   3
   1   1  -3 5952.56 122.262   1
   1   1  -3 6293.25 191.951  19
  -1  -1   3 6136.52 119.897   1
  -1  -1   3 6367.19 213.546  17
  -1  -1   3 6012.47 249.603  23
  -1  -1   3 6054.31 183.691  10
  -1  -1   3 6114.11 185.994  19
  -1  -1   3 6290.82 231.671   7
   1   1  -3 6156.21 184.648  10
  -1  -1   3 6078.89 228.189  20
  -1  -1   2 69031.4 751.248   3
  -1  -1   2 64931.8 649.475   6
  -1  -1   2 67562.0 509.380  19
  -1  -1   2 66509.8 661.773  20
   1   1  -2 66461.6 755.258  23
  -1  -1   2 67859.2 741.664  21
  -1  -1   2 67919.5 744.930  22
   1   1  -2 67831.9 654.954  17
   1   1  -2 67373.4 505.285  10
   1   1  -2 69001.5 452.593  18
  -1  -1   2 65529.5 657.393  17
   1   1  -2 68257.4 652.204   6
  -1  -1   2 66759.3 752.696  11
  -1  -1   2 67418.8 452.346  18
  -1  -1   2 66383.1 662.470   7
   1   1  -2 66080.7 507.955  19
  -1  -1   2 65502.6 702.887   2
  -1  -1   1 43020.1 558.927  21
  -1  -1   1 42047.3 425.678   8
   1   1  -1 42765.9 540.697  17
   1   1  -1 43090.1 537.980   6
  -1  -1   1 44564.7 433.930   2
  -1  -1   1 43185.9 540.113  22
   1   1  -1 44510.0 462.482  18
   1   1  -1 44152.3 378.130   1
  -1  -1   1 43732.3 555.453  11
  -1  -1   1 42164.2 508.847  20
   1   1  -1 41340.4 561.279  16
  -1  -1   1 41847.0 457.049  18
   1   1  -1 44753.7 423.521   8
   1   1  -1 44253.6 439.443   2
  -1  -1   1 42902.7 511.820   7
  -1  -1   1 44054.3 380.093   1
   1   1  -1 44405.1 582.839  23
   1   1  -1 41420.5 522.488  12
   1   1   0 308704. 1445.10  13
   1   1   0 306495. 1556.31   6
   1   1   0 296524. 1522.34  23
  -1  -1   0 298581. 967.237  15
   1   1   0 303678. 1558.73  17
  -1  -1   0 309282. 909.132   5
   1   1   0 307207. 1555.95  12
  -1  -1   0 300678. 1527.53  21
   1   1   0 299171. 1422.82  10
   1   1   0 305381. 1496.31  18
   1   1   0 306207. 1540.12   4
   1   1   0 307316. 1435.47   8
  -1  -1   0 305177. 1385.06   1
   1   1   0 294231. 1374.95  16
   1   1   1 136635. 1157.83  12
   1   1   1 130473. 1068.19  23
   1   1   1 133050. 928.691  16
   1   1   1 132173. 948.394   9
   1   1   1 131630. 1133.56   6
  -1  -1  -1 132089. 936.838   9
   1   1   1 129090. 599.778  15
   1   1   1 132155. 1161.55  18
   1   1   1 134727. 1120.58  10
   1   1   1 129933. 1109.20   8
  -1  -1  -1 132854. 942.104  16
   1   1   1 134016. 1084.16   4
   1   1   1 129433. 581.436   2
   1   1   1 134845. 1111.23   1
   1   1   1 131097. 1138.54  17
   1   1   2 159.347 37.5316   2
   1   1   2 121.301 40.4146  15
   1   1   2 209.270 67.0503  23
   1   1   2 217.200 66.5285  12
   1   1   2 198.556 51.7947   9
   1   1   2 261.049 91.1828  18
   1   1   2 275.375 67.4768  10
   1   1   2 180.169 80.7991  17
   1   1   2 123.502 73.7915   6
   1   1   2 155.185 25.7202   5
   1   1   2 129.732 65.5279  13
   1   1   2 182.108 61.2908   3
   1   1   2 118.459 51.4883  16
  -1  -1  -2 228.036 53.3277  16
   1   1   2 250.702 66.0469   1
  -1  -1  -2 219.646 57.3875   9
   1   1   2 319.108 89.4252   8
  -1  -1  -2 278.192 67.5355  23
   1   1   2 166.557 54.5334   4
  -1  -1  -2 118.223 55.4860   4
   1   1   3 11351.8 309.925  15
   1   1   3 11604.7 422.570   3
  -1  -1  -3 11424.2 415.095   6
   1   1   3 11466.5 405.216  11
   1   1   3 10820.6 403.897  17
   1   1   3 11204.4 415.510   1
  -1  -1  -3 11039.8 344.021   9
   1   1   3 11707.9 428.512  10
  -1  -1  -3 10885.3 405.527  17
   1   1   3 10646.9 311.522   2
   1   1   3 10981.4 344.747   9
   1   1   3 10754.8 424.402  18
   1   1   3 11370.1 379.791   4
  -1  -1  -3 10921.8 373.072   4
  -1  -1  -3 10914.2 397.185  12
   1   1   3 10989.4 372.661  23
   1   1   3 10276.0 392.050   6
   1   1   3 11414.0 420.146   8
   1   1   3 10992.4 341.407  16
   1   1   3 11702.2 416.027  12
  -1  -1  -3 12036.4 391.649  23
   1   1   3 12011.6 452.761  13
   1   1   4 62661.4 1039.61  12
   1   1   4 58352.7 872.555  16
   1   1   4 59164.2 1012.73   6
   1   1   4 59662.1 943.892   4
   1   1   4 54716.0 1053.17  19
   1   1   4 57722.3 1084.88  13
   1   1   4 58488.3 1012.61  17
   1   1   4 59322.7 1074.64  18
   1   1   4 58551.3 878.924   9
  -1  -1  -4 57062.8 927.001   4
  -1  -1  -4 58871.7 884.709   9
   1   1   4 57931.5 919.948  23
   1   1   4 57073.2 1020.65   8
   1   1   4 57812.1 815.596  15
   1   1   4 59621.3 853.626   2
  -1  -1  -5 7775.62 359.990   9
  -1  -1  -5 7310.80 386.507  12
   1   1   5 7777.41 355.342   9
   1   1   5 7914.43 434.714  18
   1   1   5 8017.91 410.430  17
   1   1   5 7156.23 332.305  15
   1   1   5 7518.47 429.065  19
   1   1   5 7749.17 371.921   4
   1   1   5 7520.33 347.717  16
   1   1   5 7770.21 410.802   8
   1   1   5 8230.78 412.943   6
  -1  -1  -5 6452.60 395.331   1
  -1  -1  -5 7552.56 439.958  10
   1   1   5 8470.26 387.301  23
   1   1   5 7716.51 351.185   2
   1   1   5 7036.24 414.576  13
   1   1   6 146.974 81.0605  23
   1   1   6 167.188 97.3492   7
  -1  -1  -6 223.322 115.815  10
  -1  -1  -6 257.476 117.241  12
   1   1   6 53.5453 75.3814   6
   1   1   6 186.478 69.7148   5
  -1  -1  -6 146.149 75.2253   4
   1   1   6 190.952 98.4123  20
   1   1   6 153.273 105.324   8
   1   1   6 152.176 100.771  13
  -1  -1  -6 122.632 103.083   1
   1   1   6 101.439 101.053  18
   1   1   6 173.215 95.1477  16
   1   1   6 219.195 101.045  17
   1   1   6 239.457 91.7756   9
   1   1   6 258.686 115.647  19
   1   1   6 224.767 85.8090  15
   1   1   7 43271.1 1155.80  20
  -1  -1  -7 43513.0 1030.93   4
   1   1   7 41902.5 1155.51  19
   1   1   7 43183.9 1164.23   7
   1   1   7 42643.0 1143.97  18
   1   1   7 40624.1 1051.25  17
  -1  -1  -7 42562.9 1068.56  12
   1   1   7 41846.6 980.557  23
   1   1   7 43247.1 824.660   5
   1   1   7 42426.3 1092.07   8
   1   1   7 42152.0 968.961  16
  -1  -1  -7 42843.7 1216.52  10
   1   1   7 41593.4 967.900  15
  -1  -1  -7 42000.0 1166.57   1
   1   1   7 40543.4 1046.72   6
   1   1   7 43066.0 1163.24  13
   1   1   8 37081.0 985.432  23
   1   1   8 37850.3 1149.27  18
   1   1   8 37297.5 993.186  15
   1   1   8 38715.0 1182.09   7
   1   1   8 37645.2 980.956  16
  -1  -1  -8 38670.7 1252.89  10
   1   1   8 36901.5 1163.46  19
   1   1   8 40129.5 1197.41  20
   1   1   8 37244.6 1070.08  17
  -1  -1  -8 39607.5 1043.02   4
   1   1   8 36431.3 1148.93  13
   1   1   8 37293.8 1170.34  21
   1   1   8 37754.5 1102.34   8
  -1  -1  -8 38357.9 1082.67  12
   1   1   8 38487.9 845.386   5
   1   1   8 38656.1 1083.58   6
  -1  -1  -8 36746.8 1176.47   1
  -1  -1  -9 6187.73 553.463  10
   1   1   9 7524.30 569.926  19
   1   1   9 6390.79 434.429  23
   1   1   9 6508.76 529.180  20
   1   1   9 6104.58 432.261  15
   1   1   9 7323.43 506.861   6
   1   1   9 6768.45 474.480  14
   1   1   9 6717.03 521.163  18
   1   1   9 7082.98 552.774  21
  -1  -1  -9 6454.96 475.268  12
   1   1   9 6693.53 494.400   8
   1   1   9 6272.77 511.965  13
   1   1   9 6626.25 485.574  17
   1   1   9 7312.10 560.654   7
  -1  -1  -9 6323.93 539.060   1
   1   1  10 3104.39 396.479  22
  -1  -1 -10 4296.34 473.067   1
   1   1  10 4029.18 447.129  20
   1   1  10 4225.67 400.016  14
   1   1  10 3724.50 407.688   8
   1   1  10 4786.17 476.876  18
   1   1  10 4225.52 457.594  19
   1   1  10 4182.78 469.151  21
  -1  -1 -10 4347.82 497.057  10
   1   1  10 3672.09 421.680  13
   1   1  10 3646.51 426.202   7
   1   1  11 1187.68 251.918  13
  -1  -1 -11 1233.87 287.294   1
  -1  -2  13 7668.90 640.832   5
  -1  -2  12 10672.6 752.660  14
  -1  -2  12 10912.7 747.029  21
  -1  -2  12 13511.6 836.312  22
  -1  -2  12 10588.4 689.721  20
  -1  -2  12 9960.46 691.423   5
   1   2 -12 11280.5 814.946  11
   1   2 -12 10904.3 689.529  10
   1   2 -12 11576.7 804.459   3
  -1  -2  12 10886.4 635.393  19
  -1  -2  12 11017.3 697.505   7
  -1  -2  11 370.913 153.550   7
   1   2 -11 247.553 155.066  11
  -1  -2  11 587.310 195.662  22
   1   2 -11 573.202 192.845   3
  -1  -2  11 746.558 194.534  20
  -1  -2  11 689.281 197.675  21
   1   2 -11 584.872 165.277  10
  -1  -2  11 457.927 142.716  19
   1   2 -10 5497.03 483.316   3
  -1  -2  10 7488.36 465.485  19
  -1  -2  10 7232.81 525.871  21
   1   2 -10 6871.80 470.400  10
  -1  -2  10 6413.04 465.489  20
   1   2 -10 6426.44 535.146  11
   1   2 -10 5948.97 369.315   1
  -1  -2  10 6237.68 460.929   7
  -1  -2  10 5848.25 490.482  22
  -1  -2  10 6451.44 362.632  13
  -1  -2   9 1069.52 143.271  13
  -1  -2   9 1007.51 131.890   6
  -1  -2   9 1056.86 138.389  17
  -1  -2   9 847.863 178.946   7
  -1  -2   9 1139.66 179.459  19
  -1  -2   9 878.805 199.712  22
   1   2  -9 816.278 206.523  11
   1   2  -9 738.022 156.234  10
   1   2  -9 704.766 179.354   3
   1   2  -9 1068.61 151.713   1
  -1  -2   9 1310.94 227.739  21
  -1  -2   9 1071.83 194.166  20
  -1  -2   9 841.084 111.910  18
  -1  -2   9 971.004 102.981   8
   1   2  -8 2543.03 290.532   3
  -1  -2   8 2555.93 187.166  12
  -1  -2   8 2514.21 261.956   7
  -1  -2   8 2351.30 276.749  22
   1   2  -8 1913.89 258.527  11
  -1  -2   8 2597.56 236.670  19
  -1  -2   8 2614.60 196.471  13
  -1  -2   8 2572.60 184.790   6
  -1  -2   8 2146.00 151.774  18
  -1  -2   8 2692.70 192.345  17
  -1  -2   8 2408.72 274.937  21
  -1  -2   8 2223.96 177.971   1
  -1  -2   8 2213.39 248.817  20
   1   2  -8 2274.47 236.240  10
  -1  -2   8 2245.14 137.651   8
  -1  -2   7 10369.2 506.961  21
  -1  -2   7 9776.05 498.589  22
  -1  -2   7 9479.24 329.609   6
   1   2  -7 8980.65 482.819   3
  -1  -2   7 9120.55 320.683  12
   1   2  -7 9000.69 497.195  11
   1   2  -7 10025.3 428.127  10
  -1  -2   7 9142.07 447.325  20
  -1  -2   7 10500.2 478.956   7
  -1  -2   7 8828.99 393.983  19
  -1  -2   7 8950.91 324.248  17
   1   2  -7 8985.46 330.530   1
  -1  -2   7 9702.14 238.717   8
  -1  -2   7 9714.82 327.500   1
  -1  -2   7 9230.78 263.018  18
  -1  -2   7 9086.84 322.771  13
  -1  -2   6 42167.0 762.640  10
  -1  -2   6 41819.5 640.786   6
   1   2  -6 41925.3 939.549   3
  -1  -2   6 42484.3 851.779  23
   1   2  -6 42772.3 610.926   1
  -1  -2   6 42514.5 938.346  21
  -1  -2   6 43007.6 881.958  20
  -1  -2   6 41673.6 761.155  19
  -1  -2   6 43025.0 947.407  22
   1   2  -6 41094.1 963.476  11
  -1  -2   6 39953.0 374.805   8
  -1  -2   6 42036.2 647.741  17
  -1  -2   6 41304.9 586.137  13
  -1  -2   6 41315.6 583.309   1
  -1  -2   6 42047.1 868.505   7
  -1  -2   6 40440.7 621.963  12
  -1  -2   6 41688.9 443.991  18
  -1  -2   5 103072. 1255.11  20
  -1  -2   5 103854. 764.675  13
   1   2  -5 103750. 1118.71  19
  -1  -2   5 103119. 1075.24  19
  -1  -2   5 101466. 1332.75  22
  -1  -2   5 106079. 1360.76  21
   1   2  -5 105248. 786.532   1
  -1  -2   5 104303. 1255.59  23
  -1  -2   5 101735. 943.343   6
   1   2  -5 103037. 1082.44  10
  -1  -2   5 105323. 1086.33  10
  -1  -2   5 103667. 1255.77   7
  -1  -2   5 103733. 763.949   1
  -1  -2   5 101659. 949.001  17
   1   2  -5 104577. 825.234  13
  -1  -2   4 151558. 1094.76   6
  -1  -2   4 156915. 1520.61  11
  -1  -2   4 152825. 1488.84  22
   1   2  -4 149903. 1162.67  10
   1   2  -4 146408. 740.570   1
  -1  -2   4 150445. 1399.68  20
  -1  -2   4 151368. 1102.82  17
   1   2  -4 149678. 1196.34  19
   1   2  -4 156810. 1420.45  20
  -1  -2   4 159345. 1521.84   2
  -1  -2   4 145731. 729.487  13
   1   2  -4 157963. 1426.66   7
  -1  -2   4 148220. 1385.44   7
  -1  -2   4 151722. 1431.25  23
  -1  -2   4 152531. 1502.27  21
  -1  -2   4 146406. 1168.49  19
   1   2  -4 147067. 768.627  13
  -1  -2   3 937.100 91.4549  12
   1   2  -3 967.597 94.4665   6
  -1  -2   3 801.428 111.599  11
   1   2  -3 871.880 53.7025   1
   1   2  -3 751.237 44.3756  18
  -1  -2   3 912.759 92.5831  17
   1   2  -3 843.929 87.4949  19
  -1  -2   3 795.260 45.7116  18
  -1  -2   3 872.926 89.5758  19
  -1  -2   3 892.704 117.561   3
  -1  -2   3 848.968 109.006  23
   1   2  -3 933.908 123.823  23
   1   2  -3 886.037 92.6254  17
  -1  -2   3 830.679 103.367   2
  -1  -2   3 683.722 107.177  22
  -1  -2   3 909.166 92.0299   6
  -1  -2   3 731.501 116.146  21
  -1  -2   3 695.488 106.441  20
   1   2  -3 988.262 94.2059  10
   1   2  -3 870.902 54.5414  13
  -1  -2   3 858.258 114.789   7
  -1  -2   2 33440.8 549.476  17
  -1  -2   2 33382.9 507.754   2
   1   2  -2 32256.6 391.705   1
  -1  -2   2 33938.2 626.789   3
   1   2  -2 33671.3 541.286  12
  -1  -2   2 33892.5 539.927  12
   1   2  -2 33353.5 501.669  19
  -1  -2   2 32551.3 495.326  19
  -1  -2   2 32977.8 578.826  11
  -1  -2   2 33698.0 624.414  21
  -1  -2   2 32425.3 578.838  20
   1   2  -2 32636.2 542.410  17
  -1  -2   2 32170.2 564.852  22
   1   2  -2 33568.1 572.930  11
   1   2  -2 34424.0 664.176  16
   1   2  -2 33875.5 631.729  23
   1   2  -2 33318.9 421.234  18
   1   2  -2 33473.6 545.177   6
  -1  -2   2 33484.0 430.053  18
   1   2  -2 32894.6 409.328   8
  -1  -2   2 31910.8 578.613   7
   1   2  -2 34353.6 573.782  22
  -1  -2   2 33499.3 548.099   6
   1   2  -1 45538.3 674.051  12
  -1  -2   1 44932.3 678.039  12
  -1  -2   1 43086.8 436.195   2
   1   2  -1 45648.3 619.818  22
   1   2  -1 44078.7 671.936   6
  -1  -2   1 44049.0 681.378  17
  -1  -2   1 44063.4 678.891  20
   1   2  -1 43436.3 586.496   8
   1   2  -1 43767.2 715.464  16
   1   2  -1 44562.6 607.365  18
  -1  -2   1 45182.9 618.329  18
  -1  -2   1 44165.6 682.069   6
   1   2  -1 44785.6 566.631   1
   1   2  -1 43759.0 617.294  11
  -1  -2   1 42791.8 622.310  15
   1   2  -1 44878.6 681.890  17
  -1  -2   1 43173.3 690.183  21
  -1  -2   1 39164.0 540.281   1
   1   2  -1 43606.6 722.156  23
   1   2   0 16224.0 453.418   4
   1   2   0 16056.5 446.989  17
  -1  -2   0 16264.9 433.162  21
   1   2   0 16221.4 430.847  18
  -1  -2   0 16767.7 445.608  16
  -1  -2   0 16840.3 453.498   9
   1   2   0 16056.2 442.989   6
  -1  -2   0 16312.0 435.771  18
  -1  -2   0 15832.0 404.349   1
   1   2   0 16330.4 434.028  16
   1   2   0 16244.8 402.355   1
   1   2   0 17040.1 455.651  12
   1   2   0 16402.9 458.959  23
   1   2   0 16104.0 329.033  15
   1   2   0 15852.5 416.322   8
   1   2   0 15764.3 427.086  10
  -1  -2   0 16212.0 345.190  15
   1   2   1 35.4764 52.0198   9
   1   2   1 53.5865 82.6743   6
   1   2   1 100.592 81.3236  18
   1   2   1 3.62326 75.4675  23
  -1  -2  -1 96.6298 38.5984  15
   1   2   1 64.4279 61.3620   4
   1   2   1 83.4226 58.3157  12
   1   2   1 51.6649 56.1200  10
  -1  -2  -1 138.659 63.3580  16
   1   2   1 78.2652 73.2342  17
   1   2   1 61.6074 48.5606  21
  -1  -2  -1 55.3179 64.7810   9
   1   2   1 69.9713 65.0583  16
   1   2   1 33.1265 42.7238  15
   1   2   1 73.2471 67.5323   8
   1   2   1 118.133 56.6524   1
   1   2   2 175325. 1749.51  18
   1   2   2 172906. 1639.26  23
   1   2   2 173055. 1734.62  13
   1   2   2 174506. 1719.89  17
   1   2   2 177469. 1668.08   4
   1   2   2 183933. 1761.98  12
   1   2   2 181436. 1695.53   1
  -1  -2  -2 172469. 1512.81   9
   1   2   2 171460. 1698.27   6
   1   2   2 176991. 1540.56   9
  -1  -2  -2 176860. 1524.45  16
   1   2   2 172581. 1174.03  15
   1   2   2 172925. 1676.41   8
   1   2   2 172037. 1494.32  16
   1   2   2 174323. 889.521  14
   1   2   2 178670. 1711.54  10
   1   2   2 174514. 884.220   2
  -1  -2  -3 175900. 1843.67  12
   1   2   3 182025. 1884.95   6
  -1  -2  -3 180391. 1661.38  16
   1   2   3 179861. 1881.53  17
   1   2   3 182332. 1668.89   9
   1   2   3 189078. 1730.06  11
   1   2   3 182097. 1790.16  23
   1   2   3 180281. 1635.44  16
   1   2   3 185778. 1815.43   4
   1   2   3 178142. 1351.85  15
   1   2   3 179219. 1855.68   8
   1   2   3 183613. 1200.53  14
   1   2   3 177818. 1924.44  18
   1   2   3 176665. 1176.97   2
  -1  -2  -4 29513.6 811.338  12
   1   2   4 27879.0 794.517   6
   1   2   4 27393.4 374.469   5
  -1  -2  -4 28314.4 823.782   1
   1   2   4 28852.4 812.206  17
   1   2   4 29004.1 580.508  14
   1   2   4 27871.6 792.689   8
  -1  -2  -4 28240.6 758.840   4
  -1  -2  -4 28113.9 839.766  10
   1   2   4 29113.8 765.525  23
   1   2   4 29650.6 730.154   9
   1   2   4 28263.5 829.901  18
   1   2   4 28866.8 575.157   2
   1   2   4 29449.5 623.351  15
   1   2   4 29131.1 846.286  13
   1   2   4 27780.0 700.595  16
   1   2   5 152.622 117.422  13
   1   2   5 292.104 83.5670   2
  -1  -2  -5 230.953 114.374  10
   1   2   5 224.263 79.4094  14
   1   2   5 153.905 105.848  17
   1   2   5 236.573 101.620  23
   1   2   5 140.032 101.640  19
   1   2   5 93.3565 98.7131  18
   1   2   5 242.095 115.914   8
   1   2   5 270.188 81.1833  15
  -1  -2  -5 270.218 102.328  12
  -1  -2  -5 254.971 103.142   4
   1   2   5 292.857 105.216  16
  -1  -2  -5 171.203 118.930   1
   1   2   5 202.445 114.250   6
   1   2   5 203.636 50.9577   5
   1   2   6 615.896 172.842  13
   1   2   6 245.274 118.648   6
  -1  -2  -6 333.645 130.525  12
   1   2   6 282.193 70.5093   5
   1   2   6 178.569 98.3712  16
   1   2   6 214.048 82.6435  15
  -1  -2  -6 302.923 122.925   4
   1   2   6 533.092 149.221  18
  -1  -2  -6 328.302 109.631   9
   1   2   6 287.550 101.902  23
   1   2   6 443.496 154.294  19
   1   2   6 141.341 105.591   8
   1   2   6 235.597 126.901  17
  -1  -2  -6 399.379 149.883  10
   1   2   6 358.344 96.9780  14
  -1  -2  -6 183.353 138.416   1
   1   2   7 1368.63 239.376   7
   1   2   7 976.349 197.546   6
   1   2   7 1467.17 250.785  19
   1   2   7 1325.43 178.552  14
   1   2   7 850.199 189.465   8
  -1  -2  -7 1124.83 207.714   4
  -1  -2  -7 993.307 221.944  10
   1   2   7 1138.94 224.424  13
   1   2   7 1341.87 233.676  17
   1   2   7 1352.32 245.763  20
  -1  -2  -7 1207.69 203.806  12
  -1  -2  -7 1212.80 195.627   9
   1   2   7 1141.96 202.694  23
   1   2   7 1323.26 193.256  16
  -1  -2  -7 1024.36 220.262   1
   1   2   7 1154.39 221.245  18
   1   2   7 967.707 162.281  15
   1   2   8 1049.92 223.729   6
  -1  -2  -8 998.285 199.767   4
   1   2   8 776.806 202.991  13
   1   2   8 1172.20 240.845  18
   1   2   8 965.797 200.356  23
   1   2   8 891.434 213.359  20
  -1  -2  -8 854.577 212.419   1
   1   2   8 859.591 218.890  17
   1   2   8 790.206 206.763   7
   1   2   8 978.844 214.269   8
  -1  -2  -8 1498.29 238.480  12
   1   2   8 972.013 184.038  16
   1   2   8 1045.07 243.013  19
   1   2   8 880.064 171.799  14
   1   2   9 267.621 137.062  13
   1   2   9 435.704 191.095   7
  -1  -2  -9 394.766 173.906   1
  -1  -2  -9 540.075 172.149  12
   1   2   9 528.740 176.149   8
   1   2   9 271.381 130.166  18
   1   2   9 373.813 165.714   6
   1   2   9 764.767 227.051  19
   1   2   9 339.409 173.667  20
   1   2   9 306.648 139.141  17
   1   2   9 601.366 178.856  21
   1   2  10 11611.1 781.664  20
   1   2  10 10944.8 749.770  18
   1   2  10 10094.4 735.376  21
   1   2  10 10868.1 762.369  19
   1   2  10 10456.2 710.996  22
   1   2  10 10496.5 702.549   8
   1   2  10 11185.9 769.335   7
  -1  -2 -10 11390.2 814.579   1
   1   2  10 9783.92 718.550  13
  -1  -3  12 12733.2 808.116  21
   1   3 -12 12729.7 843.254   3
  -1  -3  12 13717.9 780.803   7
   1   3 -12 12113.2 853.949  11
   1   3 -12 11677.7 690.272  10
  -1  -3  12 12228.8 740.600  20
  -1  -3  12 12497.3 805.857  22
  -1  -3  12 12962.0 680.419  19
  -1  -3  11 9255.66 540.171  19
  -1  -3  11 8854.59 632.661  21
   1   3 -11 8724.22 558.588  10
  -1  -3  11 8208.24 567.156  20
  -1  -3  11 7864.62 607.213  22
   1   3 -11 9238.03 687.216  11
   1   3 -11 8627.03 652.269   3
  -1  -3  11 8624.37 583.659   7
  -1  -3  10 13798.8 697.226  20
  -1  -3  10 12999.6 597.790  19
  -1  -3  10 12657.4 701.880  21
  -1  -3  10 12952.8 669.205   7
   1   3 -10 12129.9 611.820  10
  -1  -3  10 13221.6 729.761  22
   1   3 -10 12601.3 726.813   3
   1   3 -10 14074.1 786.239  11
  -1  -3   9 31160.7 1024.08  21
   1   3  -9 30587.3 1071.71  11
  -1  -3   9 33393.0 596.361   6
  -1  -3   9 32306.6 987.668  20
   1   3  -9 31123.3 899.235  10
  -1  -3   9 30886.3 1025.36  22
  -1  -3   9 31951.8 584.737  17
  -1  -3   9 32629.9 875.801  19
  -1  -3   9 31355.9 969.250   7
   1   3  -9 32186.6 1070.48   3
  -1  -3   9 32362.3 665.105  13
  -1  -3   8 6628.50 275.106  13
  -1  -3   8 6968.70 265.826   6
  -1  -3   8 6605.42 260.173  17
   1   3  -8 6155.57 451.464  11
  -1  -3   8 7028.72 461.271  21
   1   3  -8 6344.73 449.201   3
   1   3  -8 7127.57 293.869   1
  -1  -3   8 6766.81 376.653  19
  -1  -3   8 6948.19 434.532  20
  -1  -3   8 6730.07 253.681  12
   1   3  -8 6776.61 384.178  10
  -1  -3   8 6519.96 419.949   7
  -1  -3   8 6815.29 459.406  22
  -1  -3   7 22565.1 462.054   6
   1   3  -7 23406.1 653.167  10
   1   3  -7 23837.9 792.667   3
  -1  -3   7 24459.8 796.241  21
  -1  -3   7 22850.8 765.672  22
  -1  -3   7 22613.1 468.030  17
  -1  -3   7 23991.2 463.226  13
  -1  -3   7 23109.1 640.985  19
  -1  -3   7 23995.3 745.701  20
   1   3  -7 23801.3 471.171   1
   1   3  -7 23998.8 810.540  11
  -1  -3   7 22527.2 722.454   7
   1   3  -6 7119.74 227.294   1
  -1  -3   6 6775.61 218.687  13
  -1  -3   6 7264.45 408.089  22
  -1  -3   6 6656.78 247.520  17
   1   3  -6 6348.03 387.284   3
   1   3  -6 6858.88 403.829  11
  -1  -3   6 7421.51 394.480  20
  -1  -3   6 7329.11 254.818  12
  -1  -3   6 6388.81 389.215  21
  -1  -3   6 6717.07 374.614   7
  -1  -3   6 6459.63 318.900  19
  -1  -3   6 6875.28 250.884   6
   1   3  -6 7182.33 237.171  13
   1   3  -5 82997.3 685.442   1
  -1  -3   5 84263.4 862.487  12
  -1  -3   5 85828.7 1240.60  20
   1   3  -5 78513.4 1035.64  19
  -1  -3   5 83993.5 1054.94  19
  -1  -3   5 84680.8 1298.31  21
  -1  -3   5 83872.8 1253.15  22
  -1  -3   5 85434.1 874.484   6
  -1  -3   5 86444.1 886.344  17
  -1  -3   5 83309.6 1202.59  23
   1   3  -5 84160.5 711.248  13
   1   3  -5 85248.6 1276.84  11
  -1  -3   5 83086.3 1221.02   7
  -1  -3   4 5761.34 314.007   7
  -1  -3   4 5756.49 237.896  12
   1   3  -4 5847.78 308.224  11
  -1  -3   4 5860.25 302.744   2
   1   3  -4 5994.39 245.813   6
   1   3  -4 5524.03 308.548  23
  -1  -3   4 5800.35 314.616  20
  -1  -3   4 5782.97 309.217  11
   1   3  -4 5606.50 178.514   1
   1   3  -4 5234.95 140.261   8
   1   3  -4 5253.49 232.639  17
  -1  -3   4 5578.35 263.393  19
  -1  -3   4 5698.41 309.354  23
  -1  -3   4 6215.58 340.758  21
   1   3  -4 5941.06 269.051  10
   1   3  -4 6160.30 316.296  22
  -1  -3   4 5593.14 236.889   6
  -1  -3   4 6136.23 319.627  22
   1   3  -4 5741.72 267.162  19
   1   3  -4 5682.78 180.960  13
  -1  -3   4 5778.15 242.021  17
  -1  -3   3 32155.1 720.255  21
   1   3  -3 32226.2 651.476  11
  -1  -3   3 32871.5 730.624   3
  -1  -3   3 33510.9 598.081  12
   1   3  -3 31861.7 594.186   6
   1   3  -3 31490.5 716.303  23
  -1  -3   3 31097.7 597.229  19
  -1  -3   3 31955.9 591.869   6
   1   3  -3 28805.5 452.921   1
  -1  -3   3 31318.6 690.091  20
   1   3  -3 32912.8 661.502  22
   1   3  -3 31331.6 595.124  17
  -1  -3   3 30562.1 644.692  22
   1   3  -3 31620.1 459.885  13
   1   3  -3 31657.2 771.151  16
  -1  -3   3 30207.7 689.917   4
   1   3  -3 31559.0 428.874  18
  -1  -3   3 32131.1 596.373  17
  -1  -3   3 31933.3 715.154  23
  -1  -3   3 26993.7 678.838  15
  -1  -3   3 31109.3 690.746   7
   1   3  -3 31529.4 602.732  19
  -1  -3   3 31902.8 617.317   2
  -1  -3   3 32169.3 669.539  11
  -1  -3   2 126074. 1378.89  21
   1   3  -2 126630. 1063.16   1
  -1  -3   2 122618. 1018.77   2
   1   3  -2 122953. 1069.88  18
  -1  -3   2 131092. 1266.64  11
  -1  -3   2 130738. 1275.31  12
   1   3  -2 127245. 1436.40  23
   1   3  -2 127923. 1216.89  19
   1   3  -2 127856. 1274.31  17
  -1  -3   2 129064. 1287.80  17
   1   3  -2 129235. 1265.48  12
  -1  -3   2 125795. 1360.20  20
   1   3  -2 126840. 1263.17   6
   1   3  -2 128387. 1493.99  16
  -1  -3   2 128971. 1387.71   7
   1   3  -2 128144. 1208.27  11
   1   3  -2 131293. 1217.55  22
  -1  -3   2 121923. 1344.95  15
  -1  -3   2 126140. 1229.12  22
  -1  -3   2 129202. 1283.51   6
   1   3  -1 50456.4 735.866  11
  -1  -3   1 52721.2 865.860  12
  -1  -3   1 44149.5 505.564  14
   1   3  -1 52596.6 870.502  12
  -1  -3   1 50046.4 496.977   2
   1   3  -1 52158.5 801.283  18
   1   3  -1 50464.5 774.364  15
  -1  -3   1 54901.0 898.791  17
   1   3  -1 50249.8 924.330  16
  -1  -3   1 52788.8 879.832   6
   1   3  -1 52224.4 775.483   1
   1   3  -1 54146.6 884.132  21
   1   3  -1 51385.9 730.983  22
  -1  -3   1 50334.7 812.733  15
   1   3  -1 52633.5 941.668  23
   1   3  -1 49688.5 849.455   6
   1   3  -1 51212.7 867.756  17
  -1  -3   1 53099.3 886.104  21
   1   3  -1 52465.6 814.822  19
   1   3  -1 55247.3 952.608   4
   1   3   0 1298.03 157.774  16
   1   3   0 1648.54 172.184  12
   1   3   0 1343.59 153.971   8
  -1  -3   0 1452.94 136.711  15
   1   3   0 1349.16 131.732  11
   1   3   0 1492.73 164.707  18
  -1  -3   0 1301.74 165.519   9
   1   3   0 1544.66 179.475  23
   1   3   0 1531.50 175.171  17
   1   3   0 1553.64 169.225   4
   1   3   0 1464.00 131.361  22
   1   3   0 1333.87 129.697  15
  -1  -3   0 1283.79 94.1325   5
   1   3   0 1452.58 154.278  21
  -1  -3   0 1398.17 154.123   1
   1   3   0 1450.89 169.563   6
  -1  -3   0 1405.57 166.127  16
   1   3   0 1515.05 151.425   1
  -1  -3  -1-17.1429 81.6194   1
   1   3   1-17.5039 45.8785  15
   1   3   1 141.396 95.4608  23
  -1  -3  -1 56.1986 50.9323  16
   1   3   1 103.868 81.0545  16
   1   3   1 76.9078 83.2179   6
   1   3   1 64.8646 86.2264  17
   1   3   1-14.5502 79.0409  18
  -1  -3  -1 51.1631 49.6960  15
   1   3   1 45.3710 72.3159   8
   1   3   1 60.8306 61.2044   9
   1   3   1 9.77841 59.5756  21
   1   3   2 20421.1 256.334  14
  -1  -3  -2 22269.7 688.072   4
   1   3   2 22813.4 707.782   6
  -1  -3  -2 21255.0 483.783  15
   1   3   2 22440.9 710.296  18
   1   3   2 23292.7 513.983  15
   1   3   2 22077.4 682.861   8
   1   3   2 22305.2 648.502  16
   1   3   2 20573.9 258.072   2
   1   3   2 22246.5 702.329  17
   1   3   2 24123.9 683.576   9
   1   3   2 22175.0 688.711  23
  -1  -3  -2 22914.1 700.150   1
   1   3   3 53128.7 1174.36  13
  -1  -3  -3 53862.4 1158.30   1
   1   3   3 53463.6 843.320  15
   1   3   3 52604.1 1104.91  23
  -1  -3  -3 53601.5 1147.14  12
   1   3   3 54668.5 609.330  14
   1   3   3 53971.3 605.018   2
   1   3   3 54718.9 1168.27   6
   1   3   3 55339.6 1180.26  17
   1   3   3 52618.0 1034.96  16
   1   3   3 51911.3 1157.42  18
   1   3   3 53477.5 1134.15   8
  -1  -3  -3 53368.5 1122.57   4
  -1  -3  -4 2132.63 258.825   1
   1   3   4 2251.75 266.819   6
  -1  -3  -4 2511.07 247.341   9
   1   3   4 2616.85 292.408  18
   1   3   4 2315.86 270.747  13
   1   3   4 2103.15 258.325  17
   1   3   4 2190.54 235.126  16
   1   3   4 2101.76 247.893   8
  -1  -3  -4 2577.69 268.933   4
   1   3   4 2255.98 157.532  14
   1   3   4 2791.02 283.314  23
   1   3   4 2734.08 213.164  15
   1   3   4 2510.89 163.566   2
  -1  -3  -4 2278.27 266.272  12
  -1  -3  -5 131.798 117.498   4
   1   3   5 365.123 137.186  13
   1   3   5 219.783 98.2926  16
  -1  -3  -5 170.544 113.970  12
   1   3   5 286.794 125.035  18
   1   3   5 236.385 74.1299  14
  -1  -3  -5 411.486 125.579   9
   1   3   5 337.997 136.029  17
  -1  -3  -5 226.240 143.740   1
   1   3   5 164.915 87.9259  15
   1   3   5 231.438 111.529   6
   1   3   5 128.226 115.992  23
   1   3   5 347.944 133.939   8
  -1  -3  -6 19855.5 839.760  12
   1   3   6 19872.0 874.979  13
   1   3   6 20146.7 875.257  19
   1   3   6 19428.7 823.912   8
  -1  -3  -6 21781.9 858.166   4
   1   3   6 19249.6 834.092  17
   1   3   6 21092.2 869.183   6
  -1  -3  -6 21653.1 788.535   9
   1   3   6 20696.0 764.793  16
   1   3   6 20338.1 660.206  15
  -1  -3  -6 20295.5 885.933   1
   1   3   6 21134.7 901.628  18
   1   3   6 21175.1 609.032  14
   1   3   6 19655.3 795.680  23
  -1  -3  -7 154.215 98.1738   4
   1   3   7 368.827 140.959  23
   1   3   7-35.8529 125.812  13
  -1  -3  -7 69.4682 93.6091   9
   1   3   7 232.510 116.719   6
  -1  -3  -7 47.9737 147.593  12
   1   3   7 92.1758 111.984  17
   1   3   7-100.214 131.247  18
   1   3   7 275.861 148.634   8
  -1  -3  -7 65.8471 134.735   1
   1   3   7 207.841 105.860  16
   1   3   7-37.5508 125.221  19
   1   3   8 4604.68 478.226  18
   1   3   8 4885.87 479.042  17
   1   3   8 5084.25 455.438  23
   1   3   8 5371.71 497.905   7
   1   3   8 5672.26 535.831  19
  -1  -3  -8 5566.23 505.041  12
  -1  -3  -8 4728.04 447.659   4
  -1  -3  -8 5332.96 526.742   1
   1   3   8 4934.52 480.890   8
   1   3   8 5385.18 510.390  20
   1   3   8 5185.70 513.582  13
   1   3   8 5646.91 513.582   6
   1   3   9 49.8545 122.187  20
   1   3   9 90.5588 93.7863  22
   1   3   9-265.660 153.884   7
   1   3   9 126.591 141.476  17
  -1  -3  -9 220.026 123.925  12
   1   3   9-168.580 167.917  21
   1   3   9-62.9315 137.529  19
   1   3   9 10.0690 143.543  18
   1   3   9 237.478 156.647  13
   1   3   9-47.7224 111.080   8
  -1  -4  12 141.852 139.092   7
  -1  -4  12-25.0072 104.040  20
  -1  -4  12-3.86245 101.206  21
   1   4 -12-170.096 109.514  10
   1   4 -12 147.357 151.138  11
   1   4 -12 131.404 182.560   3
  -1  -4  12-79.1367 146.160  22
  -1  -4  11 1418.33 287.977  22
   1   4 -11 1383.89 282.873  11
  -1  -4  11 1438.41 257.513  20
  -1  -4  11 1297.19 224.426  19
  -1  -4  11 1253.31 236.271   7
   1   4 -11 1784.75 314.170   3
  -1  -4  11 1441.66 291.499  21
   1   4 -11 1494.00 243.636  10
   1   4 -10 47103.0 1442.68  11
  -1  -4  10 45631.4 1286.68  20
  -1  -4  10 45899.3 1290.56   7
   1   4 -10 49370.9 1445.93   3
  -1  -4  10 43384.2 1317.52  22
   1   4 -10 46058.7 1183.43  10
  -1  -4  10 44686.6 1124.22  19
  -1  -4  10 46279.8 1364.81  21
  -1  -4   9 22455.7 850.946   7
   1   4  -9 22662.4 773.687  10
  -1  -4   9 23216.5 866.704  20
  -1  -4   9 23626.3 923.057  21
   1   4  -9 23376.9 528.560   1
  -1  -4   9 23236.2 904.848  22
  -1  -4   9 23417.6 760.690  19
   1   4  -9 22617.3 916.032   3
  -1  -4   9 23475.5 504.816  13
   1   4  -9 22441.0 926.763  11
  -1  -4   8 391.271 75.7343  13
  -1  -4   8 489.711 149.351  22
  -1  -4   8 284.652 137.285  21
   1   4  -8 333.955 128.144  11
   1   4  -8 351.493 108.873  10
  -1  -4   8 402.826 139.153   7
   1   4  -8 434.315 150.355   3
  -1  -4   8 499.796 67.2501  12
   1   4  -8 420.938 73.1584   1
  -1  -4   8 420.713 117.616  19
  -1  -4   8 654.496 168.205  20
   1   4  -7 753.112 85.0972  13
  -1  -4   7 471.399 119.351  19
  -1  -4   7 608.585 83.7283  17
  -1  -4   7 765.783 160.437  20
  -1  -4   7 649.093 87.7393   6
   1   4  -7 596.093 121.916  10
   1   4  -7 707.928 81.7887   1
  -1  -4   7 803.965 86.2836  12
  -1  -4   7 661.226 158.568   7
  -1  -4   7 756.720 181.910  21
   1   4  -7 675.563 164.523  11
  -1  -4   7 592.341 151.264  22
   1   4  -7 515.840 149.357   3
  -1  -4   6 266.269 119.542  22
   1   4  -6 332.454 121.137  11
   1   4  -6 349.673 56.1745   1
  -1  -4   6 350.757 68.0186   6
  -1  -4   6 416.258 145.121  21
   1   4  -6 471.041 112.810  10
  -1  -4   6 284.082 91.2589  19
  -1  -4   6 334.804 125.016  20
  -1  -4   6 309.596 66.3461  17
  -1  -4   6 357.200 116.303   4
   1   4  -6 489.756 144.393   3
  -1  -4   6 468.059 140.206   7
  -1  -4   6 424.715 75.2482  12
   1   4  -6 446.944 67.8073  13
  -1  -4   5 2444.49 255.362  21
   1   4  -5 2233.64 166.673   6
  -1  -4   5 2566.21 177.182  12
  -1  -4   5 2215.21 165.921   6
  -1  -4   5 2539.73 236.017  22
   1   4  -5 2483.05 231.669  11
  -1  -4   5 2473.56 210.169  19
  -1  -4   5 2100.51 222.790   4
   1   4  -5 2445.54 243.945   3
   1   4  -5 2418.52 142.736   1
  -1  -4   5 2360.26 170.373  17
  -1  -4   5 2412.80 245.133  20
   1   4  -5 2420.56 112.802   8
   1   4  -5 2576.30 245.772  23
  -1  -4   5 2320.66 239.511   7
   1   4  -5 2222.03 166.086  17
   1   4  -5 2309.14 141.188  13
  -1  -4   4 11733.3 494.977   7
  -1  -4   4 11499.7 484.675   4
   1   4  -4 11122.2 386.818   6
  -1  -4   4 11089.3 445.072  22
   1   4  -4 10792.8 525.130  16
  -1  -4   4 11333.2 428.655   2
   1   4  -4 11294.4 476.895   3
  -1  -4   4 11391.7 426.182  19
  -1  -4   4 11306.2 384.703   6
   1   4  -4 11070.1 259.858  18
  -1  -4   4 11404.1 486.907  20
   1   4  -4 11075.6 389.933  17
   1   4  -4 11275.5 442.400  11
  -1  -4   4 11244.8 385.554  17
  -1  -4   4 10395.0 477.676  21
  -1  -4   4 11915.4 391.994  12
   1   4  -4 11207.3 487.398  23
   1   4  -4 11220.8 320.659  13
  -1  -4   3 28369.3 758.944   4
   1   4  -3 26381.1 699.622   3
   1   4  -3 29670.2 663.619  12
   1   4  -3 28144.0 651.898   6
  -1  -4   3 29290.0 652.585  12
   1   4  -3 27048.4 557.736   1
  -1  -4   3 28360.7 672.466  11
  -1  -4   3 29354.8 659.950   6
  -1  -4   3 29716.8 667.659  17
   1   4  -3 27170.3 804.074  16
  -1  -4   3 27736.0 653.937  22
   1   4  -3 27745.9 638.685  11
   1   4  -3 27422.0 755.122  23
  -1  -4   3 26856.3 590.811   2
  -1  -4   3 27632.3 767.550  15
  -1  -4   3 28074.4 747.119  21
   1   4  -3 27801.7 652.432  17
  -1  -4   3 28211.7 752.841   7
   1   4  -3 27679.4 528.317  18
   1   4  -3 28578.1 650.095  22
   1   4  -3 26604.5 532.244  13
  -1  -4   2 163742. 1772.99  21
   1   4  -2 171130. 1690.51  12
  -1  -4   2 167157. 1665.37  12
  -1  -4   2 163139. 1784.25  20
   1   4  -2 164972. 1496.46  18
  -1  -4   2 167234. 1809.06   7
  -1  -4   2 162157. 1846.90   4
   1   4  -2 163903. 1666.28   6
  -1  -4   2 175864. 1726.50   6
   1   4  -2 166731. 1876.38  23
  -1  -4   2 175646. 1730.95  17
  -1  -4   2 161811. 1218.38   2
   1   4  -2 165963. 1474.47  11
   1   4  -2 166357. 1722.62   3
   1   4  -2 165462. 1498.62   1
   1   4  -2 165710. 1942.47  16
  -1  -4   2 165191. 1326.35  14
   1   4  -2 170835. 1486.84  22
   1   4  -2 167057. 1693.46  17
   1   4  -1 35777.4 809.345   3
  -1  -4   1 36527.2 496.902  14
   1   4  -1 37907.9 916.309  16
  -1  -4   1 38412.6 855.042  21
  -1  -4   1 36770.6 829.263  12
   1   4  -1 39453.3 791.345   1
   1   4  -1 38476.9 689.544  22
   1   4  -1 36865.5 679.471  11
   1   4  -1 36322.1 784.763  18
   1   4  -1 37808.8 778.179  15
  -1  -4   1 37981.5 940.874   9
   1   4  -1 37422.9 854.427  17
  -1  -4   1 36912.5 659.013   5
  -1  -4   1 35234.4 444.929   2
   1   4  -1 39012.9 864.773   6
   1   4  -1 36672.2 904.328  23
  -1  -4   1 38191.6 817.693  15
  -1  -4   0 1497.23 193.009  12
   1   4   0 1440.62 196.961  17
   1   4   0 1295.10 140.114  11
  -1  -4   0 1344.29 201.111   9
   1   4   0 1474.22 143.897  22
  -1  -4   0 1613.95 121.427   5
  -1  -4   0 1489.08 162.447  15
   1   4   0 1397.41 183.452  18
   1   4   0 1391.91 153.335  15
   1   4   0 1484.94 191.586   6
   1   4   0 1357.92 188.339  16
   1   4   0 1525.36 213.800  23
   1   4   0 1279.34 171.781   8
  -1  -4  -1 3877.10 110.113   5
  -1  -4  -1 3831.14 314.227  12
   1   4   1 4237.83 318.066   8
   1   4   1 4491.87 339.099  18
  -1  -4  -1 4102.81 323.037   9
   1   4   1 4138.37 332.570  17
  -1  -4  -1 4524.72 265.398  15
   1   4   1 4025.21 250.240  15
   1   4   1 4327.83 337.751   6
   1   4   1 4416.18 329.696  16
  -1  -4  -1 4430.55 342.051   4
   1   4   1 4591.82 350.328  23
   1   4   2 441.401 140.834  16
   1   4   2 509.722 109.521  15
   1   4   2 566.296 156.480  23
  -1  -4  -2 561.679 155.902   1
   1   4   2 451.642 151.707  18
  -1  -4  -2 326.944 85.1606  15
   1   4   2 771.010 182.472  17
  -1  -4  -2 444.137 138.072   9
   1   4   2 509.646 153.956   6
   1   4   2 618.233 158.864   8
  -1  -4  -2 434.326 131.985  12
  -1  -4  -2 549.469 153.911   4
  -1  -4  -3 7973.25 498.033  12
  -1  -4  -3 7103.27 474.092   1
   1   4   3 8094.19 514.236  13
   1   4   3 7924.07 461.834  16
   1   4   3 8638.60 522.854   6
   1   4   3 8427.04 378.084  15
   1   4   3 7853.80 499.988  17
   1   4   3 8000.40 492.163   8
   1   4   3 6789.32 143.008  14
  -1  -4  -3 8414.55 479.286   9
   1   4   3 9460.99 533.219  23
  -1  -4  -3 8314.08 506.491   4
   1   4   3 8460.47 523.150  18
   1   4   4 175.339 132.141  17
  -1  -4  -4 21.3547 97.4440  12
   1   4   4 72.1938 80.1461  16
   1   4   4 6.75691 99.6021  13
   1   4   4 74.3393 36.2444  14
   1   4   4 41.1434 62.7433  15
   1   4   4 18.1548 96.6192  18
  -1  -4  -4 91.9500 90.2758   9
   1   4   4 12.4902 101.502   8
  -1  -4  -4 160.969 141.339   1
   1   4   4 17.8440 101.378  23
   1   4   4 123.509 125.561   6
  -1  -4  -4-24.0270 96.8452   4
  -1  -4  -5 35296.1 1137.80   4
   1   4   5 36666.4 1191.70  17
  -1  -4  -5 34030.7 1137.88  12
  -1  -4  -5 35719.2 1065.94   9
   1   4   5 35249.6 1118.04  23
   1   4   5 35909.6 1170.82   6
   1   4   5 37102.2 1070.77  16
   1   4   5 34263.9 1166.22  18
  -1  -4  -5 35524.4 1194.46   1
   1   4   5 36483.3 1198.64  13
   1   4   5 35642.6 1147.33   8
   1   4   5 36797.0 866.992  15
   1   4   6 47548.1 1424.36   6
   1   4   6 49146.4 1380.53  23
   1   4   6 48623.2 1475.18  18
   1   4   6 46548.9 1385.14   8
  -1  -4  -6 48612.7 1296.85   9
   1   4   6 46197.8 1413.24  17
  -1  -4  -6 48240.3 1410.06   4
  -1  -4  -6 48872.3 1443.35  12
   1   4   6 48016.6 1265.01  16
   1   4   6 48389.8 1464.48  13
   1   4   7 4112.83 468.998  19
   1   4   7 4416.61 438.968  23
   1   4   7 5036.23 515.694  18
   1   4   7 4637.99 482.627  17
   1   4   7 4222.31 467.718  13
  -1  -4  -7 4296.87 465.281  12
   1   4   7 4758.25 469.282   8
  -1  -4  -7 4139.44 440.509   4
   1   4   7 4431.01 471.764   6
  -1  -4  -8 6.55767 79.9236   4
   1   4   8-91.0819 107.782  13
   1   4   8-459.391 191.636   8
   1   4   8-150.539 163.011   6
   1   4   8-328.000 163.902  19
   1   4   8 175.091 154.076  18
   1   4   8 117.835 109.714  23
  -1  -4  -8 6.02807 75.3472  12
   1   4   8 27.6593 161.162  17
  -1  -5  12 8231.06 663.076  21
   1   5 -12 6113.05 612.337  11
  -1  -5  12 7312.46 604.574   7
   1   5 -12 7150.13 648.486   3
  -1  -5  12 7725.52 618.225  20
  -1  -5  12 8371.37 665.987  22
  -1  -5  11 344.679 159.038   7
  -1  -5  11 452.803 139.228  19
   1   5 -11 116.004 134.824  11
  -1  -5  11 382.820 188.249  21
  -1  -5  11 489.473 204.705  22
  -1  -5  11 307.797 152.978  20
   1   5 -11 513.830 209.094   3
   1   5 -11 668.087 175.542  10
   1   5 -10 7491.22 593.594  11
  -1  -5  10 7339.61 468.362   4
  -1  -5  10 8430.54 502.137  19
  -1  -5  10 8125.01 571.719   7
  -1  -5  10 8789.42 611.262  22
   1   5 -10 8081.93 513.404  10
   1   5 -10 8555.66 619.067   3
  -1  -5  10 8161.25 599.339  21
  -1  -5  10 8935.63 594.867  20
  -1  -5   9 2349.35 273.338   4
  -1  -5   9 2551.36 271.232  19
  -1  -5   9 2351.23 322.784  21
  -1  -5   9 2608.55 326.814  20
   1   5  -9 2477.68 329.978   3
   1   5  -9 2372.37 319.070  11
   1   5  -9 2518.23 278.106  10
  -1  -5   9 2182.77 303.762  22
  -1  -5   9 2633.63 326.559   7
  -1  -5   8 5523.91 433.428  22
   1   5  -8 5104.87 223.103   1
   1   5  -8 5177.30 429.359   3
  -1  -5   8 4603.31 395.001  20
  -1  -5   8 4451.18 354.932   4
  -1  -5   8 5476.14 369.894  19
  -1  -5   8 4429.09 392.410   7
  -1  -5   8 5626.15 455.850  21
   1   5  -8 5085.52 360.335  10
   1   5  -8 5017.89 418.051  11
   1   5  -7 36317.2 590.357   1
   1   5  -7 35335.6 895.442  10
   1   5  -7 34566.1 1002.19  11
   1   5  -7 34382.1 1023.15   3
  -1  -5   7 36056.3 606.212  12
  -1  -5   7 35578.1 1008.17  22
  -1  -5   7 35435.7 608.115  17
  -1  -5   7 34708.5 1018.11  20
  -1  -5   7 35846.8 608.284   6
  -1  -5   7 37705.2 1092.16  21
  -1  -5   7 34794.9 1022.28   7
   1   5  -7 36419.6 605.470  13
  -1  -5   7 36527.0 908.674  19
  -1  -5   7 34677.9 946.167   4
  -1  -5   6 66879.7 1393.01  21
   1   5  -6 69673.5 1346.00  23
   1   5  -6 70333.6 960.980   6
  -1  -5   6 70806.1 945.038  12
   1   5  -6 67685.7 1194.94  10
   1   5  -6 66135.0 617.224   8
  -1  -5   6 67976.4 936.871   6
  -1  -5   6 68019.2 1308.86   4
   1   5  -6 68939.1 1309.92  11
   1   5  -6 69884.6 858.709  13
  -1  -5   6 70171.4 1390.91  20
  -1  -5   6 66723.3 1290.93  22
  -1  -5   6 70474.6 1400.05   7
   1   5  -6 69852.3 964.723  17
  -1  -5   6 66321.6 927.786  17
   1   5  -6 67796.6 627.209   8
   1   5  -6 71181.6 853.916   1
  -1  -5   6 68502.6 1205.97  19
   1   5  -6 68313.3 1362.61   3
  -1  -5   5 6649.51 314.738  12
   1   5  -5 6732.88 325.387   6
   1   5  -5 6238.18 407.843  23
  -1  -5   5 5318.57 374.074   4
   1   5  -5 6108.12 177.041  18
  -1  -5   5 6160.74 361.711  19
   1   5  -5 6635.82 371.339  10
   1   5  -5 6471.17 461.704  16
   1   5  -5 5748.26 386.610   3
   1   5  -5 6095.50 365.950  11
  -1  -5   5 6108.31 406.616  20
   1   5  -5 6579.24 324.878  17
   1   5  -5 6766.84 282.541  13
  -1  -5   5 6419.48 313.714  17
   1   5  -5 6194.10 241.709   8
  -1  -5   5 6228.75 421.019  21
  -1  -5   5 6623.17 388.326  22
  -1  -5   5 6845.12 431.814   7
  -1  -5   5 6516.22 314.579   6
   1   5  -4 18888.5 569.674  12
  -1  -5   4 17926.5 680.087   7
  -1  -5   4 17852.3 593.263  22
  -1  -5   4 17115.4 736.562   9
   1   5  -4 18190.4 582.584  11
  -1  -5   4 18317.7 686.145  21
   1   5  -4 17363.6 477.755  13
  -1  -5   4 18838.0 571.606  17
   1   5  -4 17623.1 432.293  18
  -1  -5   4 18822.0 563.038  12
   1   5  -4 18003.5 570.599  17
   1   5  -4 17792.0 736.367  16
   1   5  -4 17757.7 495.606   1
   1   5  -4 17411.6 556.439   6
  -1  -5   4 16145.1 645.017   4
  -1  -5   4 18298.0 561.730   6
   1   5  -4 17163.9 630.026   3
  -1  -5   4 17665.6 671.411  20
   1   5  -4 17104.0 668.702  23
   1   5  -3 893.441 147.505   6
  -1  -5   3 932.543 180.333  20
   1   5  -3 665.070 148.503   3
   1   5  -3 859.770 126.494  22
  -1  -5   3 869.393 114.436   2
  -1  -5   3 901.747 138.699  11
   1   5  -3 785.432 118.849   1
  -1  -5   3 781.772 164.712   7
  -1  -5   3 646.020 158.131   4
   1   5  -3 636.186 152.449  23
  -1  -5   3 745.679 161.642  21
  -1  -5   3 741.046 133.163  12
   1   5  -3 797.889 120.069  18
  -1  -5   3 882.368 142.442  22
   1   5  -3 794.003 126.209  11
   1   5  -3 945.500 155.122  17
  -1  -5   3 876.571 128.891  14
   1   5  -3 781.143 177.653  16
  -1  -5   3 653.956 173.795   9
   1   5  -2 36790.1 993.011  23
   1   5  -2 35892.3 883.335   3
  -1  -5   2 37132.8 887.657  12
   1   5  -2 37115.7 908.156  17
  -1  -5   2 37041.7 958.432  20
  -1  -5   2 36137.1 984.378   4
   1   5  -2 37381.4 1036.57  16
  -1  -5   2 37907.4 939.402  21
  -1  -5   2 37130.4 667.172  14
  -1  -5   2 34538.5 592.330   2
   1   5  -2 38088.7 906.190  15
   1   5  -2 36883.6 899.701   6
   1   5  -2 37427.4 824.499  18
  -1  -5   2 37216.7 961.993   7
  -1  -5   2 37385.5 1062.45   9
   1   5  -2 36655.8 738.020  22
   1   5  -2 37186.8 744.385  11
  -1  -5   1 1829.26 221.395  12
   1   5  -1 2247.90 272.846  23
   1   5  -1 1747.48 208.236  18
  -1  -5   1 1853.94 115.168   2
   1   5  -1 1795.73 170.137  11
   1   5  -1 2159.15 215.051  15
  -1  -5   1 2085.81 259.445   4
   1   5  -1 2084.81 240.082   6
  -1  -5   1 2140.33 182.631   5
   1   5  -1 1914.81 235.474  17
  -1  -5   1 1613.08 242.253   9
   1   5  -1 1819.24 168.931  22
   1   5  -1 2026.47 229.235   3
  -1  -5   1 1986.06 117.788  14
  -1  -5   1 2016.67 235.768  21
   1   5  -1 1955.26 255.141  16
  -1  -5   1 2109.85 111.846   2
   1   5   0 4417.57 360.177   6
   1   5   0 4721.36 264.092  22
  -1  -5   0 4049.46 354.315   4
   1   5   0 4215.99 338.916  18
  -1  -5   0 4656.86 222.012   5
  -1  -5   0 4266.12 372.778   9
   1   5   0 4636.26 368.711  17
  -1  -5   0 4275.82 345.554  12
   1   5   0 4963.18 388.905  16
   1   5   0 4559.74 343.925   8
   1   5   0 3877.34 349.550  23
   1   5   0 4557.15 301.485  15
   1   5   0 4113.80 252.716  11
   1   5   1 63830.8 1341.68   8
  -1  -5  -1 64004.8 1422.67   4
   1   5   1 64493.1 1398.31   6
  -1  -5  -1 57879.9 439.433   5
  -1  -5  -1 64359.9 1382.68  12
   1   5   1 65287.5 1432.89  23
   1   5   1 64329.5 1372.13  16
   1   5   1 64648.4 1372.18  18
   1   5   1 65468.0 1114.37  15
   1   5   1 63157.9 1392.56  17
   1   5   1 65812.2 1014.54  22
  -1  -5  -1 63846.8 1402.10   9
   1   5   1 64626.9 1020.61  11
   1   5   2 16184.8 715.424   8
   1   5   2 17297.7 574.817  15
  -1  -5  -2 17440.6 753.233   9
   1   5   2 16833.6 760.087   6
   1   5   2 16753.5 761.038  17
   1   5   2 16468.7 749.325  23
   1   5   2 15974.4 731.891  18
  -1  -5  -2 16715.5 744.183  12
  -1  -5  -2 16007.4 740.009   4
   1   5   2 16969.8 725.810  16
   1   5   3 42.5868 115.210  13
  -1  -5  -3 100.956 84.4223   9
  -1  -5  -3-32.6210 98.3399   4
   1   5   3 127.501 146.469  17
   1   5   3 0.70973 103.030   6
  -1  -5  -3 238.500 125.904  12
   1   5   3 201.594 129.896  16
   1   5   3 316.375 170.972  23
   1   5   3 77.3498 55.5274  15
   1   5   3 235.121 142.982   8
   1   5   3 86.7652 137.256  18
   1   5   4 559.853 196.414  18
  -1  -5  -4 269.986 152.967  12
   1   5   4 319.189 153.226   6
  -1  -5  -4 413.291 154.674   4
   1   5   4 542.714 182.897  17
   1   5   4 618.647 184.246  23
   1   5   4 488.304 155.573  16
   1   5   4 353.268 110.196  15
   1   5   4 398.508 165.387   8
  -1  -5  -4 476.715 153.956   9
   1   5   4 362.034 166.414  13
   1   5   5 12999.2 783.261  17
  -1  -5  -5 12388.7 758.599  12
   1   5   5 12740.2 769.929   6
  -1  -5  -5 12211.9 689.587   9
   1   5   5 13011.2 700.794  16
   1   5   5 13770.1 775.411   8
  -1  -5  -5 12982.9 768.842   4
   1   5   5 13468.2 802.924  18
   1   5   5 13619.9 773.425  23
   1   5   5 12097.2 754.895  13
  -1  -5  -6 4731.70 505.124  12
   1   5   6 5384.60 516.707  23
   1   5   6 4490.87 495.843  18
  -1  -5  -6 4540.39 442.271   9
   1   5   6 4635.15 496.770  17
   1   5   6 5235.14 459.378  16
   1   5   6 5573.76 531.592   8
  -1  -5  -6 4623.46 488.041   4
   1   5   6 4815.80 504.546   6
   1   5   6 4549.00 503.312  13
   1   5   7 13034.1 832.201   8
   1   5   7 12886.5 812.359  23
  -1  -5  -7 12775.5 847.842  12
  -1  -5  -7 12667.3 832.944   4
   1   5   7 13383.4 875.732  18
   1   5   7 12538.7 847.507  17
   1   5   7 12314.8 847.431  19
   1   5   7 12499.0 849.991   6
   1   5   7 14010.8 893.918  13
  -1  -6  12 1131.67 282.059  20
  -1  -6  12 781.742 220.037   7
   1   6 -11 465.828 175.046   3
  -1  -6  11 215.581 144.300  20
  -1  -6  11 280.311 123.254  19
   1   6 -11 439.062 144.476  10
  -1  -6  11 480.127 196.491   7
   1   6 -11 182.462 141.877  11
  -1  -6  11 478.982 192.113  21
  -1  -6  11 637.426 203.062  22
  -1  -6  10 137.503 118.067  21
  -1  -6  10 167.599 150.272  20
  -1  -6  10 261.020 176.978  22
   1   6 -10-55.7895 116.110  11
   1   6 -10 43.5275 98.8234  10
  -1  -6  10 187.270 117.245   4
   1   6 -10 33.7069 124.014   3
  -1  -6  10 41.6993 101.175  19
  -1  -6  10 308.353 160.607   7
  -1  -6   9 1004.63 225.319  20
  -1  -6   9 1027.03 195.774  19
   1   6  -9 997.410 192.659  10
  -1  -6   9 1246.63 250.681  22
   1   6  -9 1025.95 231.947   3
  -1  -6   9 1101.35 235.178  21
   1   6  -9 1172.89 233.341  11
  -1  -6   9 1149.96 234.585   7
  -1  -6   9 842.095 184.691   4
  -1  -6   8 8776.68 574.652  20
  -1  -6   8 8055.13 478.689  19
   1   6  -8 8578.67 570.934   3
   1   6  -8 8605.94 552.977  11
  -1  -6   8 8134.53 505.340   4
  -1  -6   8 9696.53 602.999   7
  -1  -6   8 8487.18 547.934  22
  -1  -6   8 9587.50 618.935  21
   1   6  -8 9051.46 508.760  10
  -1  -6   7 50913.6 810.704  12
   1   6  -7 51932.9 836.053   6
   1   6  -7 49128.9 1135.73  10
   1   6  -7 49192.8 1220.73  11
  -1  -6   7 47576.2 1201.91  22
  -1  -6   7 48592.6 1314.30  21
   1   6  -7 50609.4 1261.70  23
  -1  -6   7 48634.8 1297.69   7
   1   6  -7 50011.9 1287.73   3
   1   6  -7 51718.1 791.177   1
   1   6  -7 52377.7 844.366  17
  -1  -6   7 47990.4 1209.14   4
  -1  -6   7 48433.2 1289.60  20
   1   6  -6 17485.9 544.540   6
  -1  -6   6 15843.8 805.946   9
   1   6  -6 16139.9 637.461  10
  -1  -6   6 16997.1 753.751  21
   1   6  -6 15850.7 651.346  11
   1   6  -6 16689.4 536.913  17
  -1  -6   6 16990.5 747.884  20
  -1  -6   6 16662.6 743.542   7
  -1  -6   6 17141.4 526.002  12
  -1  -6   6 16744.1 674.533  22
   1   6  -6 16012.2 704.653   3
  -1  -6   6 16502.5 710.221   4
   1   6  -6 17139.1 733.242  23
   1   6  -6 16439.6 424.524   8
  -1  -6   6 16905.8 660.118  19
   1   6  -5 456.227 150.392  23
   1   6  -5 573.107 148.376   3
   1   6  -5 554.533 84.0532  18
   1   6  -5 487.559 128.570  10
   1   6  -5 473.527 120.924  17
  -1  -6   5 396.973 123.675  22
  -1  -6   5 676.194 209.644   9
   1   6  -5 488.924 110.704   6
  -1  -6   5 436.627 110.282  12
  -1  -6   5 430.057 161.983  20
   1   6  -5 576.151 172.144  16
   1   6  -5 265.506 105.908  11
  -1  -6   5 409.382 152.580   4
  -1  -6   5 604.575 169.416  21
  -1  -6   5 548.869 173.336   7
   1   6  -4 10017.7 567.996  23
  -1  -6   4 9020.84 591.357   9
   1   6  -4 10371.7 486.538   6
  -1  -6   4 9840.17 463.587  12
   1   6  -4 9990.76 609.823  16
  -1  -6   4 11602.4 596.506  21
  -1  -6   4 9562.16 548.728  20
   1   6  -4 9990.82 393.596  18
   1   6  -4 9983.46 480.465  17
   1   6  -4 10063.3 522.549   3
  -1  -6   4 9661.83 463.755  22
  -1  -6   4 9937.13 561.977   7
   1   6  -4 10484.9 460.594  11
  -1  -6   4 9515.93 547.723   4
   1   6  -3 24268.8 660.676  11
  -1  -6   3 22832.1 737.327  12
  -1  -6   3 24062.0 857.822  20
  -1  -6   3 25620.0 859.370  21
   1   6  -3 25066.5 941.208  16
   1   6  -3 24176.1 772.587   6
   1   6  -3 23389.3 765.408  17
   1   6  -3 23083.7 671.204  18
   1   6  -3 23175.3 860.844  23
  -1  -6   3 22694.4 919.641   9
  -1  -6   3 23164.3 581.669   2
  -1  -6   3 23457.0 847.624   7
   1   6  -3 24052.4 795.025   3
  -1  -6   3 22401.8 844.259   4
  -1  -6   2 16627.6 666.131  12
   1   6  -2 16331.7 672.863  17
  -1  -6   2 17143.5 699.197  21
  -1  -6   2 16946.9 458.228   2
   1   6  -2 16509.8 626.869  18
  -1  -6   2 16511.4 449.385  14
   1   6  -2 15878.5 646.667  15
  -1  -6   2 16374.5 778.890   9
   1   6  -2 16380.5 762.082  16
  -1  -6   2 16397.4 408.313   2
  -1  -6   2 15982.3 730.777   4
   1   6  -2 16147.4 519.151  11
   1   6  -2 16683.6 747.629  23
   1   6  -2 17041.4 684.140   6
   1   6  -2 15722.4 642.933   3
  -1  -6   1 881.792 61.1681   2
   1   6  -1 783.168 171.062   3
   1   6  -1 826.678 177.479   8
   1   6  -1 1170.58 197.499  18
   1   6  -1 1197.52 204.507   6
   1   6  -1 981.484 134.235  11
   1   6  -1 1131.05 209.985  17
   1   6  -1 1169.33 228.717  23
  -1  -6   1 1038.13 219.716   9
  -1  -6   1 870.530 64.0887   2
   1   6  -1 980.373 173.716  15
   1   6  -1 1203.02 220.561  16
  -1  -6   1 870.808 64.5930  14
  -1  -6   1 1053.46 223.147   4
  -1  -6   1 1001.02 195.477  12
   1   6   0 32009.8 1035.26   6
  -1  -6   0 32634.4 1028.73  12
   1   6   0 32311.6 1074.05  16
   1   6   0 33036.5 1099.24  23
   1   6   0 31335.0 989.008  18
   1   6   0 31902.9 1038.93  17
  -1  -6   0 30868.5 1078.95   9
   1   6   0 31185.6 977.145   8
   1   6   0 32887.6 883.451  15
  -1  -6   0 31512.8 1067.62   4
   1   6   0 32669.5 724.748  11
  -1  -6  -1 82397.3 1716.05  12
  -1  -6  -1 79979.8 1754.24   9
   1   6   1 76742.3 1614.27   8
  -1  -6  -1 78700.6 1743.70   4
   1   6   1 79604.0 1718.35  17
   1   6   1 81781.9 1730.71  16
   1   6   1 79890.1 1668.89  18
   1   6   1 84825.8 1807.31  23
   1   6   1 82234.7 1188.03  11
   1   6   1 81466.6 1369.42  15
   1   6   1 80417.0 1717.60   6
   1   6   2 9512.38 630.582   6
   1   6   2 8374.39 563.413   8
   1   6   2 8956.50 596.914  18
   1   6   2 9707.28 637.105  17
  -1  -6  -2 9395.45 618.039   9
   1   6   2 9108.76 594.963  16
  -1  -6  -2 9188.75 612.611  12
   1   6   2 9003.95 454.655  15
  -1  -6  -2 9214.69 629.570   4
   1   6   2 9180.80 626.295  23
   1   6   2 9117.08 423.674  11
   1   6   3 1265.89 258.171  13
  -1  -6  -3 1128.76 253.182  12
   1   6   3 921.762 216.366  16
   1   6   3 1322.81 263.848  18
   1   6   3 1096.65 171.089  11
   1   6   3 888.826 250.179  17
   1   6   3 1237.85 250.556   8
   1   6   3 1079.44 249.757   6
   1   6   3 1104.92 253.159  23
  -1  -6  -3 1340.79 252.078   9
  -1  -6  -3 936.527 248.833   4
   1   6   4 3397.69 430.522  23
  -1  -6  -4 3420.77 419.249  12
   1   6   4 3372.85 422.231   6
   1   6   4 3359.27 423.226  13
   1   6   4 3151.05 413.106  18
   1   6   4 3278.25 418.142  17
  -1  -6  -4 2855.00 370.045   9
   1   6   4 3520.36 398.974  16
   1   6   4 2878.32 358.559   8
  -1  -6  -4 3272.16 417.068   4
   1   6   5 11431.3 792.951   6
  -1  -6  -5 11548.9 789.557  12
   1   6   5 11843.6 778.546   8
   1   6   5 12229.0 822.715  18
   1   6   5 10961.1 761.739  23
   1   6   5 11450.4 796.217  13
   1   6   5 11381.2 792.233  17
   1   6   5 11185.1 709.526  16
  -1  -6  -5 11928.5 813.814   4
  -1  -6  -5 10501.0 703.625   9
  -1  -6  -6 3112.08 439.193   4
   1   6   6 2563.91 392.460  23
  -1  -7  11 32274.0 1272.02  22
   1   7 -11 33415.2 1152.31  10
  -1  -7  11 34109.9 1126.60  19
  -1  -7  11 32757.7 1303.84  20
   1   7 -11 34834.4 1360.54  11
  -1  -7  11 35645.4 1363.20   7
  -1  -7  11 37327.0 1436.69  21
   1   7 -11 35868.1 1407.25   3
  -1  -7  10 236.183 136.666  20
  -1  -7  10-36.6629 134.890  21
   1   7 -10 88.5624 130.033   3
  -1  -7  10 208.568 202.036   9
  -1  -7  10-120.910 91.1831  19
   1   7 -10 122.193 84.2501  10
  -1  -7  10 251.628 129.338  22
   1   7 -10 53.7066 125.080  11
  -1  -7  10 149.972 127.606   4
  -1  -7  10-21.9604 118.231   7
  -1  -7   9 1470.82 286.010   7
   1   7  -9 775.011 187.428  11
   1   7  -9 1300.34 278.410   3
  -1  -7   9 1186.53 248.107  22
   1   7  -9 1529.92 236.512  10
  -1  -7   9 1175.83 296.340   9
  -1  -7   9 924.824 225.261  20
  -1  -7   9 1619.21 299.136  21
  -1  -7   9 1259.91 228.615   4
  -1  -7   9 1195.36 223.145  19
  -1  -7   8 772.625 186.324  22
   1   7  -8 898.830 222.086   3
  -1  -7   8 856.673 216.973  21
   1   7  -8 826.233 176.487  10
  -1  -7   8 695.345 173.723  19
  -1  -7   8 547.995 213.912   9
   1   7  -8 672.495 178.569  11
  -1  -7   8 743.788 216.946  20
  -1  -7   8 793.512 186.393   4
  -1  -7   8 492.919 170.432   7
   1   7  -7 14363.7 730.540  23
   1   7  -7 13190.0 640.261  10
  -1  -7   7 13420.0 663.243  22
   1   7  -7 13808.0 717.509   3
  -1  -7   7 15279.9 785.172  21
  -1  -7   7 12811.7 687.816   4
  -1  -7   7 13641.6 832.834   9
  -1  -7   7 13969.2 748.487  20
   1   7  -7 14508.4 679.816  11
  -1  -7   7 13797.5 750.529   7
   1   7  -6 3979.71 379.312   3
   1   7  -6 3564.46 334.712  10
   1   7  -6 4066.06 305.186   6
  -1  -7   6 3990.15 291.376  12
  -1  -7   6 3780.30 383.774   4
  -1  -7   6 3882.44 454.380   9
   1   7  -6 3411.20 316.906  11
  -1  -7   6 3664.01 382.169  20
  -1  -7   6 3996.88 406.232  21
   1   7  -6 3732.03 434.773  16
   1   7  -6 4859.93 278.205   8
  -1  -7   6 4229.33 422.930   7
   1   7  -6 4353.31 318.737  17
  -1  -7   6 4526.79 372.434  22
   1   7  -6 4106.89 404.072  23
   1   7  -5 33051.2 1109.16  23
  -1  -7   5 32761.7 879.662  12
   1   7  -5 34076.5 923.847   6
   1   7  -5 34478.5 831.986   8
   1   7  -5 33699.5 708.944  18
  -1  -7   5 33417.7 1120.84  20
  -1  -7   5 30726.9 1192.23   9
  -1  -7   5 35480.8 965.699  22
   1   7  -5 31946.2 975.202  10
   1   7  -5 33308.0 905.913  11
   1   7  -5 34065.8 934.898  17
   1   7  -5 35464.8 1245.50  16
  -1  -7   5 31666.7 1073.16   4
  -1  -7   5 38128.8 1169.00  21
  -1  -7   5 33352.9 1120.92   7
   1   7  -5 32365.7 1027.16   3
  -1  -7   4 16038.1 750.981  21
  -1  -7   4 14714.8 742.848   4
   1   7  -4 14145.1 663.449   3
   1   7  -4 16065.1 590.116  11
  -1  -7   4 15331.6 643.614  12
   1   7  -4 16019.0 830.090  16
   1   7  -4 14816.8 591.867   8
  -1  -7   4 15395.7 756.271  20
  -1  -7   4 14225.0 805.311   9
   1   7  -4 15891.3 675.346  17
   1   7  -4 14859.6 751.374  23
  -1  -7   4 13877.8 720.688   7
   1   7  -4 14951.6 552.916  18
   1   7  -4 15350.1 656.382   6
   1   7  -3 23164.3 948.893  23
   1   7  -3 24672.9 869.789   6
  -1  -7   3 22968.6 1015.74   9
   1   7  -3 24568.6 866.876   3
  -1  -7   3 25569.2 932.278  21
  -1  -7   3 24635.3 852.822  12
   1   7  -3 25819.6 708.996  11
   1   7  -3 24140.8 867.707  17
   1   7  -3 25187.1 1031.10  16
   1   7  -3 24401.4 805.857   8
  -1  -7   3 23627.0 955.370   4
   1   7  -3 25273.5 796.031  18
   1   7  -2 63.5930 57.5477  11
   1   7  -2 22.4272 114.240  16
   1   7  -2-63.1593 101.484   3
  -1  -7   2 29.7106 109.624   9
   1   7  -2-16.7745 113.158  17
  -1  -7   2 65.8318 98.3280  12
   1   7  -2 15.2147 116.089  23
  -1  -7   2-2.55409 110.263  21
   1   7  -2 101.786 94.1313   8
   1   7  -2 162.685 108.654   6
   1   7  -2-105.231 96.2869  18
  -1  -7   2-59.0310 134.131   4
  -1  -7   1 2643.80 320.012  12
   1   7  -1 2179.87 284.649  18
   1   7  -1 2230.39 328.156  16
   1   7  -1 2377.52 211.618  11
   1   7  -1 2575.09 351.207  23
   1   7  -1 2719.38 333.740  17
   1   7  -1 2412.78 308.218   6
  -1  -7   1 2343.08 345.164   9
   1   7  -1 2107.59 276.237   8
   1   7  -1 2461.38 285.633   3
  -1  -7   1 2519.48 339.156   4
   1   7  -1 2200.69 268.069  15
  -1  -7   0 6757.01 520.734  12
  -1  -7   0 5866.19 525.905   9
   1   7   0 6492.74 521.149   6
   1   7   0 5837.06 445.912   3
   1   7   0 6533.46 528.138  17
   1   7   0 6461.97 540.145  23
   1   7   0 6409.71 539.358  16
   1   7   0 5840.85 410.402  15
   1   7   0 5986.40 470.984   8
  -1  -7   0 6004.87 519.160   4
   1   7   0 6315.93 495.486  18
   1   7   1 3090.16 391.455  17
   1   7   1 3053.86 380.630   6
  -1  -7  -1 3197.11 392.219  12
   1   7   1 2719.08 353.484  18
   1   7   1 3159.91 291.040  15
   1   7   1 3239.49 371.761   8
  -1  -7  -1 2842.27 385.886   9
   1   7   1 2940.50 375.487  16
   1   7   1 3018.68 393.075  23
  -1  -7  -1 2749.22 366.797   4
   1   7   2 2368.20 369.482  23
   1   7   2 1823.52 329.677  17
  -1  -7  -2 2552.37 378.884  12
  -1  -7  -2 2738.94 387.027   9
   1   7   2 2618.95 355.593  16
   1   7   2 1748.75 311.598  18
   1   7   2 2341.13 336.333   8
   1   7   2 2739.75 391.402   6
  -1  -7  -2 2683.66 394.146   4
   1   7   3 21430.5 1075.28   6
  -1  -7  -3 20788.9 1046.36  12
   1   7   3 19556.2 980.468   8
   1   7   3 19958.1 1016.61  18
  -1  -7  -3 19233.8 993.127   9
   1   7   3 20113.3 1044.89  17
  -1  -7  -3 22476.1 1122.23   4
   1   7   3 19049.0 965.628  16
   1   7   3 20103.8 1026.35  13
   1   7   3 18934.6 1015.45  23
  -1  -7  -4 27394.0 1258.05  12
   1   7   4 26722.3 1248.24  17
   1   7   4 25405.4 1134.74  16
   1   7   4 27390.0 1251.58  18
  -1  -7  -4 26093.4 1243.97   4
  -1  -7  -4 26811.9 1192.83   9
   1   7   4 26102.2 1181.84   8
   1   7   4 24891.7 1202.75   6
   1   7   4 24273.7 1178.00  23
   1   7   4 26597.2 1229.36  13
  -1  -8  11 11046.4 760.961  22
   1   8 -11 10501.0 757.518  11
  -1  -8  10 2173.29 342.379  22
  -1  -8  10 2332.86 434.211   9
  -1  -8  10 2442.94 383.294  20
  -1  -8  10 1907.90 298.294  19
   1   8 -10 2185.90 337.632  11
   1   8 -10 1832.07 283.898  10
   1   8 -10 2585.35 387.942   3
  -1  -8  10 2844.58 428.993  21
  -1  -8  10 2277.00 366.342   7
  -1  -8   9 8735.67 677.370  21
   1   8  -9 8062.42 563.439  10
  -1  -8   9 7451.26 570.969  22
  -1  -8   9 7699.93 636.367   7
  -1  -8   9 7400.64 565.228   4
   1   8  -9 8032.67 629.035   3
  -1  -8   9 6508.09 590.846  20
   1   8  -9 7265.23 567.624  11
  -1  -8   9 7618.47 716.112   9
  -1  -8   8 7371.71 682.558   9
  -1  -8   8 6498.59 509.359  22
   1   8  -8 7094.08 526.519  11
  -1  -8   8 7330.11 612.620  20
   1   8  -8 7254.08 521.095  10
   1   8  -8 7737.39 593.093   3
  -1  -8   8 7252.29 601.410  21
  -1  -8   8 6965.52 553.474   4
  -1  -8   8 7453.52 603.177   7
   1   8  -8 7557.35 579.878  23
   1   8  -7 1304.08 261.151  23
  -1  -8   7 812.222 199.008  22
  -1  -8   7 878.441 230.020  20
   1   8  -7 508.903 151.896  11
   1   8  -7 1215.60 225.578  10
  -1  -8   7 740.276 266.636   9
   1   8  -7 950.418 232.508   3
  -1  -8   7 915.236 230.429  21
  -1  -8   7 347.945 158.814   4
  -1  -8   7 764.764 222.919   7
  -1  -8   6 21041.7 811.387  22
  -1  -8   6 19087.5 907.919  21
  -1  -8   6 19238.7 1040.80   9
   1   8  -6 19070.1 1012.87  16
   1   8  -6 21236.1 755.633   6
   1   8  -6 19314.1 871.283   3
  -1  -8   6 18988.1 901.755   4
   1   8  -6 19315.3 827.859  10
   1   8  -6 21768.0 772.258  17
  -1  -8   6 20393.6 959.283   7
  -1  -8   6 19284.3 699.638  12
   1   8  -6 18582.5 905.178  23
  -1  -8   6 20477.2 962.026  20
   1   8  -6 20255.4 772.974  11
  -1  -8   5 1254.93 289.644   9
  -1  -8   5 839.045 171.472  12
   1   8  -5 1166.56 207.686   6
   1   8  -5 1280.83 230.980   3
   1   8  -5 857.892 166.932  11
  -1  -8   5 1182.16 243.615   4
   1   8  -5 1551.00 235.331  17
  -1  -8   5 1333.65 276.281  20
   1   8  -5 1191.95 256.840  23
   1   8  -5 1003.29 203.799  10
   1   8  -5 1190.14 278.269  16
   1   8  -5 1176.94 180.146   8
  -1  -8   5 1092.29 240.190  21
  -1  -8   5 992.968 251.812   7
   1   8  -4 66564.8 1388.02   8
  -1  -8   4 62142.6 1825.18   9
  -1  -8   4 64504.5 1602.14  21
   1   8  -4 64883.0 1218.85  11
   1   8  -4 63270.8 1270.72  18
  -1  -8   4 59902.0 1634.60   4
   1   8  -4 62276.5 1767.78  16
   1   8  -4 64480.0 1703.16  23
   1   8  -4 63247.5 1503.10   3
  -1  -8   4 63707.0 1436.61  12
   1   8  -4 65665.6 1503.75  17
  -1  -8   3 3784.65 375.978  12
   1   8  -3 4738.09 498.607  16
  -1  -8   3 4101.84 414.131  21
   1   8  -3 4698.52 480.047  23
   1   8  -3 4517.42 417.111   6
   1   8  -3 3950.48 385.779   3
   1   8  -3 4139.11 373.687   8
   1   8  -3 4066.27 401.500  17
   1   8  -3 4559.26 378.904  18
  -1  -8   3 4210.34 487.247   9
  -1  -8   3 3717.36 436.294   4
   1   8  -2 5068.05 438.575   3
  -1  -8   2 5119.53 455.967  12
   1   8  -2 4402.13 435.275  17
  -1  -8   2 4554.95 501.139   9
   1   8  -2 4800.59 491.276  23
   1   8  -2 4702.15 417.173  18
   1   8  -2 4776.64 502.191  16
  -1  -8   2 4434.64 475.627   4
   1   8  -2 4069.53 392.973   8
   1   8  -2 4343.81 425.326   6
  -1  -8   1 6961.72 624.814   9
   1   8  -1 6986.70 509.314   3
  -1  -8   1 8248.08 661.354   4
  -1  -8   1 7113.30 560.475  12
   1   8  -1 8005.73 599.402   6
   1   8  -1 7248.48 619.575  16
   1   8  -1 7528.06 589.147  17
   1   8  -1 7486.26 548.014   8
   1   8  -1 8127.39 572.353  18
   1   8  -1 8658.82 671.461  23
   1   8   0 6807.97 521.608   3
  -1  -8   0 6938.32 578.421  12
   1   8   0 6565.15 582.569  17
   1   8   0 7163.81 593.027   6
   1   8   0 7450.93 582.664  18
   1   8   0 7011.76 557.512   8
   1   8   0 7970.08 649.022  16
  -1  -8   0 7606.50 637.512   4
   1   8   0 7743.65 658.099  23
  -1  -8   0 8180.52 676.097   9
  -1  -8  -1 6391.18 583.133  12
  -1  -8  -1 6147.13 601.128   4
   1   8   1 5590.05 523.841   8
   1   8   1 5904.67 494.544   3
   1   8   1 6259.72 565.614  18
  -1  -8  -1 6716.01 637.159   9
   1   8   1 5955.51 578.934  17
   1   8   1 6945.01 614.911  16
   1   8   1 6010.37 586.569  23
   1   8   1 5685.94 552.764   6
   1   8   2 2509.68 376.678  13
   1   8   2 2082.36 324.769   3
   1   8   2 2715.24 413.850  17
   1   8   2 2899.87 403.188   8
   1   8   2 2797.75 418.868   6
   1   8   2 2925.88 416.587  18
  -1  -8  -2 2458.02 404.693  12
  -1  -8  -2 2275.22 387.601   9
   1   8   2 2395.95 387.191  16
   1   8   2 2559.09 423.497  23
  -1  -8  -2 2578.06 424.050   4
  -1  -8  -3 93.5180 111.730   9
   1   8   3 114.643 86.4775  16
  -1  -9  10 2244.25 332.932  22
   1   9 -10 1791.19 304.165  11
   1   9  -9 9409.20 649.225  10
  -1  -9   9 9897.59 669.910  22
   1   9  -9 10031.5 666.251  11
   1   9  -9 10119.1 733.613   3
  -1  -9   9 10266.4 773.107  21
  -1  -9   9 8754.73 660.336   4
   1   9  -8 6696.52 585.207   3
   1   9  -8 6104.15 561.443  23
  -1  -9   8 6005.62 573.037  21
   1   9  -8 5913.53 510.309  10
  -1  -9   8 5455.99 526.866   4
  -1  -9   8 6186.70 598.593   7
  -1  -9   8 6525.87 620.075  20
  -1  -9   8 6257.99 666.442   9
  -1  -9   7 2874.66 416.547   7
  -1  -9   7 2147.05 364.280  20
   1   9  -7 2751.15 368.268   3
   1   9  -7 1379.75 248.352  10
  -1  -9   7 2888.92 480.905   9
   1   9  -7 2410.00 374.824  23
  -1  -9   7 2577.67 385.984  21
  -1  -9   7 1689.26 309.136   4
  -1  -9   6 2309.05 354.083  21
   1   9  -6 2283.22 321.037   3
   1   9  -6 2608.08 382.865  23
  -1  -9   6 2460.83 422.693   9
  -1  -9   6 2583.63 380.383   4
   1   9  -6 2162.97 390.476  16
  -1  -9   6 2120.81 347.625   7
   1   9  -6 2244.61 313.747  10
  -1  -9   6 2162.65 356.911  20
  -1  -9   5 1964.15 275.088  12
   1   9  -5 2131.72 324.766  10
  -1  -9   5 2418.05 378.188   4
   1   9  -5 2362.16 296.127   6
   1   9  -5 2051.54 308.012   3
  -1  -9   5 1874.10 362.578   9
   1   9  -5 2098.19 293.925  17
   1   9  -5 2646.91 416.146  16
   1   9  -5 2313.87 357.953  23
  -1  -9   5 1942.30 328.480  21
  -1  -9   4 449.752 164.789  12
   1   9  -4 757.866 232.518  23
   1   9  -4 528.538 194.769   3
  -1  -9   4 412.227 199.467   9
   1   9  -4 911.996 256.574  16
   1   9  -4 742.564 185.073   6
   1   9  -4 485.452 146.362   8
  -1  -9   4 571.576 191.246  21
   1   9  -4 910.205 203.457  17
  -1  -9   4 725.626 219.629   4
   1   9  -3 536.168 180.678   3
   1   9  -3 339.269 156.554  17
  -1  -9   3 279.057 145.404  12
   1   9  -3 761.135 192.808   6
  -1  -9   3 350.133 193.761   9
   1   9  -3 513.867 151.871   8
   1   9  -3 404.110 170.903  16
   1   9  -3 295.478 160.678  23
  -1  -9   3 395.783 188.801   4
   1   9  -3 362.420 123.013  18
   1   9  -2 12856.4 727.501   3
   1   9  -2 13900.3 902.306  23
   1   9  -2 12685.2 787.948  17
  -1  -9   2 12679.5 777.524  12
   1   9  -2 14054.8 773.831  18
  -1  -9   2 12721.1 905.770   9
   1   9  -2 12995.0 752.529   8
  -1  -9   2 12226.6 846.812   4
   1   9  -2 12781.8 880.809  16
   1   9  -2 13128.4 794.383   6
  -1  -9   1 22591.6 1207.73   9
  -1  -9   1 22210.0 1066.72  12
   1   9  -1 23321.2 1100.00   6
   1   9  -1 23435.9 1189.68  23
   1   9  -1 22470.5 1032.07  18
   1   9  -1 22174.9 1160.33  16
   1   9  -1 22617.0 1091.15  17
   1   9  -1 21770.6 1009.80   8
  -1  -9   1 21352.2 1135.80   4
   1   9  -1 22162.6 962.889   3
   1   9   0 222.519 109.589   3
   1   9   0 587.272 176.954  17
  -1  -9   0 300.052 169.370   9
   1   9   0 204.086 143.706  18
   1   9   0 535.788 189.029  16
   1   9   0 343.965 138.093   6
   1   9   0 212.137 170.059   8
  -1  -9   0 28.4223 82.1833  12
   1   9   1 2042.21 368.498  16
  -1  -9  -1 1496.60 337.496   9
   1  10  -8 7699.32 678.230  23
   1  10  -8 8782.79 654.601  10
  -1 -10   8 9105.78 735.077   4
  -1 -10   7 6026.27 606.809   4
   1  10  -7 5891.69 538.656  10
   1  10  -7 5868.29 600.530  23
   1  10  -6 10488.1 716.980  10
  -1 -10   6 10321.0 749.095  21
   1  10  -6 11084.9 808.365  23
   1  10  -6 10291.7 713.683   3
  -1 -10   6 10915.1 801.277   4
   1  10  -5 2387.82 352.825  10
   1  10  -5 2888.53 371.955   3
  -1 -10   5 2985.83 407.148  21
   1  10  -4 3547.22 435.865  17
   1  10  -4 2687.27 374.469   6
   1  10  -4 2440.11 345.177   3
  -1 -10   3 900.941 208.913  12
   1  10  -3 952.813 258.601  17
   1  10  -3 1141.32 266.535   3
   1  10  -3 981.921 213.502   8
   1  10  -3 779.044 230.922   6
   1  10  -2 712.093 205.153   3
   1  10  -2 39.7702 107.350   8
  -2  11  -1 83.5237 88.8378  15
   2 -11   2 1127.50 259.210  12
  -2  11  -2 1842.33 332.313  17
  -2  11  -2 1643.26 306.301   6
  -2  11  -2 1793.60 331.729  15
  -2  11  -3 20845.9 1119.47  23
  -2  11  -3 20807.0 1155.66  15
   2 -11   3 22524.1 1150.79   4
  -2  11  -4 19162.4 1045.53  23
   2 -11   4 17880.8 994.901   4
  -2  11  -4 20666.1 1172.25  15
  -2  11  -5 413.359 187.144  23
   2 -11   5 809.415 215.307   4
  -2  10   1 5103.71 547.341  18
  -2  10   1 4513.08 518.540  15
  -2  10   1 5533.75 570.123  17
   2 -10  -1 6052.99 599.168  12
  -2  10   1 6148.61 605.961   6
  -2  10   0 96.2521 161.300   6
  -2  10   0 212.376 148.656  15
  -2  10   0 332.492 155.860  18
   2 -10   0 322.424 200.740   4
  -2  10   0 43.0699 131.112  17
  -2  10   0 594.207 215.722  16
   2 -10   0 676.552 243.039   9
  -2  10   0 509.858 208.121  23
   2 -10   0 450.062 207.014  12
  -2  10  -1 8233.45 690.263  23
  -2  10  -1 9178.24 666.963   6
   2 -10   1 8271.41 627.781  12
  -2  10  -1 8867.19 656.434  18
   2 -10   1 9146.35 787.592   9
  -2  10  -1 8088.54 680.519  15
  -2  10  -1 7581.75 615.242  17
  -2  10  -1 8095.90 732.362  16
   2 -10   1 10102.8 758.815   4
  -2  10  -2 368.072 183.696  15
   2 -10   2 149.889 171.341   9
  -2  10  -2 360.080 164.709  18
  -2  10  -2-130.306 140.027  17
   2 -10   2 121.986 106.858  12
  -2  10  -2 238.531 151.749   6
  -2  10  -2 219.172 181.411  23
  -2  10  -2 504.374 241.242  16
   2 -10   2-8.95454 167.422   4
  -2  10  -3 2183.13 403.227  16
  -2  10  -3 1651.32 272.117   6
   2 -10   3 1317.16 239.135  12
  -2  10  -3 1637.15 301.866  10
  -2  10  -3 1779.64 288.686  17
  -2  10  -3 1490.48 313.877  15
  -2  10  -3 1519.96 302.710  23
  -2  10  -3 2041.28 291.463  18
   2 -10   3 1746.24 352.838   9
   2 -10   3 1690.03 312.570   4
  -2  10  -4 2052.65 333.628  23
   2 -10   4 2984.17 460.359   9
  -2  10  -4 2136.57 383.061  16
   2 -10   4 2400.50 356.619   7
  -2  10  -4 2249.40 383.591  15
  -2  10  -4 2065.45 327.695  10
   2 -10   4 2198.63 350.300  20
   2 -10   4 1838.95 309.263   4
   2 -10   5 1889.79 324.856  20
  -2  10  -5 1318.42 269.784  10
  -2  10  -5 1573.50 286.278  23
   2 -10   5 1288.67 335.005   9
   2 -10   5 1264.98 255.643   4
  -2  10  -5 1844.28 362.637  16
   2 -10   5 1628.77 255.951  21
   2 -10   5 1008.18 258.639   2
  -2  10  -5 1056.21 206.116   3
   2 -10   5 1642.59 301.662   7
   2 -10   6 14324.2 863.893  20
   2 -10   6 12353.8 709.351  21
   2 -10   6 13407.2 922.678   9
  -2  10  -6 12068.8 660.335   3
  -2  10  -6 13970.7 932.726  16
   2 -10   6 13054.9 813.820   2
  -2  10  -6 13449.4 720.720   1
   2 -10   6 10096.4 647.657   4
   2 -10   6 14048.3 848.365   7
  -2  10  -6 13930.2 818.999  10
  -2  10  -6 12697.8 739.342  23
  -2  10  -7 10844.6 660.489   3
   2 -10   7 11932.5 803.278   7
   2 -10   7 10008.7 659.221  21
   2 -10   7 11023.0 772.504  20
   2 -10   7 10442.0 822.271   9
  -2  10  -7 9922.24 795.014  16
  -2  10  -7 10702.3 641.473   1
  -2  10  -7 10252.7 720.839  10
  -2  10  -8 313.363 163.694  16
  -2  10  -8 207.882 135.272  10
   2 -10   8 209.456 140.653  19
  -2  10  -8-13.4155 48.3574   3
   2 -10   8-167.202 185.497   9
   2 -10   8-84.3274 126.524  21
  -2  10  -9 1465.65 284.102   3
   2 -10   9 2176.79 345.799  21
  -2   9   3 578.602 239.329   6
  -2   9   3 123.244 136.098  18
   2  -9  -3 401.175 201.593  12
   2  -9  -3 90.6908 126.567   9
  -2   9   3-113.428 156.128  17
  -2   9   3 77.7132 123.337  16
  -2   9   3 418.177 184.990  15
  -2   9   2 16876.0 948.480   6
  -2   9   2 17183.8 964.483  17
   2  -9  -2 18106.7 991.961  12
   2  -9  -2 17455.3 1018.61   4
  -2   9   2 17270.1 964.295  18
  -2   9   2 16558.0 924.112  15
   2  -9  -2 17452.6 1063.87   9
  -2   9   2 18169.7 1063.23  16
  -2   9   2 18191.7 1032.20  23
  -2   9   1 15797.9 888.100  17
  -2   9   1 15683.9 880.272   6
   2  -9  -1 17035.7 916.848  12
   2  -9  -1 16580.0 958.642   4
   2  -9  -1 15782.9 988.489   9
  -2   9   1 15393.1 870.410  18
  -2   9   1 16631.4 960.442  23
  -2   9   1 16162.9 909.235  15
  -2   9   1 15793.6 973.751  16
   2  -9   0 1375.91 266.430  12
   2  -9   0 2123.08 359.186   4
  -2   9   0 1760.51 300.108  18
   2  -9   0 1253.70 291.901   9
  -2   9   0 1786.97 328.496  23
  -2   9   0 1641.60 302.637  17
  -2   9   0 1620.94 302.650   6
  -2   9   0 1855.58 333.900  16
  -2   9   0 1154.81 255.971  15
  -2   9  -1 2541.59 337.817  18
  -2   9  -1 2308.56 357.996  23
  -2   9  -1 1969.42 353.801  16
  -2   9  -1 2254.52 323.475  17
   2  -9   1 2105.44 333.690   4
  -2   9  -1 2199.17 346.558  15
  -2   9  -1 2510.32 338.224   6
   2  -9   1 2433.87 391.386   9
   2  -9   1 2266.33 311.652  12
   2  -9   2 317.522 128.442  12
  -2   9  -2 732.952 229.925  16
  -2   9  -2 354.639 157.579  23
  -2   9  -2 444.506 117.435   3
  -2   9  -2 504.163 165.041   6
   2  -9   2 478.523 186.303   9
   2  -9   2 516.659 172.527   2
  -2   9  -2 552.161 174.554  17
  -2   9  -2 150.844 156.672  15
   2  -9   2 414.631 183.396   4
   2  -9   3 4946.61 457.647   7
   2  -9   3 5780.24 408.113  21
  -2   9  -3 6093.16 575.006  16
  -2   9  -3 6268.40 449.707   6
  -2   9  -3 5507.03 371.440   3
   2  -9   3 5534.88 450.958   2
   2  -9   3 5590.30 485.481  20
   2  -9   3 5569.48 487.275   4
   2  -9   3 5150.76 538.160   9
  -2   9  -3 5507.00 425.862  17
  -2   9  -3 5231.54 464.869  10
  -2   9  -3 5684.99 541.938  15
  -2   9  -3 5295.95 483.740  23
   2  -9   3 5022.68 400.240  12
  -2   9  -4 122.441 91.9688   3
  -2   9  -4 63.7615 65.1548   6
  -2   9  -4-20.2780 130.570  23
   2  -9   4 176.135 153.662  20
   2  -9   4 171.747 145.547   2
  -2   9  -4 212.256 159.888  15
   2  -9   4 50.5148 172.789   9
  -2   9  -4 108.493 100.752  17
   2  -9   4-42.1633 100.835  21
   2  -9   4 18.9100 73.2424  12
  -2   9  -4 91.1633 95.6374  10
  -2   9  -4 341.175 175.860  16
   2  -9   4 116.724 97.5037   4
   2  -9   4 155.568 111.417   7
  -2   9  -5 9681.33 633.953  10
   2  -9   5 9361.00 635.884  20
  -2   9  -5 10239.4 739.474  15
   2  -9   5 8933.98 704.006   9
  -2   9  -5 9205.49 526.794   3
  -2   9  -5 9845.50 728.218  16
   2  -9   5 9146.29 640.320   2
   2  -9   5 9353.66 581.991   4
   2  -9   5 10046.9 656.330   7
  -2   9  -5 9980.64 621.369  23
   2  -9   5 9908.33 575.088  21
   2  -9   6 57019.9 1586.30  20
  -2   9  -6 60551.6 1456.99  23
   2  -9   6 60556.2 1621.37  19
   2  -9   6 58148.6 1447.40  21
  -2   9  -6 58018.0 1754.60  16
  -2   9  -6 58943.4 1581.59  10
   2  -9   6 58435.2 1767.55   9
  -2   9  -6 56835.3 1369.20   3
  -2   9  -6 54874.1 1362.16   1
   2  -9   6 58449.8 1392.93   4
   2  -9   6 58058.5 1610.67   7
  -2   9  -7 19368.5 849.144   3
  -2   9  -7 17823.5 778.353   1
   2  -9   7 18009.3 901.012  19
  -2   9  -7 16388.4 948.529  16
  -2   9  -7 17164.5 870.494  10
   2  -9   7 16295.4 953.526   9
   2  -9   7 18233.8 927.861  20
   2  -9   7 18534.6 938.063   7
   2  -9   7 17718.8 839.312  21
  -2   9  -8 100.905 116.387   3
   2  -9   8 356.676 190.004  20
   2  -9   8 270.411 159.048  19
  -2   9  -8 230.364 115.682   1
  -2   9  -8 225.482 123.751  10
   2  -9   8 239.667 190.887   9
   2  -9   8 349.389 151.106  21
   2  -9   8 448.415 181.285   7
   2  -9   9 546.534 177.215  20
   2  -9   9 554.809 203.276  21
  -2   9  -9 994.407 225.089   3
   2  -9   9 769.159 264.784   9
   2  -9   9 1026.58 243.018  19
  -2   9  -9 1065.92 254.453  10
   2  -9   9 1006.27 240.787   7
   2  -9   9 619.455 181.000  22
   2  -9  10 196.111 139.196  19
   2  -9  10-201.980 121.257  22
   2  -9  10 324.987 152.937  21
  -2   9 -10 88.1165 118.570  10
  -2   9 -10 131.750 105.985   3
   2  -9  10-138.994 145.517   9
   2  -8  -5 2412.01 416.746   9
  -2   8   5 2655.67 429.895  16
   2  -8  -4 6695.90 622.020  12
   2  -8  -4 6202.89 632.254   9
  -2   8   4 5753.16 576.437   6
  -2   8   4 5551.74 563.623  18
  -2   8   4 5676.42 577.552  17
  -2   8   4 5668.28 543.280  15
   2  -8  -4 5527.59 581.938   4
  -2   8   4 6170.11 602.064  23
  -2   8   4 6035.04 614.593  16
   2  -8  -3 2209.40 347.519  12
  -2   8   3 1957.25 340.914  18
  -2   8   3 2169.52 347.419   6
  -2   8   3 1749.80 315.537  17
  -2   8   3 2074.91 337.826  23
   2  -8  -3 1814.85 355.946   9
  -2   8   3 2003.22 354.291  16
  -2   8   3 1534.21 293.498  15
   2  -8  -3 2349.86 386.757   4
  -2   8   2 12761.6 766.226   6
  -2   8   2 12619.7 763.071  18
   2  -8  -2 12197.6 820.764   9
  -2   8   2 12345.4 760.175  17
   2  -8  -2 11729.7 733.549  12
  -2   8   2 11875.8 800.857  16
  -2   8   2 13218.2 781.913  15
  -2   8   2 13069.1 806.911  23
   2  -8  -2 12038.7 781.890   4
  -2   8   1 8745.28 607.027   6
   2  -8  -1 8616.16 671.562   9
  -2   8   1 8168.28 607.082  23
   2  -8  -1 8973.26 609.191  12
  -2   8   1 7696.48 573.446  17
  -2   8   1 7780.82 641.604  16
  -2   8   1 8262.76 618.284  15
   2  -8  -1 8853.06 646.744   4
  -2   8   1 8626.09 456.406  14
   2  -8  -1 8065.23 423.933   2
  -2   8   0 3860.25 414.992  23
  -2   8   0 3524.44 264.182   3
   2  -8   0 3339.30 417.503   9
  -2   8   0 3196.57 360.603  17
   2  -8   0 3765.09 306.876   2
  -2   8   0 3856.89 392.350   6
  -2   8   0 3663.98 419.375  15
   2  -8   0 3831.11 425.246   4
  -2   8   0 3903.70 321.706  14
  -2   8   0 2878.15 386.921  16
   2  -8   0 3993.39 394.712  12
  -2   8  -1 66712.1 1118.99   3
   2  -8   1 66348.1 1768.25   9
  -2   8  -1 62802.9 1445.24  17
  -2   8  -1 66002.4 1741.59  16
  -2   8  -1 64958.4 1649.27  15
   2  -8   1 66336.3 1597.35   4
   2  -8   1 67473.9 1338.26   2
  -2   8  -1 66014.3 1603.00  23
   2  -8   1 64370.0 1445.23  12
  -2   8  -1 63624.5 1448.86   6
  -2   8  -2 47428.4 1181.16   6
   2  -8   2 49518.6 1189.50  12
   2  -8   2 47297.7 1295.18   4
   2  -8   2 48693.8 1201.06   2
  -2   8  -2 50009.0 995.283   3
   2  -8   2 51177.0 1077.66  21
   2  -8   2 48549.5 1276.98  20
  -2   8  -2 47165.5 1311.16  23
  -2   8  -2 47946.1 1190.09  17
  -2   8  -2 47992.2 1471.05  16
  -2   8  -2 49364.2 1447.96  15
   2  -8   2 49095.6 1285.22   7
   2  -8   2 50052.5 1508.57   9
   2  -8   3-8.00990 88.1902  12
  -2   8  -3-41.5006 74.3018   3
   2  -8   3 30.6531 115.158   2
   2  -8   3 58.9865 85.9349  21
   2  -8   3-259.110 130.415   7
   2  -8   3 63.3174 117.304  20
  -2   8  -3 8.52762 90.8535  10
  -2   8  -3-15.1246 86.8958   6
  -2   8  -3 95.9858 141.025  16
   2  -8   3-78.1391 114.052   4
   2  -8   3 77.6595 138.955   9
  -2   8  -3 107.810 82.3084  17
  -2   8  -3-347.319 181.051  15
  -2   8  -3 69.0313 117.341  23
   2  -8   4 741.676 170.199   4
  -2   8  -4 686.769 175.675  23
   2  -8   4 660.481 153.323  21
   2  -8   4 399.758 87.8281  22
   2  -8   4 306.217 158.870   2
  -2   8  -4 479.028 125.837   3
   2  -8   4 457.512 160.780  19
   2  -8   4 459.818 210.524   9
  -2   8  -4 544.971 134.688   6
  -2   8  -4 326.634 193.360  15
   2  -8   4 671.971 194.831  20
  -2   8  -4 714.258 158.774  17
  -2   8  -4 510.692 197.951  16
   2  -8   4 343.959 105.832  12
  -2   8  -4 626.402 179.479  10
   2  -8   4 951.348 208.245   7
   2  -8   5 337.185 100.471  22
   2  -8   5 331.319 138.931   7
  -2   8  -5 132.775 90.6980  23
   2  -8   5 104.609 123.781  20
   2  -8   5 311.036 188.516   9
  -2   8  -5 221.319 76.6550  17
  -2   8  -5 235.376 117.471  10
  -2   8  -5 331.015 165.134  15
  -2   8  -5 226.766 108.964   3
   2  -8   5 372.533 128.918  21
  -2   8  -5 586.585 204.891  16
   2  -8   5 212.052 144.187  19
  -2   8  -5 311.249 86.1514   6
   2  -8   5 86.8263 104.214   4
   2  -8   6 3977.21 441.346   9
   2  -8   6 4003.89 370.242  21
   2  -8   6 3960.47 400.612  19
  -2   8  -6 4199.35 448.148  16
  -2   8  -6 3738.33 345.399   3
  -2   8  -6 3965.05 344.819  23
  -2   8  -6 3401.31 365.185  10
   2  -8   6 3613.51 390.426  20
   2  -8   6 4077.28 336.914   4
   2  -8   6 3734.04 302.847  22
   2  -8   6 3265.35 363.629   7
  -2   8  -6 3921.66 349.016   1
  -2   8  -7 3726.43 394.998  10
   2  -8   7 3864.75 400.067  19
  -2   8  -7 3913.27 374.239   3
   2  -8   7 4076.84 348.148  22
   2  -8   7 3725.28 430.412   9
  -2   8  -7 3595.21 428.403  16
  -2   8  -7 3903.95 328.518  23
  -2   8  -7 3547.44 337.674   1
   2  -8   7 3749.75 310.406   4
   2  -8   7 4168.29 429.467   7
   2  -8   7 4751.74 447.529  20
   2  -8   7 4211.49 403.717  21
   2  -8   8 3350.35 388.731  19
   2  -8   8 2975.80 358.253  21
  -2   8  -8 3423.19 373.218   3
  -2   8  -8 2868.46 356.836  10
   2  -8   8 2774.98 390.930   9
   2  -8   8 3512.78 402.595   7
   2  -8   8 3000.96 329.547  22
   2  -8   8 3149.74 391.325  20
  -2   8  -8 2810.28 304.533   1
  -2   8  -9 19575.4 796.760   1
  -2   8  -9 20831.3 971.471  10
   2  -8   9 19793.0 937.984  19
   2  -8   9 21883.6 1028.84   7
   2  -8   9 18288.8 967.886   9
   2  -8   9 16881.1 810.747  22
   2  -8   9 19856.4 980.604  20
   2  -8   9 18927.1 914.013  21
  -2   8  -9 19105.7 924.686   3
   2  -8  10 9764.88 716.806  20
   2  -8  10 7010.84 619.777   9
   2  -8  10 8802.23 667.675  21
   2  -8  10 8150.55 601.309  22
   2  -8  10 8685.52 649.071  19
  -2   8 -10 8723.50 666.875  10
  -2   8 -10 9039.97 684.194   3
   2  -8  10 9347.20 708.791   7
   2  -8  11 1753.47 291.921  22
   2  -8  11 1279.54 273.699  19
  -2   8 -11 1108.83 276.883  10
   2  -7  -7 12127.2 907.677   9
  -2   7   7 11303.0 841.728  16
  -2   7   6 27355.2 1248.82   6
  -2   7   6 27923.0 1280.72  16
   2  -7  -6 29172.4 1334.71   4
  -2   7   6 26472.2 1233.20  18
  -2   7   6 27504.6 1254.26  17
  -2   7   6 27920.3 1266.37  23
  -2   7   6 27673.9 1171.41  15
  -2   7   6 27455.2 1207.20   8
   2  -7  -6 28655.7 1280.30  12
   2  -7  -6 27440.3 1303.06   9
   2  -7  -5 709.150 232.007   4
  -2   7   5 801.509 230.951  17
   2  -7  -5 1084.66 265.985  12
  -2   7   5 569.574 194.677   6
  -2   7   5 889.593 236.522  23
  -2   7   5 886.180 246.489  16
  -2   7   5 942.970 238.989  15
   2  -7  -5 681.452 236.520   9
  -2   7   5 703.041 238.555  18
   2  -7  -4 3807.07 438.334  12
  -2   7   4 3300.58 424.210  23
  -2   7   4 3182.53 392.805   6
   2  -7  -4 3471.52 446.657   9
  -2   7   4 3475.33 418.617  17
  -2   7   4 3416.32 426.478  16
  -2   7   4 3782.90 422.629  15
   2  -7  -4 3587.54 441.069   4
  -2   7   4 4089.45 462.011  18
   2  -7  -3 19342.4 648.828   2
  -2   7   3 18623.1 885.132   6
  -2   7   3 18738.8 650.455   5
   2  -7  -3 18521.1 924.530   4
  -2   7   3 18125.6 872.836  17
   2  -7  -3 19023.8 901.015  12
  -2   7   3 19965.0 977.175  16
  -2   7   3 18943.6 890.907  15
   2  -7  -3 16604.2 904.956   9
  -2   7   3 19545.5 932.118  23
  -2   7   3 18398.4 669.700  14
  -2   7   2 576.965 187.153  23
  -2   7   2 637.292 197.553  15
  -2   7   2 542.040 170.622   6
   2  -7  -2 564.412 206.505   9
  -2   7   2 767.078 181.972  17
   2  -7  -2 574.859 127.835   2
  -2   7   2 769.070 146.056   5
  -2   7   2 534.756 111.188   3
  -2   7   2 380.248 169.818  16
   2  -7  -2 550.866 194.518  12
  -2   7   2 415.549 120.312  14
   2  -7  -2 547.443 200.003   4
   2  -7  -1 2444.78 317.564   4
  -2   7   1 2369.01 301.909   6
  -2   7   1 2470.20 205.531   3
  -2   7   1 2452.34 327.600  15
  -2   7   1 2529.49 328.576  23
  -2   7   1 2419.42 301.404  17
   2  -7  -1 2612.47 352.571   9
  -2   7   1 2503.56 343.175  16
  -2   7   1 2933.30 269.124  14
   2  -7  -1 2468.18 307.218  12
   2  -7  -1 2483.60 239.307   2
  -2   7   0 2351.30 196.674   3
   2  -7   0 2244.26 322.753   9
  -2   7   0 2667.87 260.344  14
  -2   7   0 2602.15 295.057   6
  -2   7   0 2566.30 290.100  17
  -2   7   0 2653.57 343.611  16
  -2   7   0 2679.88 316.578  23
  -2   7   0 2691.42 326.527  15
   2  -7   0 2667.54 254.346   2
   2  -7   0 2660.05 318.888   4
   2  -7   0 2615.17 290.911  12
  -2   7  -1 40052.6 1124.84  23
   2  -7   1 39403.4 1021.50  12
  -2   7  -1 39555.6 977.516  14
  -2   7  -1 37343.7 1006.18   6
  -2   7  -1 37100.6 1006.92  17
  -2   7  -1 39906.7 1239.18  16
   2  -7   1 40479.2 845.815  21
   2  -7   1 39011.6 986.436   2
   2  -7   1 38320.2 1093.27   4
  -2   7  -1 39131.6 1194.28  15
  -2   7  -1 39769.3 785.680   3
   2  -7   1 37722.1 1213.18   9
  -2   7  -2 49491.5 1078.80   6
  -2   7  -2 50122.7 921.479   3
   2  -7   2 48060.5 1342.81   9
  -2   7  -2 47471.4 1061.35  17
   2  -7   2 47395.1 1151.60  20
   2  -7   2 51000.3 987.467  21
  -2   7  -2 48909.9 1340.63  16
   2  -7   2 49162.3 1164.09   2
  -2   7  -2 48698.2 1336.48  15
   2  -7   2 46317.7 1152.16   4
  -2   7  -2 49210.2 1201.67  23
   2  -7   2 47836.7 1159.06   7
   2  -7   2 48365.6 1054.11  12
  -2   7  -3 2114.86 258.945  23
   2  -7   3 2184.89 267.486   7
   2  -7   3 2239.13 151.763  22
  -2   7  -3 2015.48 287.772  16
  -2   7  -3 2104.18 205.667   3
   2  -7   3 2254.25 222.854  12
   2  -7   3 2592.16 238.272  21
  -2   7  -3 2125.34 265.436  10
   2  -7   3 1587.57 240.558   2
  -2   7  -3 2334.05 227.116  17
   2  -7   3 1943.00 290.457   9
   2  -7   3 2125.84 151.909  11
   2  -7   3 2307.77 268.644  20
  -2   7  -3 2452.38 232.507   6
   2  -7   3 1890.93 238.846   4
  -2   7  -3 2068.20 295.588  15
   2  -7   3 2696.34 299.544  19
  -2   7  -4 58.7946 59.6727  12
  -2   7  -4 168.965 103.665  23
   2  -7   4 49.6205 76.9689  21
   2  -7   4 135.559 115.091  20
  -2   7  -4-24.8175 93.6332  10
   2  -7   4 10.3588 90.5502  19
  -2   7  -4 28.1988 61.9367   3
  -2   7  -4 36.0814 56.2711  17
  -2   7  -4-26.1064 131.454  15
   2  -7   4 35.3348 52.5811  11
  -2   7  -4 77.4148 114.242  16
  -2   7  -4 62.8480 56.4318   6
   2  -7   4-17.5358 94.5214   4
   2  -7   4 52.9210 64.2712  22
   2  -7   4 151.747 110.104   7
   2  -7   4 231.753 134.192   9
   2  -7   5 14135.2 670.401  19
   2  -7   5 13862.9 602.874  21
  -2   7  -5 14243.0 586.163  23
   2  -7   5 13899.0 664.700  20
  -2   7  -5 13563.7 574.223   3
  -2   7  -5 13354.9 588.772   1
  -2   7  -5 13326.0 643.177  10
  -2   7  -5 14106.4 398.457  17
  -2   7  -5 13498.8 712.921  16
   2  -7   5 14129.7 523.312  22
  -2   7  -5 13403.9 736.970  15
   2  -7   5 12940.7 539.301   4
   2  -7   5 14132.7 673.006   7
  -2   7  -5 13119.2 500.754  11
   2  -7   5 12908.4 699.453   9
  -2   7  -5 14102.5 396.349   6
  -2   7  -6 1459.99 207.008   1
  -2   7  -6 1749.54 207.053  23
  -2   7  -6 1270.10 203.080   3
   2  -7   6 1479.46 240.694  20
  -2   7  -6 1782.26 258.342  10
   2  -7   6 1618.64 211.018  22
   2  -7   6 1565.94 261.212   9
   2  -7   6 1796.28 246.323  21
  -2   7  -6 1802.79 273.807  16
   2  -7   6 1382.24 223.801  19
  -2   7  -6 1300.11 189.420  11
   2  -7   6 1366.95 180.199   4
   2  -7   6 1208.85 218.895   7
   2  -7   7 5014.86 412.616  21
   2  -7   7 4403.42 437.381   9
  -2   7  -7 4975.77 426.707  10
   2  -7   7 4948.20 422.246  19
   2  -7   7 5344.90 393.412  22
  -2   7  -7 4355.56 360.391  11
  -2   7  -7 5393.81 330.101  23
  -2   7  -7 4953.65 407.840   3
   2  -7   7 4547.85 417.203  20
   2  -7   7 4846.12 303.509   4
  -2   7  -7 5237.58 383.883   1
   2  -7   7 5329.79 454.180   7
  -2   7  -7 5483.56 477.968  16
   2  -7   8 1754.13 235.527  13
  -2   7  -8 1012.96 231.167  10
   2  -7   8 1453.97 251.303  21
   2  -7   8 1785.26 255.789  22
   2  -7   8 1942.65 292.598  20
   2  -7   8 2015.01 286.138  19
  -2   7  -8 1268.32 237.679   3
   2  -7   8 1655.87 294.050   9
  -2   7  -8 1489.86 220.561   1
   2  -7   8 1730.44 276.274   7
  -2   7  -9 27587.6 922.999   1
   2  -7   9 27561.0 1101.53  20
   2  -7   9 26869.1 1053.25  21
   2  -7   9 26441.5 873.759  13
   2  -7   9 26490.9 1036.37  19
   2  -7   9 26867.1 1008.31  22
   2  -7   9 26029.8 1062.51   9
  -2   7  -9 26172.0 1059.61  10
   2  -7   9 26651.4 1083.81   7
  -2   7  -9 27261.1 1077.98   3
   2  -7  10 5900.16 543.181  20
   2  -7  10 4155.24 452.269   9
   2  -7  10 5807.56 515.258  19
  -2   7 -10 5879.07 535.495  10
   2  -7  10 5711.09 527.139  21
  -2   7 -10 5975.21 552.814   3
   2  -7  10 6006.26 544.788   7
   2  -7  10 5557.72 504.110  22
   2  -7  11 2274.46 370.984   7
   2  -7  11 1541.43 307.894  20
   2  -7  11 1995.99 337.670  19
  -2   7 -11 1798.35 306.132  10
  -2   7 -11 2585.29 395.994   3
   2  -7  11 1872.56 313.620  22
   2  -7  11 2191.94 371.200  21
   2  -6  -8 720.173 238.768   9
  -2   6   8 158.563 103.390  16
   2  -6  -7 571.656 188.599   4
  -2   6   7 409.053 183.131  13
  -2   6   7 621.436 203.714  15
   2  -6  -7 425.734 184.322  12
  -2   6   7 643.204 194.330  23
  -2   6   7 585.252 213.814  18
  -2   6   7 853.929 244.435  17
   2  -6  -7 466.903 209.862   9
  -2   6   7 675.135 202.749   8
  -2   6   7 782.458 245.895   6
  -2   6   7 417.237 168.006  16
   2  -6  -6 454.015 184.720   4
  -2   6   6 282.444 169.587  18
  -2   6   6 405.309 180.364  15
  -2   6   6 500.474 198.071  23
  -2   6   6 177.707 127.086  17
   2  -6  -6 109.540 142.297   9
  -2   6   6 394.039 190.172  16
  -2   6   6 383.628 182.835   6
  -2   6   6 62.3561 111.833   8
   2  -6  -6 566.820 192.759  12
   2  -6  -5 4308.73 335.207   2
  -2   6   5 3233.52 379.985  15
   2  -6  -5 3669.63 425.650   4
  -2   6   5 3341.79 392.670  18
  -2   6   5 3594.35 407.555  17
   2  -6  -5 4147.81 458.023   9
  -2   6   5 4109.52 442.754  23
  -2   6   5 3949.66 335.063  14
  -2   6   5 3654.70 434.093  16
   2  -6  -5 4098.67 440.224  12
  -2   6   5 4460.52 454.083   6
   2  -6  -4 22902.7 726.962   2
  -2   6   4 22002.3 745.882  14
  -2   6   4 22851.6 708.724   5
   2  -6  -4 22159.8 989.856   9
   2  -6  -4 19196.6 905.899   4
  -2   6   4 23090.8 1000.46  16
  -2   6   4 22198.1 929.087  15
  -2   6   4 22427.1 941.150  17
  -2   6   4 22006.5 932.009   6
   2  -6  -4 22794.7 954.122  12
  -2   6   4 21911.7 942.808  23
  -2   6   3 38595.2 1170.30   6
  -2   6   3 40168.7 1216.72  23
   2  -6  -3 34492.9 1186.60   9
  -2   6   3 42072.3 958.518   5
   2  -6  -3 41689.5 1257.21   4
  -2   6   3 40558.2 1206.69  15
   2  -6  -3 39157.8 1174.71  12
  -2   6   3 37554.0 1157.02  17
  -2   6   3 40668.0 1277.13  16
  -2   6   3 42170.2 995.301  14
   2  -6  -3 41753.4 934.017   2
  -2   6   2-197.803 146.976  16
  -2   6   2 48.4195 120.789  23
  -2   6   2 64.5487 97.0362   6
  -2   6   2-27.1849 33.7644  21
   2  -6  -2 33.5584 97.7185  12
  -2   6   2-19.4505 71.8792   5
  -2   6   2-11.2291 27.9025   3
   2  -6  -2 39.1092 70.4687   2
   2  -6  -2 66.0162 149.619   9
  -2   6   2 113.504 117.755  17
  -2   6   2 79.2567 122.351  15
  -2   6   2 76.3621 77.8571  14
   2  -6  -2-26.6723 114.806   4
  -2   6   1 3415.46 213.040   3
   2  -6  -1 3607.72 326.942  12
  -2   6   1 3227.30 314.390   6
   2  -6  -1 2955.61 250.040   2
  -2   6   1 3453.69 282.131   5
   2  -6  -1 3234.45 352.173   9
  -2   6   1 3293.86 353.781  16
  -2   6   1 3304.84 343.417  15
  -2   6   1 3060.32 308.880  17
   2  -6  -1 2714.97 307.968   4
  -2   6   1 3136.53 270.992  14
  -2   6   1 3441.83 341.129  23
  -2   6   1 3111.42 201.898  21
  -2   6   0 1356.02 209.481  23
   2  -6   0 1184.93 186.622  12
  -2   6   0 1201.33 192.380  17
  -2   6   0 1272.54 228.944  16
   2  -6   0 1493.71 241.420   9
   2  -6   0 1316.14 180.254   2
  -2   6   0 1542.41 211.054   6
  -2   6   0 1308.30 134.498   3
  -2   6   0 1219.59 218.813  15
  -2   6   0 1441.94 187.823  14
  -2   6   0 1403.40 134.474  21
  -2   6   0 1412.49 193.211   5
   2  -6   0 1257.96 210.621   4
  -2   6  -1 15097.9 621.630  23
   2  -6   1 16194.9 476.413  21
  -2   6  -1 15511.9 442.480   3
  -2   6  -1 16117.6 717.509  16
   2  -6   1 15228.7 698.759   9
  -2   6  -1 16007.3 590.920  17
   2  -6   1 15823.6 608.114   2
  -2   6  -1 15188.3 688.330  15
   2  -6   1 15403.3 622.148   4
  -2   6  -1 14317.9 569.506  14
   2  -6   1 16347.7 603.189   7
   2  -6   1 16308.4 586.568  12
  -2   6  -1 15637.4 448.861  21
  -2   6  -1 15264.8 575.511   6
   2  -6   1 15455.9 586.756  20
   2  -6   2 3774.11 249.545  21
   2  -6   2 3565.10 149.827  22
  -2   6  -2 3124.78 327.410  15
  -2   6  -2 3452.78 294.462  23
  -2   6  -2 3017.94 210.760   3
  -2   6  -2 3449.12 225.270  21
  -2   6  -2 3216.23 251.844  17
  -2   6  -2 3897.25 363.934  16
   2  -6   2 3584.42 152.988  11
   2  -6   2 3876.21 357.413   9
   2  -6   2 3772.45 265.366  12
   2  -6   2 3292.52 304.720   2
   2  -6   2 3701.30 296.670   4
  -2   6  -2 3604.73 300.704  14
   2  -6   2 3764.26 306.412   7
   2  -6   2 3910.29 322.462  19
  -2   6  -2 3193.25 249.890   6
   2  -6   2 3364.77 287.505  20
   2  -6   3 16130.6 483.205  12
  -2   6  -3 15392.6 482.535   6
   2  -6   3 15560.8 417.711  22
  -2   6  -3 15097.5 611.196  10
  -2   6  -3 15831.5 491.053  17
   2  -6   3 16455.0 710.754   9
   2  -6   3 15477.1 418.856  11
  -2   6  -3 16052.5 585.893  23
  -2   6  -3 15969.2 486.776  12
   2  -6   3 15843.3 613.488  20
  -2   6  -3 15641.0 709.613  15
  -2   6  -3 16259.7 703.706  16
   2  -6   3 15211.0 557.026   4
  -2   6  -3 15497.9 500.704   3
   2  -6   3 15640.3 611.512   7
   2  -6   3 15763.4 527.887  21
   2  -6   3 15733.3 630.696  19
  -2   6  -4 66631.5 862.805  12
  -2   6  -4 66688.7 866.038   6
   2  -6   4 67174.6 1309.79  19
  -2   6  -4 66784.9 1131.09  23
   2  -6   4 66829.6 1153.28  21
  -2   6  -4 63346.5 973.439  11
  -2   6  -4 65791.2 1405.30  16
  -2   6  -4 64261.9 1279.24  10
   2  -6   4 65803.2 996.868  22
   2  -6   4 62870.0 1375.44   9
   2  -6   4 63190.4 1259.86   7
   2  -6   4 64300.1 1266.16  20
  -2   6  -4 67076.9 869.695  17
  -2   6  -4 67308.3 1487.84  15
   2  -6   4 65157.8 1085.01   4
  -2   6  -4 64195.3 1103.65   3
   2  -6   4 65014.1 996.592  11
  -2   6  -5 34095.0 872.947   3
  -2   6  -5 34362.7 423.776  12
   2  -6   5 33980.8 751.188  23
  -2   6  -5 34270.2 693.224  18
   2  -6   5 34074.0 959.842  20
   2  -6   5 35195.1 823.514  22
   2  -6   5 34737.1 892.413  21
   2  -6   5 32835.4 1006.38   9
  -2   6  -5 33520.9 807.258  11
  -2   6  -5 33335.5 947.824  10
   2  -6   5 34590.2 758.748   4
  -2   6  -5 32865.4 863.273   1
  -2   6  -5 34270.5 427.354  17
  -2   6  -5 34246.0 425.715   6
   2  -6   5 36242.9 989.395  19
  -2   6  -5 35624.3 1121.64  15
  -2   6  -5 35115.5 791.138  23
   2  -6   5 33607.8 953.596   7
  -2   6  -5 35483.3 1038.65  16
   2  -6   5 34723.4 880.753  13
   2  -6   6 10069.0 380.944  23
   2  -6   6 9744.52 510.822  21
   2  -6   6 10023.9 550.085  20
  -2   6  -6 8966.85 471.500  11
  -2   6  -6 10278.3 405.374  23
   2  -6   6 9912.62 480.627  13
  -2   6  -6 9637.74 346.066  18
   2  -6   6 8929.71 538.519   9
   2  -6   6 10834.5 562.491  19
   2  -6   6 10156.4 387.310   4
  -2   6  -6 9498.22 477.956   1
   2  -6   6 9713.99 479.546  22
   2  -6   6 9301.92 531.092   7
  -2   6  -6 10549.8 580.732  16
  -2   6  -6 9424.12 530.496  10
  -2   6  -6 9460.20 503.310   3
   2  -6   7 2882.69 311.731  19
   2  -6   7 2741.65 284.977  22
   2  -6   7 2567.93 290.028  21
   2  -6   7 2122.82 284.794   9
   2  -6   7 2680.15 312.270  20
   2  -6   7 2686.48 185.748   4
  -2   6  -7 2158.06 278.417  10
  -2   6  -7 2610.97 294.097   3
  -2   6  -7 2400.85 279.942  11
   2  -6   7 2881.66 321.442   7
  -2   6  -7 2730.57 273.552   1
   2  -6   7 2644.33 261.191  13
  -2   6  -8 11901.0 657.610  10
  -2   6  -8 11399.4 638.873   3
   2  -6   8 11837.0 635.981  19
   2  -6   8 12017.3 655.099   9
   2  -6   8 12338.7 674.840  20
   2  -6   8 12043.4 629.007  22
   2  -6   8 11972.7 648.201  21
  -2   6  -8 11772.5 576.490   1
   2  -6   8 12126.3 664.598   7
   2  -6   8 11827.8 555.099  13
   2  -6   9 2636.11 349.063   7
  -2   6  -9 2387.97 332.038   3
   2  -6   9 2976.06 369.292  20
   2  -6   9 2681.19 337.645   9
   2  -6   9 2681.76 338.126  22
  -2   6  -9 2637.73 342.568  10
   2  -6   9 2780.16 345.916  21
   2  -6   9 1982.99 291.477  19
  -2   6  -9 2511.33 284.450   1
   2  -6   9 2375.40 266.167  13
   2  -6  10 1153.10 252.201  21
   2  -6  10 396.547 158.027  19
  -2   6 -10 920.333 215.323  10
  -2   6 -10 560.599 159.778   1
   2  -6  10 772.954 222.253   9
  -2   6 -10 830.561 252.877   3
   2  -6  10 573.546 201.915  20
   2  -6  10 867.835 234.402   7
   2  -6  10 1059.53 247.791  22
   2  -6  10 536.091 146.756  13
   2  -6  11 6340.01 582.072  20
   2  -6  11 7032.76 599.458  22
   2  -6  11 6210.97 568.178  21
   2  -6  11 7327.67 585.858  19
  -2   6 -11 7103.68 628.826   3
  -2   6 -11 7251.91 609.583  10
   2  -6  11 6781.93 591.137   7
   2  -5  -9-12.6550 151.801   4
  -2   5   9 453.791 173.283  13
  -2   5   9-123.867 143.061  23
   2  -5  -9 321.323 184.880   9
  -2   5   9 234.870 194.994  19
  -2   5   9 72.9548 85.1804  16
  -2   5   9 275.645 119.217   8
   2  -5  -8 2622.79 394.340   4
  -2   5   8 2147.49 357.470  13
  -2   5   8 2338.31 314.544   7
  -2   5   8 2146.07 348.043  18
  -2   5   8 2345.77 367.799   6
  -2   5   8 2111.75 342.878  19
   2  -5  -8 2034.83 350.740   9
  -2   5   8 2465.96 316.782  20
  -2   5   8 2190.85 351.614  16
  -2   5   8 2090.14 327.043   8
  -2   5   8 1867.82 327.093  17
  -2   5   8 2338.49 350.751  23
  -2   5   8 2208.90 353.779  15
   2  -5  -7 2291.95 356.589   4
  -2   5   7 2134.97 319.809   8
  -2   5   7 2614.36 268.598  21
  -2   5   7 2538.11 356.867  23
   2  -5  -7 2555.25 360.313  12
  -2   5   7 3159.19 403.087  18
  -2   5   7 1887.95 308.461  17
   2  -5  -7 2379.96 288.917   2
  -2   5   7 2684.16 363.238  16
  -2   5   7 2546.95 349.782   6
  -2   5   7 2603.05 356.082  15
  -2   5   7 2573.54 300.054  14
   2  -5  -7 2188.81 351.638   9
  -2   5   6 15222.9 799.539   6
  -2   5   6 16031.7 839.677  16
  -2   5   6 14424.6 776.935  17
  -2   5   6 16569.0 621.782   5
  -2   5   6 15313.0 804.736  23
  -2   5   6 13650.8 766.577  18
   2  -5  -6 16237.8 864.297   9
   2  -5  -6 14826.9 798.146  12
  -2   5   6 16686.7 612.456  21
   2  -5  -6 16153.5 682.747   2
  -2   5   6 16031.3 802.138  15
  -2   5   6 15652.0 678.395  14
   2  -5  -6 16070.0 852.324   4
  -2   5   5 524.670 180.278  15
   2  -5  -5 554.567 169.359  12
  -2   5   5 272.471 151.470  23
   2  -5  -5 515.493 132.678   2
  -2   5   5 403.052 160.274  17
   2  -5  -5 354.188 151.231   4
  -2   5   5 448.766 132.466   5
   2  -5  -5 541.953 184.116   9
  -2   5   5 406.024 160.824  16
  -2   5   5 465.112 88.2907  22
  -2   5   5 436.882 147.935  14
  -2   5   5 222.868 129.743   6
   2  -5  -4 20321.3 664.613   2
   2  -5  -4 19437.6 854.135   9
   2  -5  -4 19323.9 827.775   4
  -2   5   4 19664.3 809.242  17
  -2   5   4 19553.6 805.576   6
  -2   5   4 19288.2 840.051  16
  -2   5   4 19509.3 641.987   5
  -2   5   4 19593.3 809.854  15
  -2   5   4 20612.0 437.651  22
  -2   5   4 19319.9 815.465  23
  -2   5   4 19784.6 686.508  14
   2  -5  -4 20187.1 818.141  12
  -2   5   3 77525.7 1016.23  21
  -2   5   3 78566.6 1519.82   6
  -2   5   3 78471.7 1542.19  23
  -2   5   3 79662.2 630.135  22
  -2   5   3 80088.9 1273.68   5
  -2   5   3 77365.9 624.441  11
   2  -5  -3 79543.5 1581.39   4
   2  -5  -3 77549.0 1516.90  12
  -2   5   3 76081.1 1501.49  17
  -2   5   3 78446.8 1605.80  16
  -2   5   3 81158.2 1567.81  15
  -2   5   3 81318.1 1017.01   3
  -2   5   3 80026.0 1311.94  14
   2  -5  -3 79045.4 1233.34   2
   2  -5  -3 77903.6 1624.16   9
   2  -5  -2 12932.1 495.490   5
  -2   5   2 12777.5 597.867  23
  -2   5   2 12723.8 372.289  21
  -2   5   2 13643.1 603.338   6
   2  -5  -2 12503.7 624.351   9
  -2   5   2 12884.8 507.826   5
  -2   5   2 12647.3 583.411  17
  -2   5   2 13035.2 519.276   2
  -2   5   2 13043.2 638.361  16
   2  -5  -2 13046.9 589.125  12
  -2   5   2 13649.3 629.197  15
   2  -5  -2 12877.2 608.783   4
  -2   5   2 13146.1 519.775  14
  -2   5   2 13103.6 374.739   3
   2  -5  -1 19230.6 658.960  12
  -2   5   1 18919.8 418.827   3
  -2   5   1 19028.1 415.549  21
  -2   5   1 19039.6 608.702   5
  -2   5   1 18536.1 658.092   6
  -2   5   1 19830.3 680.921  17
  -2   5   1 19015.5 683.995  23
  -2   5   1 19428.5 744.167  16
  -2   5   1 18851.5 718.146  15
   2  -5  -1 18257.3 676.301   4
  -2   5   1 19079.9 610.795  14
   2  -5  -1 18580.7 732.099   9
  -2   5   0 21391.8 429.239   3
  -2   5   0 19863.6 632.078   6
  -2   5   0 20661.0 641.452   5
  -2   5   0 20912.6 678.344  23
   2  -5   0 20380.7 594.258  20
   2  -5   0 20816.9 639.359  12
  -2   5   0 19819.5 633.244  17
  -2   5   0 20123.1 727.364  16
   2  -5   0 19227.5 716.707   9
  -2   5   0 19263.6 715.958  15
   2  -5   0 20216.2 664.227   4
   2  -5   0 19445.3 579.824   7
  -2   5   0 20408.3 632.630  14
  -2   5   0 20582.6 420.721  21
  -2   5  -1 3441.86 242.676  12
  -2   5  -1 3336.91 308.815  15
   2  -5   1 2985.48 183.302  21
   2  -5   1 3214.24 242.904  20
   2  -5   1 3075.59 261.879  19
  -2   5  -1 3104.85 176.674  21
   2  -5   1 3001.72 287.845   9
  -2   5  -1 2944.55 231.890  17
  -2   5  -1 3287.18 269.359   5
  -2   5  -1 2845.72 281.364  16
   2  -5   1 3312.83 240.040  12
  -2   5  -1 2908.94 250.457  23
   2  -5   1 2977.99 246.957   4
  -2   5  -1 3246.65 262.685  14
   2  -5   1 3126.08 241.174   7
  -2   5  -1 3390.66 246.913   6
  -2   5  -1 3125.98 175.506   3
  -2   5  -2 16776.2 473.451  12
   2  -5   2 17346.9 481.360  12
  -2   5  -2 16804.3 447.368  21
   2  -5   2 16605.9 456.395  21
   2  -5   2 16927.6 555.434  20
  -2   5  -2 16390.0 570.002  10
  -2   5  -2 16584.9 538.604  23
  -2   5  -2 16832.9 482.916  17
   2  -5   2 16883.5 586.928  19
   2  -5   2 17605.1 542.017  23
  -2   5  -2 16619.8 436.857   3
  -2   5  -2 16695.6 633.917  16
   2  -5   2 15928.6 343.671  22
  -2   5  -2 16690.7 537.894   4
   2  -5   2 16577.8 352.623  11
   2  -5   2 15841.2 622.259   9
  -2   5  -2 16775.0 665.632  15
   2  -5   2 16842.5 531.183   4
  -2   5  -2 16626.9 478.750   6
  -2   5  -2 17071.6 599.872  14
   2  -5   2 16954.3 555.696   7
   2  -5   2 16309.5 453.896   3
   2  -5   3 4678.60 319.202  19
  -2   5  -3 4573.09 258.068   3
  -2   5  -3 4299.46 213.326  12
   2  -5   3 4771.84 271.115   3
  -2   5  -3 4416.68 263.793  23
  -2   5  -3 4537.40 339.639  16
   2  -5   3 4279.97 328.845   9
  -2   5  -3 4866.79 268.704  21
   2  -5   3 4267.45 258.341  21
   2  -5   3 4305.45 299.870  20
  -2   5  -3 4599.22 314.803  10
   2  -5   3 4357.81 299.382   7
  -2   5  -3 5120.30 270.944  18
  -2   5  -3 4556.30 268.129   4
  -2   5  -3 4333.02 217.212   6
  -2   5  -3 4248.00 216.412  17
   2  -5   3 4298.79 226.113  22
  -2   5  -3 4600.55 361.869  15
   2  -5   3 4444.83 259.147   4
   2  -5   3 4535.06 232.513  11
   2  -5   3 4310.38 254.979  23
   2  -5   3 4104.72 281.992  13
   2  -5   4 53524.2 819.731   4
  -2   5  -4 51140.1 985.453   1
  -2   5  -4 51563.2 569.671  12
  -2   5  -4 53255.1 584.314   6
  -2   5  -4 52286.5 582.255  17
  -2   5  -4 52289.1 1069.59  10
   2  -5   4 53118.9 1080.97  19
  -2   5  -4 54543.1 971.644   3
   2  -5   4 52504.5 813.744  23
  -2   5  -4 53476.9 842.599  18
  -2   5  -4 50934.4 887.642  11
  -2   5  -4 53894.9 858.399  23
  -2   5  -4 53484.5 1229.51  15
   2  -5   4 51741.4 957.039  21
   2  -5   4 53560.3 1004.38  13
   2  -5   4 53340.7 907.759  22
  -2   5  -4 53130.9 1128.02  16
   2  -5   4 52531.5 906.871  11
   2  -5   4 52024.6 1050.70   7
   2  -5   4 51734.9 1049.13  20
   2  -5   4 52943.7 1122.08   9
   2  -5   5 18912.4 452.552  23
  -2   5  -5 17632.9 590.928  11
   2  -5   5 18610.5 630.452  21
   2  -5   5 18320.8 595.435  22
  -2   5  -5 18884.9 677.538  10
  -2   5  -5 19011.3 635.957   3
  -2   5  -5 19725.5 692.809  16
  -2   5  -5 19624.8 478.218  23
   2  -5   5 18818.1 611.434  13
   2  -5   5 19311.3 680.740  19
   2  -5   5 19221.7 673.768   7
   2  -5   5 19318.5 460.245   4
  -2   5  -5 18409.4 612.756   1
  -2   5  -5 19245.6 495.582  18
   2  -5   5 18951.7 669.925  20
   2  -5   5 19019.7 687.961   9
   2  -5   6 84145.4 867.782  23
  -2   5  -6 86778.2 1519.06  10
   2  -5   6 87635.5 1516.63  20
   2  -5   6 85646.7 1409.80  22
   2  -5   6 82745.5 1426.62  21
  -2   5  -6 83123.2 1415.62  11
   2  -5   6 87936.1 1511.39  19
   2  -5   6 87419.8 886.577   4
  -2   5  -6 85864.6 1019.81  18
   2  -5   6 83270.4 1458.88   9
   2  -5   6 81776.2 1461.99   7
  -2   5  -6 87310.8 1383.17   1
   2  -5   6 84882.2 1331.73  13
  -2   5  -6 87739.9 1479.51   3
  -2   5  -7 24702.2 773.356   1
   2  -5   7 25409.6 675.153   8
   2  -5   7 24506.5 821.569   9
   2  -5   7 24638.0 859.153  20
  -2   5  -7 24144.8 853.153  10
   2  -5   7 24549.0 826.785  22
   2  -5   7 24696.1 839.139  19
   2  -5   7 23062.0 813.291  21
   2  -5   7 24130.8 399.445   4
   2  -5   7 24491.7 849.514   7
   2  -5   7 24718.4 752.185  13
  -2   5  -7 23922.0 840.503   3
  -2   5  -8 17284.5 765.629  10
   2  -5   8 15838.5 726.112  21
  -2   5  -8 16097.1 750.631   3
   2  -5   8 14939.0 699.377  22
   2  -5   8 15838.5 734.458  20
   2  -5   8 15690.4 682.891   9
   2  -5   8 15925.7 549.176   8
  -2   5  -8 16613.4 673.117   1
   2  -5   8 14901.1 708.989   7
   2  -5   8 16002.7 718.265  19
   2  -5   8 15546.2 626.931  13
   2  -5   9 3217.52 359.839  22
  -2   5  -9 2794.13 303.288   1
   2  -5   9 3295.68 368.330  21
  -2   5  -9 3152.19 363.215  10
   2  -5   9 2805.98 241.947   8
   2  -5   9 3400.46 341.738   9
   2  -5   9 2935.15 345.969  20
  -2   5  -9 3132.36 369.947   3
   2  -5   9 3004.66 334.808  19
   2  -5   9 3314.37 362.730   7
   2  -5   9 2731.25 282.303  13
   2  -5  10 1058.96 235.667   7
   2  -5  10 1389.41 261.548  19
   2  -5  10 1108.10 198.471  13
   2  -5  10 925.872 218.281  22
   2  -5  10 956.081 223.885  21
  -2   5 -10 874.021 197.336   1
  -2   5 -10 1030.32 237.618  10
   2  -5  10 873.759 200.162   9
  -2   5 -10 1067.93 259.874   3
   2  -5  10 1401.91 266.462  20
   2  -5  11 3817.86 443.229  20
   2  -5  11 3659.62 444.635  21
   2  -5  11 3605.39 418.138  19
   2  -5  11 3589.98 438.243  22
  -2   5 -11 3740.53 465.021   3
   2  -5  11 3656.01 357.977  13
  -2   5 -11 3722.08 382.686   1
  -2   5 -11 3214.27 409.308  10
   2  -5  11 3379.98 419.904   7
  -2   5 -12 9506.10 736.499  10
   2  -5  12 10051.5 705.379  19
  -2   4  10 1585.33 293.588  13
  -2   4  10 936.679 229.728  23
  -2   4  10 1529.79 293.262  16
  -2   4  10 1540.27 316.768   6
  -2   4  10 1429.44 290.573  18
  -2   4  10 1341.89 284.911  17
  -2   4  10 1591.10 280.593   8
  -2   4  10 1327.31 281.546  19
  -2   4   9 19647.4 950.864  19
  -2   4   9 19470.9 875.616  14
  -2   4   9 18823.2 953.759  23
  -2   4   9 19771.7 979.645  15
  -2   4   9 19587.0 982.591   6
  -2   4   9 19928.8 993.428  13
  -2   4   9 21859.4 912.191  20
  -2   4   9 18562.9 971.266  18
   2  -4  -9 19990.1 1049.76   9
  -2   4   9 20734.2 1008.12  17
  -2   4   9 20236.8 1021.44  16
  -2   4   9 19678.1 929.609   8
  -2   4   9 20680.9 892.763   7
  -2   4   8 37201.6 1288.70  13
  -2   4   8 38384.1 1142.27  20
   2  -4  -8 38512.0 1377.80   9
  -2   4   8 43038.9 1071.98  22
  -2   4   8 37448.4 1281.21   6
   2  -4  -8 39861.8 1386.31   4
  -2   4   8 38354.1 1260.84  19
  -2   4   8 33446.2 1226.83  18
   2  -4  -8 38209.2 1191.34   2
  -2   4   8 38492.9 1301.13  17
  -2   4   8 39017.8 1060.85  21
  -2   4   8 36958.9 1315.50  16
  -2   4   8 39337.0 1249.11   8
  -2   4   8 38303.3 1298.79  15
  -2   4   8 38467.9 1163.87  14
  -2   4   8 39060.8 1308.85  23
  -2   4   8 38957.7 1156.81   7
  -2   4   7 7731.44 561.359  23
  -2   4   7 8087.30 568.952   6
  -2   4   7 8609.56 467.324   5
  -2   4   7 8314.39 580.122  18
   2  -4  -7 8059.41 610.474   9
  -2   4   7 8218.72 575.383  17
  -2   4   7 7758.94 582.132  16
  -2   4   7 8638.87 443.574  22
  -2   4   7 8038.36 570.189  15
   2  -4  -7 8948.20 543.606   2
  -2   4   7 8274.50 550.409   8
  -2   4   7 8502.02 461.786  21
  -2   4   7 8068.90 508.298  14
   2  -4  -7 8013.64 592.018   4
   2  -4  -6 988.638 214.513   4
  -2   4   6 732.809 192.051  17
  -2   4   6 844.112 195.608  15
  -2   4   6 936.120 206.706  18
  -2   4   6 708.433 126.742  22
  -2   4   6 816.021 196.191   6
  -2   4   6 919.795 200.160  23
   2  -4  -6 1048.34 186.542   2
  -2   4   6 1084.82 165.345  21
  -2   4   6 1129.41 178.771   5
   2  -4  -6 1002.64 225.155   9
  -2   4   6 730.770 210.688  16
   2  -4  -6 974.260 213.779  12
  -2   4   6 1181.45 195.973  14
   2  -4  -5 19059.0 821.086   9
  -2   4   5 19571.3 790.683  23
   2  -4  -5 19259.2 675.067   2
  -2   4   5 19053.6 806.453  16
  -2   4   5 19345.5 641.163   5
  -2   4   5 19890.0 535.241  22
   2  -4  -5 19449.6 812.692   4
  -2   4   5 18385.8 760.044   6
  -2   4   5 17696.4 750.432  17
   2  -4  -5 18134.5 761.066  12
  -2   4   5 18168.2 762.808  15
  -2   4   5 19484.3 687.093  14
  -2   4   5 19161.8 528.184  11
   2  -4  -4 21753.3 667.532   2
   2  -4  -4 21498.8 779.215  12
  -2   4   4 22000.8 788.154  17
  -2   4   4 21963.8 660.738   5
  -2   4   4 22089.8 691.432  14
  -2   4   4 24316.9 564.405   3
  -2   4   4 22030.1 791.897  23
  -2   4   4 22227.1 492.090  11
   2  -4  -4 21984.6 835.277   9
  -2   4   4 22251.9 827.982  16
  -2   4   4 21732.5 779.314   6
  -2   4   4 21738.4 793.922  15
   2  -4  -4 21982.7 812.068   4
  -2   4   4 22588.4 493.241  22
  -2   4   3 28170.8 670.481  20
  -2   4   3 27648.1 830.282  17
   2  -4  -3 27790.9 824.283  12
  -2   4   3 25978.7 845.827  16
  -2   4   3 26881.8 719.469  14
  -2   4   3 26931.4 823.549  23
  -2   4   3 27007.2 438.517  11
  -2   4   3 25826.9 801.024   6
  -2   4   3 26497.9 694.211   5
   2  -4  -3 26893.5 865.883   9
  -2   4   3 27945.5 526.235   3
  -2   4   3 26307.8 530.925  21
  -2   4   3 27666.5 443.978  22
  -2   4   3 28172.5 740.381   2
  -2   4   3 27860.5 847.846  15
  -2   4   3 28446.4 676.224   7
   2  -4  -3 27004.5 839.732   4
  -2   4   2 3626.76 107.187  11
  -2   4   2 3507.51 104.689  22
  -2   4   2 3870.20 267.298   5
  -2   4   2 3520.32 313.368  16
  -2   4   2 3584.30 166.373   3
  -2   4   2 3987.58 303.894  23
  -2   4   2 3966.78 273.653   2
  -2   4   2 3905.92 322.867  15
   2  -4  -2 3520.95 295.063   4
  -2   4   2 3409.07 255.549  14
  -2   4   2 3717.45 230.443  20
  -2   4   2 3513.50 167.133  21
  -2   4   2 4089.52 242.831   7
   2  -4  -2 3682.26 288.737  12
  -2   4   1 88841.4 711.859   3
   2  -4  -1 88802.5 1261.83  12
  -2   4   1 86686.8 699.584  21
  -2   4   1 86620.4 1285.75  23
  -2   4   1 85219.4 1207.46   5
  -2   4   1 90842.2 1243.31   2
  -2   4   1 85291.5 1194.18  14
  -2   4   1 85571.8 1382.97  16
  -2   4   1 86264.7 1375.97  15
  -2   4   1 86267.9 1041.26   7
   2  -4  -1 85082.5 1284.87   4
  -2   4   1 85901.0 1033.65  20
  -2   4   0 137682. 1284.45  20
  -2   4   0 135771. 1427.75  12
   2  -4   0 135041. 1426.53  12
  -2   4   0 133211. 1637.55  16
   2  -4   0 136581. 893.805  21
  -2   4   0 136676. 852.381  21
  -2   4   0 140255. 1522.87   4
  -2   4   0 132178. 1499.71   5
  -2   4   0 134337. 840.292   3
  -2   4   0 134624. 1483.86  23
   2  -4   0 131499. 1474.76   2
  -2   4   0 134515. 1271.93   7
  -2   4   0 135601. 1693.10  15
   2  -4   0 134811. 1294.88   7
   2  -4   0 133922. 1487.95   4
  -2   4   0 132451. 1485.65  14
   2  -4   0 133938. 1286.34  20
  -2   4   0 137777. 1445.13  19
   2  -4   0 132466. 1485.54  14
  -2   4   0 138935. 1689.01   9
  -2   4  -1 3963.07 273.342   5
   2  -4   1 4754.22 286.312  19
   2  -4   1 4603.77 145.537  11
   2  -4   1 4604.38 188.653   3
  -2   4  -1 4781.74 254.014  20
  -2   4  -1 4577.28 246.500  12
  -2   4  -1 4363.69 297.470   9
   2  -4   1 4508.71 145.627  22
   2  -4   1 4785.33 201.781  21
  -2   4  -1 4447.69 181.870  21
   2  -4   1 4949.12 266.915  20
  -2   4  -1 4087.30 306.042  14
  -2   4  -1 4457.08 302.013  16
   2  -4   1 4921.57 253.981  12
  -2   4  -1 4436.78 261.714  23
   2  -4   1 4521.75 305.446   9
   2  -4   1 4915.37 278.323  23
  -2   4  -1 4710.56 188.493   3
   2  -4   1 4993.80 312.968  16
  -2   4  -1 4237.57 346.394  15
  -2   4  -1 4213.88 250.599   4
   2  -4   1 4829.43 277.182   4
   2  -4   1 4889.30 263.828   7
  -2   4  -1 4457.87 243.215   7
   2  -4   2 9511.70 281.665  11
   2  -4   2 9774.20 312.943   3
  -2   4  -2 9965.09 343.955   4
   2  -4   2 9713.73 337.074  23
   2  -4   2 10238.2 428.527  16
  -2   4  -2 10245.7 314.405   3
   2  -4   2 9872.85 376.470  20
  -2   4  -2 10097.7 442.527   5
  -2   4  -2 9339.87 362.880  20
   2  -4   2 9628.59 399.553  19
  -2   4  -2 9712.90 305.731  12
  -2   4  -2 10502.0 442.496   9
   2  -4   2 9860.87 426.597   9
  -2   4  -2 10313.7 322.153  21
   2  -4   2 9546.27 369.480   7
  -2   4  -2 10309.8 434.974  16
  -2   4  -2 9769.53 355.815  18
  -2   4  -2 9527.16 460.593  15
   2  -4   2 9933.68 316.960  21
   2  -4   2 9624.93 334.940   4
  -2   4  -2 10302.0 442.785  14
  -2   4  -2 10619.7 385.209   7
   2  -4   2 10001.6 396.694  13
  -2   4  -2 10061.0 347.022  23
  -2   4  -3 11164.7 385.918  21
  -2   4  -3 11009.6 332.723  23
  -2   4  -3 10777.1 261.553  12
   2  -4   3 11152.6 323.432  23
  -2   4  -3 10967.3 328.258   4
   2  -4   3 11644.7 459.042   9
   2  -4   3 11840.2 378.535  11
  -2   4  -3 11136.9 380.287   3
  -2   4  -3 11163.4 424.324  20
   2  -4   3 11101.0 442.017  19
  -2   4  -3 11338.1 372.882  18
  -2   4  -3 11079.0 449.464  16
   2  -4   3 10214.3 368.585  21
  -2   4  -3 11732.6 517.981  15
   2  -4   3 10847.1 320.458   4
   2  -4   3 11579.2 433.498  20
   2  -4   3 10998.0 379.636   3
   2  -4   3 11451.6 430.004   7
  -2   4  -3 11502.5 430.646   7
   2  -4   3 11170.3 419.984  13
   2  -4   3 10809.0 436.967  16
   2  -4   4 117399. 1459.94  20
   2  -4   4 115465. 1368.51  21
   2  -4   4 119524. 1372.84  11
  -2   4  -4 110996. 1343.22   3
   2  -4   4 116135. 916.930  23
   2  -4   4 114548. 1472.90  19
   2  -4   4 117060. 922.148   4
  -2   4  -4 115913. 1655.85  15
   2  -4   4 111576. 1423.48   9
  -2   4  -4 116748. 954.956  23
   2  -4   4 117419. 1388.43  13
   2  -4   4 118678. 1299.07   8
   2  -4   4 117934. 1445.07  16
  -2   4  -4 115418. 1390.98   1
  -2   4  -4 115907. 1445.61  16
   2  -4   4 115018. 1434.32   7
  -2   4  -4 112529. 1169.98  18
   2  -4   5 108.522 97.5605   7
   2  -4   5 116.321 78.1063  13
   2  -4   5 22.9213 67.6291  21
  -2   4  -5 134.962 101.749  10
   2  -4   5 73.9917 87.6579  19
   2  -4   5 104.915 54.8534  18
  -2   4  -5 90.2811 85.8478   3
   2  -4   5 175.738 106.667   9
  -2   4  -5-15.4031 80.2546  16
  -2   4  -5 58.9231 78.9540   1
   2  -4   5 160.891 79.1748  16
  -2   4  -5 163.560 56.0498  18
   2  -4   5 15.6669 65.8756   8
   2  -4   5 105.938 111.361  20
   2  -4   5 81.6005 30.2379  23
   2  -4   5 81.5017 29.6341   4
  -2   4  -6 3867.00 293.723   1
   2  -4   6 4468.61 275.537   8
   2  -4   6 4088.24 328.023  20
  -2   4  -6 4451.88 345.751  10
   2  -4   6 4216.74 323.773  21
   2  -4   6 4245.33 304.057   9
  -2   4  -6 4270.19 242.150  18
   2  -4   6 4286.30 298.939  13
   2  -4   6 4100.34 327.112  19
   2  -4   6 4114.00 229.821  18
   2  -4   6 3781.10 109.205   4
   2  -4   6 3416.42 104.838  23
  -2   4  -6 4075.51 326.392   3
   2  -4   6 3302.47 102.713   4
   2  -4   6 4545.52 342.678   7
  -2   4  -7 66578.7 1381.84  10
   2  -4   7 66213.3 1332.38  19
   2  -4   7 67625.4 1370.09  21
  -2   4  -7 68015.9 1275.94   1
   2  -4   7 65670.7 933.933  18
   2  -4   7 67649.7 1232.02  13
   2  -4   7 69269.8 1111.36   8
  -2   4  -7 69537.7 1424.23   3
   2  -4   7 65476.5 1347.89   7
   2  -4   7 65924.0 1356.79  20
   2  -4   8 10561.7 590.132  21
   2  -4   8 10763.3 593.288   7
   2  -4   8 11273.5 592.941  19
  -2   4  -8 10406.8 539.078   1
   2  -4   8 10153.8 580.657  22
  -2   4  -8 10682.4 598.849  10
   2  -4   8 11637.1 482.380   8
  -2   4  -8 10484.7 607.748   3
   2  -4   8 11379.7 608.274  20
   2  -4   8 12242.7 423.218  18
   2  -4   8 11298.3 539.384  13
   2  -4   9 622.296 163.110   7
   2  -4   9 718.250 191.591  20
   2  -4   9 420.936 169.815  22
   2  -4   9 663.231 190.789  21
  -2   4  -9 717.476 171.597   1
  -2   4  -9 565.176 186.371  10
  -2   4  -9 591.883 192.596   3
   2  -4   9 545.512 127.093   8
   2  -4   9 739.810 198.596  19
   2  -4   9 658.441 154.318  13
   2  -4  10 232.057 149.112   7
   2  -4  10 267.148 110.020  13
   2  -4  10 431.398 168.401  22
  -2   4 -10 276.904 154.743  10
   2  -4  10 366.876 146.587  20
   2  -4  10 407.935 167.851  19
  -2   4 -10 154.276 119.036   1
   2  -4  10 282.420 138.801  21
  -2   4 -10 195.406 141.962   3
   2  -4  11 564.460 198.871   7
   2  -4  11 345.291 129.900  13
   2  -4  11 864.486 251.790  22
   2  -4  11 531.754 186.989  20
  -2   4 -11 591.996 216.947   3
   2  -4  11 405.088 172.135  21
   2  -4  11 594.259 198.536  19
  -2   4 -11 355.053 192.595  10
  -2   4 -11 368.140 158.923   1
   2  -4  12 148.193 142.605  19
  -2   4 -12 130.108 186.384  10
  -2   3  11 316.654 190.888  23
  -2   3  11 513.685 184.068   6
  -2   3  11 669.568 217.015  18
  -2   3  10 597.754 176.069   7
  -2   3  10 682.346 198.472  13
  -2   3  10 584.154 172.751  20
  -2   3  10 613.658 192.826  23
  -2   3  10 584.790 191.874  16
  -2   3  10 314.757 143.004  22
  -2   3  10 312.048 155.883   6
  -2   3  10 482.330 168.208  19
  -2   3  10 444.278 157.321  18
  -2   3  10 580.606 168.270  17
  -2   3  10 505.299 166.983  21
  -2   3  10 66.7276 78.7242  14
  -2   3  10 297.431 165.264  15
  -2   3  10 360.447 129.077   8
  -2   3   9 13484.1 756.184   6
  -2   3   9 13693.6 761.456  23
  -2   3   9 13182.4 656.694  21
  -2   3   9 14896.0 761.518  14
  -2   3   9 13735.4 733.511  19
  -2   3   9 14984.9 694.978  22
  -2   3   9 13210.9 756.774  18
  -2   3   9 14160.7 693.777  20
  -2   3   9 13228.6 750.133  17
  -2   3   9 12835.9 775.876  16
  -2   3   9 13939.9 717.917   8
  -2   3   9 12904.0 769.197  15
  -2   3   9 15676.1 735.482   7
  -2   3   9 13720.0 753.890  13
  -2   3   8 19492.9 760.992   7
  -2   3   8 16254.8 830.511  16
  -2   3   8 17952.6 784.794  19
  -2   3   8 18696.8 729.243   5
  -2   3   8 17822.0 822.622  23
  -2   3   8 18309.5 837.549  18
  -2   3   8 17944.0 825.034   6
  -2   3   8 18744.1 798.465  14
   2  -3  -8 18819.7 912.583   9
   2  -3  -8 18999.1 832.615   2
  -2   3   8 17627.2 821.510  17
  -2   3   8 18208.2 776.148   8
  -2   3   8 19763.7 886.700  15
  -2   3   8 18476.6 715.526  21
  -2   3   8 18036.3 703.619  22
  -2   3   8 19035.0 746.212  20
  -2   3   8 16828.3 799.012  13
  -2   3   7 5940.11 457.830  17
  -2   3   7 6333.66 387.477  21
   2  -3  -7 6515.06 460.499   2
  -2   3   7 5785.40 420.794  19
  -2   3   7 6359.27 468.081  23
  -2   3   7 6509.83 412.788   5
  -2   3   7 6219.94 465.381  18
  -2   3   7 6536.00 496.715  16
  -2   3   7 5885.56 461.768  15
  -2   3   7 5514.56 409.524   8
  -2   3   7 5846.47 452.192   6
  -2   3   7 5829.67 388.025  20
  -2   3   7 5951.23 429.634  14
   2  -3  -7 6125.08 480.561   4
  -2   3   7 6042.13 378.607  22
   2  -3  -7 5805.47 485.888   9
  -2   3   7 6280.39 406.378   7
  -2   3   6 63341.9 1373.18  23
  -2   3   6 64531.6 1452.27  16
   2  -3  -6 65459.8 1495.52   9
  -2   3   6 66335.5 1116.86  22
  -2   3   6 66594.2 1225.45   5
  -2   3   6 64151.1 1384.04  17
  -2   3   6 67366.2 1446.58  15
   2  -3  -6 66578.3 1326.79   2
  -2   3   6 68415.6 1320.47  14
   2  -3  -6 66920.7 1469.14   4
  -2   3   6 67378.3 1121.99  21
  -2   3   6 66665.0 1407.12   6
  -2   3   5 2957.30 215.817   3
  -2   3   5 3004.42 219.643  11
   2  -3  -5 3112.38 316.715   9
   2  -3  -5 2842.74 262.271   2
   2  -3  -5 3121.57 299.953  12
  -2   3   5 3101.33 221.610  22
  -2   3   5 3093.75 220.110  21
  -2   3   5 3216.26 263.600   5
  -2   3   5 3082.41 310.058  15
  -2   3   5 3002.17 313.348  16
   2  -3  -5 3089.04 305.837   4
  -2   3   5 3221.72 277.069  14
  -2   3   5 2792.50 284.041  23
   2  -3  -4 222.156 114.151   4
   2  -3  -4 316.438 133.290   9
   2  -3  -4 275.321 101.957  12
  -2   3   4 246.549 71.6115  21
   2  -3  -4 274.462 77.9898  11
  -2   3   4 434.398 79.3519   3
   2  -3  -4 147.761 84.8337   2
  -2   3   4 142.807 101.166  23
  -2   3   4 50.8246 103.892  16
  -2   3   4 133.898 113.126  15
  -2   3   4 162.087 62.6144  22
  -2   3   4 176.249 57.4455  11
  -2   3   4 163.737 99.5429  14
  -2   3   3 11152.2 433.918  10
  -2   3   3 10298.0 294.882  11
  -2   3   3 10073.0 482.178  16
  -2   3   3 9975.84 405.434   5
  -2   3   3 9470.38 281.449  22
  -2   3   3 10242.5 457.979  23
  -2   3   3 10075.0 473.193  15
  -2   3   3 10607.4 429.012   2
  -2   3   3 10685.4 289.767   3
  -2   3   3 10544.3 424.854  14
   2  -3  -3 10288.1 301.564  11
  -2   3   2 9095.89 427.888  15
  -2   3   2 10472.0 414.763  12
  -2   3   2 10188.1 362.637  19
  -2   3   2 9770.89 386.163   5
  -2   3   2 10316.7 428.631  23
  -2   3   2 11027.0 467.925   9
   2  -3  -2 10240.2 231.605  11
  -2   3   2 9898.88 229.289  11
  -2   3   2 9983.44 448.232  16
   2  -3  -2 10036.1 382.288   5
  -2   3   2 10007.7 217.477   3
  -2   3   2 10063.7 397.285   2
  -2   3   2 9762.89 224.842  22
  -2   3   2 9629.22 413.072   4
  -2   3   2 9640.65 301.634  20
  -2   3   2 9817.80 305.238   7
  -2   3   2 9818.16 390.814  14
   2  -3  -2 10145.8 382.678   2
   2  -3  -2 10338.0 389.269  14
  -2   3   1 114334. 511.536   3
  -2   3   1 120402. 1316.76   5
  -2   3   1 116348. 505.009   3
  -2   3   1 119410. 976.239  20
  -2   3   1 123777. 1349.51   2
  -2   3   1 124435. 1468.64   9
   2  -3  -1 113794. 545.536  11
   2  -3  -1 123301. 1305.72   5
  -2   3   1 121290. 1282.49  12
  -2   3   1 121289. 1183.21  19
  -2   3   1 119081. 1429.81  16
  -2   3   1 119571. 979.858   7
  -2   3   1 120861. 1456.40  15
  -2   3   1 126491. 1368.29   4
   2  -3  -1 118971. 1276.16   2
  -2   3   1 110584. 510.942  21
  -2   3   1 119288. 1305.86  14
  -2   3   1 117926. 1311.16  23
   2  -3  -1 120155. 1289.56  14
   2  -3   0 77066.9 1068.00   9
  -2   3   0 77718.8 1070.05  16
  -2   3   0 77884.3 932.579  12
  -2   3   0 78773.6 970.064   4
  -2   3   0 77896.1 780.917  20
   2  -3   0 75338.4 925.965  19
  -2   3   0 78039.2 939.339  19
   2  -3   0 77453.9 794.795  20
  -2   3   0 79365.3 1097.04   9
  -2   3   0 76182.2 441.000   3
  -2   3   0 77844.2 1130.46  15
  -2   3   0 72930.4 439.187  21
  -2   3   0 74907.2 1035.76   5
   2  -3   0 75285.4 468.555  21
   2  -3   0 77477.1 963.198   4
  -2   3   0 74743.2 1038.46  14
   2  -3   0 77296.6 800.528   7
  -2   3   0 77997.0 780.454   7
  -2   3   0 77126.0 954.731  23
  -2   3  -1 34707.7 691.126   9
  -2   3  -1 33475.4 739.706  15
   2  -3   1 33433.4 432.971   3
   2  -3   1 33369.9 438.243  21
   2  -3   1 33919.2 455.111  11
  -2   3  -1 33446.4 554.128  20
   2  -3   1 34256.9 632.259  19
  -2   3  -1 34482.3 565.653  23
  -2   3  -1 35331.5 634.196  18
   2  -3   1 33900.7 560.069  20
   2  -3   1 33991.4 674.978   9
  -2   3  -1 32908.6 536.655  12
   2  -3   1 34523.0 681.184  16
  -2   3  -1 33369.8 666.768  16
  -2   3  -1 33714.7 430.990   3
  -2   3  -1 33761.6 559.952   4
  -2   3  -1 34014.3 717.799   5
   2  -3   1 34241.8 568.306   4
  -2   3  -1 34051.4 717.969  14
   2  -3   1 34099.6 562.103   7
  -2   3  -1 34914.2 564.848   7
   2  -3   1 34685.4 654.627  13
  -2   3  -2 223607. 1584.09  20
   2  -3   2 216107. 1667.81  19
  -2   3  -2 218311. 1387.54   3
   2  -3   2 219606. 1383.41   3
  -2   3  -2 215658. 1217.56  23
   2  -3   2 215950. 1541.38  20
  -2   3  -2 215030. 1855.37   5
   2  -3   2 222167. 1405.86  21
  -2   3  -2 221973. 1685.02   9
   2  -3   2 213790. 1417.12  11
   2  -3   2 218119. 1638.62   9
  -2   3  -2 214977. 1539.05  18
   2  -3   2 216009. 1596.39   8
  -2   3  -2 221360. 1657.92  16
   2  -3   2 217351. 1635.46  16
  -2   3  -2 218620. 1187.84  12
  -2   3  -2 222121. 1582.38   7
  -2   3  -2 221516. 1915.05  15
   2  -3   2 217977. 1205.12   4
  -2   3  -2 217472. 1886.59  14
   2  -3   2 213950. 1521.44   7
   2  -3   2 215179. 1657.71  13
   2  -3   3 78557.8 971.764   3
  -2   3  -3 73745.5 565.401  23
  -2   3  -3 74315.2 590.368  17
  -2   3  -3 75375.3 926.583  18
   2  -3   3 77130.6 993.317  11
  -2   3  -3 76586.5 970.562   3
  -2   3  -3 79255.5 1057.18  20
   2  -3   3 74246.1 882.861  18
   2  -3   3 71187.2 937.036   9
  -2   3  -3 74614.6 588.081   6
   2  -3   3 72505.8 994.529  20
  -2   3  -3 74795.1 960.154  16
   2  -3   3 75539.1 963.084  21
   2  -3   3 74371.0 952.213   8
   2  -3   3 76724.8 963.992  16
  -2   3  -3 77334.7 998.844   8
   2  -3   3 79279.8 1075.38  10
   2  -3   3 76922.1 1174.19  15
  -2   3  -3 74366.5 566.455  12
   2  -3   3 73463.1 549.152   4
   2  -3   3 75081.4 1021.17  13
  -2   3  -3 77492.1 1168.80  15
   2  -3   3 74683.4 1006.86   7
  -2   3  -3 79350.4 1060.94   7
   2  -3   3 77763.5 1072.98  19
  -2   3  -4 102093. 485.755  12
   2  -3   4 115029. 1338.28   3
   2  -3   4 114836. 1376.85  11
  -2   3  -4 112547. 1344.81   3
   2  -3   4 109862. 1343.52  20
   2  -3   4 109716. 1107.30  18
  -2   3  -4 111099. 1167.15  18
   2  -3   4 109714. 1192.14   9
   2  -3   4 110225. 1189.66  16
  -2   3  -4 98368.9 491.960  17
  -2   3  -4 113201. 1201.54  16
   2  -3   4 117968. 1341.38   1
   2  -3   4 112941. 1233.64   8
   2  -3   4 113847. 1502.20  15
   2  -3   4 111054. 1377.51  19
  -2   3  -4 97815.0 494.047   6
   2  -3   4 108462. 1335.26   7
   2  -3   4 111084. 1314.51  13
  -2   3  -4 99260.5 478.530  12
   2  -3   4 108789. 1310.61  21
  -2   3  -5 13881.3 506.122   1
   2  -3   5 14615.3 542.752  20
   2  -3   5 14662.1 539.362  21
   2  -3   5 14202.4 447.993  16
  -2   3  -5 14708.5 551.373   3
  -2   3  -5 14575.4 451.302  18
   2  -3   5 14197.2 533.229   7
   2  -3   5 15061.3 477.380   8
  -2   3  -5 15046.5 563.035  10
   2  -3   5 14677.9 431.362  18
   2  -3   5 16090.2 570.694  19
   2  -3   5 14399.4 507.384  13
   2  -3   6 1791.93 172.987  18
   2  -3   6 1890.52 189.528   8
  -2   3  -6 1785.77 206.965   1
   2  -3   6 1486.00 208.676  21
   2  -3   6 1657.30 217.339  20
   2  -3   6 1755.71 218.967  19
  -2   3  -6 1548.52 211.291   3
   2  -3   6 2213.38 194.731  16
  -2   3  -6 1598.64 214.185  10
   2  -3   6 1700.26 212.154   7
   2  -3   6 1858.54 207.270  13
  -2   3  -7 23873.4 829.965  10
   2  -3   7 23928.8 809.921  20
  -2   3  -7 23043.3 833.585   3
   2  -3   7 21696.7 636.036  16
   2  -3   7 23676.6 632.749  18
   2  -3   7 23963.2 820.174  21
  -2   3  -7 23066.4 759.427   1
   2  -3   7 24213.2 749.842  13
   2  -3   7 23100.6 785.695  19
   2  -3   7 22887.7 664.695   8
   2  -3   7 24435.4 817.526   7
   2  -3   7 21570.3 612.063   9
   2  -3   8 673.548 170.374   7
   2  -3   8 675.679 154.069  13
  -2   3  -8 445.609 138.657   1
   2  -3   8 487.216 169.623  21
   2  -3   8 458.338 149.221  19
  -2   3  -8 420.417 150.890  10
  -2   3  -8 601.348 176.709   3
   2  -3   8 568.994 160.387  20
   2  -3   8 524.947 129.117   8
   2  -3   8 640.332 125.277  18
   2  -3   9 12146.3 516.949  18
   2  -3   9 12726.4 619.710  13
   2  -3   9 11436.2 667.797  21
   2  -3   9 12063.4 665.631  20
   2  -3   9 12353.8 659.922  19
  -2   3  -9 11394.2 619.568   1
  -2   3  -9 11809.1 701.613   3
   2  -3   9 12846.2 560.030   8
  -2   3  -9 11608.7 678.670  10
   2  -3   9 12100.7 666.322   7
   2  -3  10 24448.7 1055.00  22
  -2   3 -10 24718.0 1094.40   3
   2  -3  10 25724.2 1037.88  20
  -2   3 -10 23383.6 947.001   1
   2  -3  10 22920.9 887.364  13
   2  -3  10 22802.4 957.832  19
   2  -3  10 26099.8 837.313   8
  -2   3 -10 24480.6 1056.47  10
   2  -3  10 24807.8 1017.20   7
   2  -3  10 24553.2 1041.09  21
  -2   3 -11 9567.71 714.931  10
   2  -3  11 9213.07 653.145  19
   2  -3  11 9252.66 677.225  20
   2  -3  11 8917.53 679.778  21
  -2   3 -11 9979.96 755.087   3
   2  -3  11 10141.4 703.487   7
  -2   3 -11 9238.99 631.034   1
   2  -3  11 10029.3 728.392  22
   2  -3  11 8586.10 584.221  13
  -2   2  11-85.4994 79.5247   7
  -2   2  11-242.273 144.619  22
  -2   2  11 11.8039 69.4162  21
  -2   2  11-67.0472 84.3823  23
  -2   2  11-80.8269 118.066  16
  -2   2  11-294.777 140.543  20
  -2   2  11-283.820 131.754  17
  -2   2  11-44.2267 117.679   6
  -2   2  11-49.5189 83.9334  14
  -2   2  10 3452.97 386.547  23
  -2   2  10 4699.72 414.361  20
  -2   2  10 4414.48 431.392   6
  -2   2  10 4453.70 442.665  14
  -2   2  10 4534.17 418.075  19
  -2   2  10 4825.93 444.709  18
  -2   2  10 4409.35 426.047  17
  -2   2  10 4492.76 415.811  22
  -2   2  10 4104.75 448.603  16
  -2   2  10 4377.34 408.919   5
  -2   2  10 3951.86 391.092  13
  -2   2  10 4351.56 468.532  15
  -2   2  10 5452.10 446.529   7
  -2   2  10 4675.57 422.496  21
  -2   2  10 4383.76 393.211   8
  -2   2   9 286.895 107.325   7
  -2   2   9 528.777 148.660  13
  -2   2   9 441.655 120.533  20
  -2   2   9 419.346 136.076   5
  -2   2   9 433.740 149.120   6
  -2   2   9 404.108 148.040  23
  -2   2   9 371.910 142.899  19
  -2   2   9 85.4570 103.709  18
  -2   2   9 390.791 131.530   8
  -2   2   9 393.302 178.058  16
  -2   2   9 703.730 172.670  22
  -2   2   9 369.894 155.322  15
  -2   2   9 415.087 139.790  21
  -2   2   9 350.452 146.143  17
  -2   2   9 423.858 163.249  14
  -2   2   8 275.586 118.301   7
  -2   2   8 301.264 123.576  13
  -2   2   8 219.239 105.694  21
  -2   2   8 218.940 109.917  17
  -2   2   8 214.427 114.487   6
  -2   2   8 159.357 106.335  19
  -2   2   8 422.065 138.505  18
  -2   2   8 356.628 129.519   5
   2  -2  -8 256.305 135.941   2
   2  -2  -8 191.556 106.370  11
  -2   2   8 166.487 118.662  16
  -2   2   8 23.0454 111.208  15
  -2   2   8 88.7301 81.1098   8
  -2   2   8 190.520 119.658  23
  -2   2   8 277.171 107.799  20
  -2   2   8 164.263 115.032  14
  -2   2   8 256.986 114.742  22
  -2   2   7 7677.67 457.354  13
   2  -2  -7 7548.41 484.809   2
  -2   2   7 8052.83 437.412  22
  -2   2   7 7539.77 500.727  15
   2  -2  -7 7791.90 454.235  11
  -2   2   7 7917.26 449.492   5
  -2   2   7 7843.97 417.901  21
  -2   2   7 7313.90 426.802  19
  -2   2   7 7616.47 408.753  20
  -2   2   7 7489.94 463.769  18
   2  -2  -7 7533.43 518.289   9
  -2   2   7 7648.21 473.794  17
  -2   2   7 7871.00 516.790  16
  -2   2   7 7376.09 425.770   8
  -2   2   7 8140.78 486.560   6
  -2   2   7 7976.60 490.227  23
  -2   2   7 8364.72 492.711  14
   2  -2  -7 7583.63 429.599   3
  -2   2   7 7962.39 419.687   7
  -2   2   6 37769.2 818.318  20
  -2   2   6 38085.2 905.406   5
  -2   2   6 33731.5 840.871  19
   2  -2  -6 37182.1 1061.67   9
  -2   2   6 36122.9 1018.57  16
  -2   2   6 36998.7 976.516  23
  -2   2   6 35882.0 1004.68  15
  -2   2   6 39199.3 833.277  21
   2  -2  -6 34904.7 823.459   3
   2  -2  -6 37420.9 901.060  11
  -2   2   6 38107.6 962.321  14
   2  -2  -6 39351.7 1048.45   4
  -2   2   6 37459.1 847.371  22
   2  -2  -6 37611.8 978.039   2
  -2   2   6 38860.2 833.802   7
   2  -2  -5 149045. 1777.71   2
  -2   2   5 152968. 1549.76  11
  -2   2   5 148819. 1452.42  21
  -2   2   5 151582. 1692.92   5
  -2   2   5 151623. 1530.57  22
  -2   2   5 154942. 1600.64  10
  -2   2   5 148535. 1453.03  20
  -2   2   5 145165. 1909.11  16
   2  -2  -5 147989. 1981.95   9
  -2   2   5 148871. 1441.07   3
  -2   2   5 148697. 1906.89  15
  -2   2   5 149700. 1764.02  14
   2  -2  -5 148310. 1887.04   4
  -2   2   5 149393. 1469.93   7
  -2   2   4 13151.3 409.000  11
   2  -2  -4 12958.9 413.360  11
   2  -2  -4 12939.7 380.888   3
  -2   2   4 13431.7 371.913   3
  -2   2   4 12940.7 370.255  21
  -2   2   4 13279.0 540.199  16
  -2   2   4 13744.2 541.352  15
  -2   2   4 13917.2 500.208   2
  -2   2   4 13461.2 493.599  14
  -2   2   4 13705.2 463.572   1
  -2   2   4 13162.2 429.414  10
  -2   2   4 13561.8 475.927   5
  -2   2   4 15641.0 438.366  22
  -2   2   3 10211.4 437.291  16
   2  -2  -3 9798.84 270.897   3
  -2   2   3 10247.4 391.477   5
  -2   2   3 9620.73 360.405   1
  -2   2   3 10060.1 266.041   3
  -2   2   3 10242.4 270.488  21
   2  -2  -3 8655.77 362.187  14
   2  -2  -3 9627.30 308.456  11
  -2   2   3 9774.64 335.236  10
  -2   2   3 10208.5 437.492   9
  -2   2   3 9313.27 295.837  22
   2  -2  -3 9974.24 378.278   5
  -2   2   3 10066.5 397.367  12
  -2   2   3 10159.9 312.146  11
  -2   2   3 9658.98 385.449  14
  -2   2   3 10093.4 412.862   4
  -2   2   3 10178.8 433.200  15
  -2   2   3 10770.1 408.542   2
  -2   2   2 10509.2 374.182  14
  -2   2   2 10399.8 368.574  12
  -2   2   2 11388.4 425.854   9
  -2   2   2 10385.6 268.523  11
  -2   2   2 10982.7 202.065   3
   2  -2  -2 10986.6 271.535  11
  -2   2   2 11203.1 400.257   4
   2  -2  -2 10498.1 200.565   3
  -2   2   2 10614.4 296.238  19
   2  -2  -2 10625.9 270.954  22
  -2   2   2 10567.4 264.442  22
  -2   2   2 11286.6 382.640   5
  -2   2   2 10642.3 411.760  16
  -2   2   2 10767.0 414.810  15
  -2   2   2 10941.9 385.611   2
  -2   2   2 11056.9 202.968  21
  -2   2   1 4067.07 228.175   5
  -2   2   1 4385.45 241.370  16
   2  -2  -1 4047.77 146.302  22
  -2   2   1 4101.18 124.167  20
  -2   2   1 4148.65 176.780  19
  -2   2   1 4177.30 236.674   9
  -2   2   1 3817.58 222.318   2
   2  -2  -1 3807.87 142.110  11
  -2   2   1 3840.58 235.071  15
  -2   2   1 3990.59 213.869   4
  -2   2   1 4240.64 214.958  12
  -2   2   1 3954.76 225.397  14
  -2   2   1 3892.52 121.222   7
  -2   2   0 64924.1 874.651   5
   2  -2   0 70660.8 838.395  16
   2  -2   0 68237.1 393.070   3
  -2   2   0 69354.5 726.511  10
  -2   2   0 70316.7 914.699  14
   2  -2   0 72581.8 742.120  19
  -2   2   0 70243.4 734.302  19
   2  -2   0 72206.0 845.948   9
  -2   2   0 70862.6 843.380  16
  -2   2   0 72897.7 935.326  15
  -2   2   0 70280.9 768.255   4
   2  -2   0 72009.4 772.802   4
  -2   2   0 72176.0 567.013  20
   2  -2   0 70391.2 570.129   7
   2  -2   0 70617.2 568.719  20
  -2   2   0 70975.5 564.308   7
   2  -2   0 70995.7 406.859  21
   2  -2   0 70851.5 817.310  13
  -2   2   0 69800.6 851.040   9
  -2   2   0 72905.2 944.554   2
   2  -2   1 20110.3 427.383  19
  -2   2  -1 19950.1 382.544   6
  -2   2  -1 20239.2 375.434  20
   2  -2   1 20132.3 373.972  20
   2  -2   1 19707.7 327.616   4
   2  -2   1 20431.9 340.038   3
   2  -2   1 20135.9 439.280  18
   2  -2   1 20820.9 432.053  10
  -2   2  -1 20365.3 426.737  10
  -2   2  -1 20591.2 437.354  19
  -2   2  -1 19498.9 491.497   5
  -2   2  -1 20401.8 413.955   9
   2  -2   1 20427.3 491.691  15
   2  -2   1 19887.2 401.715   9
  -2   2  -1 19777.3 383.436  17
   2  -2   1 20252.3 444.936   8
  -2   2  -1 20117.6 340.304   3
  -2   2  -1 20418.4 406.499  16
   2  -2   1 19605.2 398.944  16
  -2   2  -1 20396.3 491.250  15
  -2   2  -1 20049.5 330.644   4
  -2   2  -1 20682.8 517.825  14
   2  -2   1 19689.3 368.484   7
   2  -2   1 20085.3 451.272  13
  -2   2  -1 19805.4 372.044   7
  -2   2  -2 23206.3 497.525  18
  -2   2  -2 23464.8 386.692   6
   2  -2   2 23973.9 505.965  11
   2  -2   2 23503.8 461.982   3
   2  -2   2 24074.2 512.621  10
  -2   2  -2 23719.2 559.544   5
   2  -2   2 23004.2 471.155  20
   2  -2   2 23114.9 506.266  19
   2  -2   2 23584.5 485.843  18
  -2   2  -2 22660.4 528.255  15
   2  -2   2 23546.9 403.399   9
  -2   2  -2 24842.8 503.536  20
   2  -2   2 24098.1 520.185   1
   2  -2   2 23217.3 397.202  16
  -2   2  -2 23524.1 468.438   3
   2  -2   2 23683.4 541.321  15
  -2   2  -2 23678.1 391.779  17
  -2   2  -2 23972.1 413.940  16
   2  -2   2 23270.7 473.641   7
   2  -2   2 23577.7 518.376  13
  -2   2  -2 23509.2 491.373   7
  -2   2  -2 23730.7 579.760  14
   2  -2   2 23960.0 504.200   8
  -2   2  -3 65524.9 621.973  12
   2  -2   3 64573.3 604.860   6
   2  -2   3 66277.0 963.777  11
  -2   2  -3 65810.4 959.199   7
   2  -2   3 64050.0 847.179  18
   2  -2   3 62658.9 894.867  20
   2  -2   3 66361.8 1001.30   5
   2  -2   3 63649.7 937.722  19
  -2   2  -3 64719.4 882.344  18
  -2   2  -3 65598.1 952.947  20
   2  -2   3 63888.3 605.211  17
  -2   2  -3 64539.4 628.027  17
  -2   2  -3 64147.8 671.739  16
   2  -2   3 64320.7 944.817  15
   2  -2   3 63868.7 665.728  16
   2  -2   3 63752.6 874.273   8
  -2   2  -3 62207.2 885.031   8
  -2   2  -3 64827.7 934.891  15
   2  -2   3 69291.2 949.204   1
  -2   2  -3 62749.3 904.604   3
   2  -2   3 65690.2 682.958   9
   2  -2   3 64980.1 902.122   3
   2  -2   3 63078.6 899.194   7
   2  -2   3 63353.3 919.747  13
  -2   2  -3 65397.5 629.519   6
  -2   2  -4 2929.59 141.306  12
   2  -2   4 2854.35 199.793  18
  -2   2  -4 2877.16 141.276   6
   2  -2   4 3264.05 244.571  19
   2  -2   4 2895.38 229.438   5
   2  -2   4 2940.33 144.195  17
  -2   2  -4 2730.14 225.560   3
  -2   2  -4 3121.44 213.958  18
  -2   2  -4 2895.93 142.517  17
   2  -2   4 3081.06 145.539   6
   2  -2   4 2864.00 156.820  16
   2  -2   4 2856.73 205.036   8
   2  -2   4 2667.70 212.851  15
   2  -2   4 2956.83 219.185   1
   2  -2   4 3169.56 233.280   7
   2  -2   4 2690.96 215.573  20
   2  -2   4 2949.33 248.450  14
   2  -2   4 2804.77 221.587  13
   2  -2   5 17706.8 601.863  21
  -2   2  -5 17833.4 377.547  12
   2  -2   5 17637.1 379.592   6
   2  -2   5 17611.7 522.821  18
  -2   2  -5 17186.5 606.036  10
  -2   2  -5 17260.4 578.187   1
   2  -2   5 16526.1 561.904  15
   2  -2   5 16743.5 408.769   9
   2  -2   5 17662.6 598.868  19
   2  -2   5 17202.9 587.130  20
   2  -2   5 17083.5 378.267  17
   2  -2   5 16844.9 427.121  16
   2  -2   5 17555.7 532.825   8
  -2   2  -5 17513.7 612.150   3
   2  -2   5 17648.5 595.049   7
   2  -2   5 17625.1 577.253  13
   2  -2   6 4115.03 203.513  12
   2  -2   6 4275.95 332.675  21
  -2   2  -6 4602.39 215.624  12
   2  -2   6 4256.36 209.550   6
   2  -2   6 3727.21 124.008  23
   2  -2   6 4245.97 282.443   8
   2  -2   6 3739.07 123.010  23
   2  -2   6 4255.59 210.782  17
  -2   2  -6 3800.69 320.434  10
  -2   2  -6 4196.58 339.227   3
   2  -2   6 4392.13 330.014  19
   2  -2   6 4289.90 326.050  20
   2  -2   6 3914.25 228.691  16
   2  -2   6 3949.48 224.057   9
   2  -2   6 3880.12 125.833   4
  -2   2  -6 4045.37 309.863   1
   2  -2   6 3734.76 266.115  18
   2  -2   6 4122.48 320.987   7
   2  -2   6 4125.63 305.635  13
   2  -2   7 1316.37 198.041  13
   2  -2   7 1173.34 117.884  12
   2  -2   7 1194.87 125.694   6
   2  -2   7 1341.81 92.2157  23
   2  -2   7 1505.01 154.420   9
   2  -2   7 1400.47 223.773  21
  -2   2  -7 1581.63 143.342  12
  -2   2  -7 1284.56 215.265  10
   2  -2   7 1012.75 189.478  20
   2  -2   7 1579.21 193.166  18
   2  -2   7 1190.39 88.0055   4
  -2   2  -7 1215.91 216.128   3
   2  -2   7 1053.20 199.160   7
   2  -2   7 1272.92 146.701  16
   2  -2   7 1034.05 191.572  19
   2  -2   7 1408.94 186.019   8
   2  -2   7 773.107 70.6682  23
   2  -2   7 1200.90 130.065  17
  -2   2  -7 1285.46 203.405   1
   2  -2   8 109.570 99.8981  13
   2  -2   8 262.005 158.291  21
  -2   2  -8-23.6884 46.5620  12
   2  -2   8 298.125 134.210   7
  -2   2  -8 336.629 134.252  10
   2  -2   8 17.8191 64.7460  17
   2  -2   8 426.259 149.754  20
   2  -2   8 50.1416 88.6409  18
  -2   2  -8 164.358 130.086   3
   2  -2   8 246.000 67.3473   6
   2  -2   8 99.1019 80.6599   8
  -2   2  -8 218.668 138.019   1
   2  -2   8 110.125 103.178  19
   2  -2   9 14038.2 746.006  21
  -2   2  -9 14410.1 778.489  10
   2  -2   9 13199.4 699.893  19
  -2   2  -9 14291.6 784.037   3
   2  -2   9 14232.5 622.184  18
  -2   2  -9 12579.3 674.063   1
   2  -2   9 14226.5 734.298  20
   2  -2   9 12767.2 594.880   8
   2  -2   9 14719.1 741.907   7
   2  -2   9 14355.9 692.451  13
   2  -2  10 26297.3 992.008  13
   2  -2  10 27765.0 1091.88  20
   2  -2  10 28176.5 1150.63  22
   2  -2  10 24158.4 853.681  18
   2  -2  10 27862.1 1127.50  21
  -2   2 -10 28889.2 1173.30  10
   2  -2  10 27354.5 916.393   8
   2  -2  10 26755.3 1050.89  19
  -2   2 -10 26407.9 1047.51   1
   2  -2  10 27277.3 1083.41   7
   2  -2  11 2832.98 392.335   7
   2  -2  11 2911.58 413.415  22
   2  -2  11 3048.35 427.577  21
   2  -2  11 2630.44 374.622  19
  -2   2 -11 2897.69 392.442  10
  -2   2 -11 2503.67 351.447   1
   2  -2  11 2510.80 338.506  13
   2  -2  11 2725.45 384.814  20
   2  -2  12 224.718 117.649  13
  -2   1  12-130.579 136.663  21
  -2   1  12-151.043 169.641  22
  -2   1  12 198.230 128.903  16
  -2   1  12-257.995 162.507  15
  -2   1  12 221.524 156.695  14
  -2   1  11 11173.3 652.361  20
  -2   1  11 9991.21 620.035   6
  -2   1  11 10727.1 719.278  14
  -2   1  11 11314.9 689.361  21
  -2   1  11 11635.2 646.129  19
  -2   1  11 11119.0 670.516   5
  -2   1  11 11045.7 648.484  17
  -2   1  11 10722.8 726.991  16
  -2   1  11 10978.0 696.760  22
  -2   1  11 10058.4 720.437  15
  -2   1  11 11927.0 673.534   7
  -2   1  11 10753.8 667.838  23
  -2   1  10 22101.3 905.335  23
  -2   1  10 26440.3 992.720  22
  -2   1  10 22976.2 890.954   6
  -2   1  10 23815.5 881.420  20
   2  -1 -10 23017.7 1000.29  11
  -2   1  10 24523.4 805.560   8
   2  -1 -10 23995.8 976.709   3
  -2   1  10 23758.0 929.954   5
  -2   1  10 24358.1 902.221  18
  -2   1  10 23399.2 1010.82  16
  -2   1  10 23720.9 907.089  17
  -2   1  10 23040.4 1028.61  15
  -2   1  10 23137.4 853.432  19
  -2   1  10 23910.9 997.722  14
  -2   1  10 23265.8 874.631   7
  -2   1  10 24405.1 935.306  21
  -2   1  10 24253.3 880.310  13
  -2   1   9 421.959 124.073   7
  -2   1   9 686.627 184.798   5
  -2   1   9 625.930 139.774  13
  -2   1   9 605.474 177.530  16
  -2   1   9 508.125 153.759  23
  -2   1   9 528.430 164.142  22
  -2   1   9 492.985 145.056  21
   2  -1  -9 489.272 163.238  11
  -2   1   9 532.488 151.266   6
  -2   1   9 446.876 127.028  19
  -2   1   9 544.929 148.486  17
  -2   1   9 550.510 149.925  18
   2  -1  -9 451.350 157.410   3
  -2   1   9 879.763 158.405   8
  -2   1   9 520.924 185.007  15
  -2   1   9 479.703 151.940  14
  -2   1   9 679.918 156.139  20
  -2   1   8 23870.7 809.331  22
   2  -1  -8 23725.2 821.296   3
   2  -1  -8 24286.9 917.624   2
  -2   1   8 24925.5 797.305  21
  -2   1   8 25670.4 771.915  20
  -2   1   8 23144.3 809.191   5
   2  -1  -8 23908.8 869.133  11
  -2   1   8 23821.6 808.530   6
  -2   1   8 23786.4 746.118  19
  -2   1   8 23051.8 776.953  18
  -2   1   8 23909.6 874.760  14
  -2   1   8 23683.2 808.563  17
  -2   1   8 23425.6 761.612  13
  -2   1   8 24127.9 715.114   8
  -2   1   8 24326.5 921.854  15
  -2   1   8 23330.1 886.508  16
  -2   1   8 24625.3 756.463   7
   2  -1  -7 5003.79 369.042  11
  -2   1   7 5326.71 344.893  21
   2  -1  -7 5249.48 340.770  10
   2  -1  -7 4905.24 343.726   3
  -2   1   7 5111.36 362.026   5
  -2   1   7 5409.28 329.844   7
   2  -1  -7 5135.08 397.805   2
  -2   1   7 5105.37 321.324  19
  -2   1   7 4842.06 305.975   8
  -2   1   7 4593.04 300.934  20
  -2   1   7 5499.75 416.928  15
  -2   1   7 5107.73 335.696  13
  -2   1   7 5135.16 381.338  14
  -2   1   7 4929.33 347.598  22
   2  -1  -6 13347.2 541.544  11
  -2   1   6 14371.3 474.169  20
  -2   1   6 13390.5 486.505  21
  -2   1   6 14429.4 585.652  14
   2  -1  -6 12818.4 494.626   3
  -2   1   6 13459.4 471.892  19
  -2   1   6 13412.9 469.726   1
  -2   1   6 14085.6 549.316   5
  -2   1   6 14490.5 471.370  10
  -2   1   6 13109.3 510.768  22
   2  -1  -6 14185.8 597.823   2
  -2   1   6 13788.7 602.525  15
  -2   1   6 13083.6 455.391   7
  -2   1   5 5319.77 255.499  10
  -2   1   5 5360.41 299.150  11
   2  -1  -5 4737.13 321.522   2
  -2   1   5 5212.67 293.436  22
  -2   1   5 5325.57 274.675   3
  -2   1   5 5059.83 270.488  21
  -2   1   5 4671.21 248.937  19
  -2   1   5 4878.72 244.915  20
  -2   1   5 5102.51 312.673   5
   2  -1  -5 5440.02 369.181   9
  -2   1   5 5207.19 267.376   1
  -2   1   5 5635.45 361.070  15
  -2   1   5 5085.22 324.019  14
  -2   1   5 4987.22 250.363   7
  -2   1   4 86.1606 54.9209   4
  -2   1   4 2.08650 39.3131   1
  -2   1   4 52.5352 51.7865   7
   2  -1  -4 76.4015 66.3912  11
  -2   1   4 197.821 66.6755  11
  -2   1   4 66.8579 54.4273  21
  -2   1   4 60.8903 63.8682   2
  -2   1   4 33.0667 49.3747  20
  -2   1   4 61.3416 54.5485   9
  -2   1   4 39.8112 48.2758   3
   2  -1  -4 69.3594 58.8630   3
  -2   1   4 36.7818 73.1950   5
  -2   1   4 71.8429 92.4788  15
  -2   1   4 106.093 43.8722  10
  -2   1   4 74.4836 63.2467  22
  -2   1   4 178.013 99.7684  14
  -2   1   4 91.0834 56.5656  12
  -2   1   3 221943. 1299.44   3
   2  -1  -3 220299. 1546.54  22
   2  -1  -3 222670. 1297.28   3
   2  -1  -3 224274. 1329.71  21
  -2   1   3 219945. 1096.42  20
  -2   1   3 221693. 1196.57  10
  -2   1   3 221142. 1710.57   5
  -2   1   3 223052. 1418.11   1
  -2   1   3 229917. 1909.46   9
   2  -1  -3 215896. 1522.52  11
  -2   1   3 223771. 1851.55  15
  -2   1   3 226898. 1676.84  12
  -2   1   3 219050. 1508.31  22
  -2   1   3 222339. 1770.62   4
  -2   1   3 219052. 1740.36  14
  -2   1   3 234219. 1793.83   2
  -2   1   3 219952. 1095.81   7
  -2   1   2 160415. 904.922  21
  -2   1   2 159057. 1424.29   9
  -2   1   2 160515. 1140.74  22
   2  -1  -2 159175. 888.658   3
   2  -1  -2 155545. 1134.54  11
   2  -1  -2 152610. 891.540  21
  -2   1   2 156379. 588.181  20
  -2   1   2 160968. 797.172  19
  -2   1   2 159002. 1122.32   8
  -2   1   2 158267. 1342.18   5
  -2   1   2 161591. 1170.58  11
   2  -1  -2 156189. 1145.77  22
  -2   1   2 159152. 1059.52  13
  -2   1   2 157805. 1392.04  15
  -2   1   2 156199. 590.089   7
  -2   1   2 164658. 1361.48   2
  -2   1   2 158199. 1339.19  14
  -2   1   2 157945. 1339.14   4
  -2   1   2 159043. 909.406   3
   2  -1  -1 7057.30 165.944   3
   2  -1  -1 6919.47 249.572  18
   2  -1  -1 7133.25 167.826  21
   2  -1  -1 7203.53 161.887  19
  -2   1   1 6854.71 265.940   5
   2  -1  -1 6818.53 256.299   9
  -2   1   1 7087.27 158.829  10
   2  -1  -1 7075.25 232.374   8
  -2   1   1 6964.01 232.099   8
  -2   1   1 6963.99 260.518   9
  -2   1   1 7300.30 274.152   2
  -2   1   1 6763.62 261.485  15
  -2   1   1 7028.21 160.615  19
  -2   1   1 6756.85 263.795  14
  -2   1   1 6674.19 247.660   4
  -2   1   1 6787.03 163.806  21
   2  -1  -1 6777.92 213.974  13
  -2   1   1 6606.32 213.320  13
   2  -1   0 40561.7 567.406   6
   2  -1   0 39626.8 585.659  18
  -2   1   0 43629.7 529.473   9
  -2   1   0 39549.2 622.299  14
   2  -1   0 38020.7 450.502  19
   2  -1   0 38999.1 560.689  17
  -2   1   0 39483.8 625.858   2
   2  -1   0 40067.3 497.878   9
  -2   1   0 40109.5 457.477  10
   2  -1   0 39278.8 559.453   8
  -2   1   0 39517.2 492.465  16
   2  -1   0 38526.2 451.517  10
  -2   1   0 39388.3 559.833  15
   2  -1   0 39849.1 382.582  20
  -2   1   0 39186.7 464.419  19
  -2   1   0 38533.0 598.781   5
   2  -1   0 39551.3 541.966  13
   2  -1   0 39290.9 381.788   7
   2  -1   0 38545.6 552.316  15
   2  -1   1 11804.0 303.197  10
   2  -1   1 11605.7 297.866   6
  -2   1  -1 12161.1 316.082   6
   2  -1   1 11908.2 340.902  18
  -2   1  -1 11325.8 228.161  23
   2  -1   1 11692.4 290.085  20
  -2   1  -1 11959.6 316.875  17
  -2   1  -1 11993.8 312.003  10
  -2   1  -1 11756.4 338.395   5
   2  -1   1 11695.8 307.539  19
  -2   1  -1 11629.9 316.961  19
  -2   1  -1 11861.3 197.396   9
   2  -1   1 11579.3 191.759   9
   2  -1   1 11717.4 338.725   5
   2  -1   1 11372.4 299.090   3
  -2   1  -1 11796.6 196.034  16
   2  -1   1 11808.8 332.989   8
  -2   1  -1 12258.9 301.525  15
   2  -1   1 11771.1 295.919  15
   2  -1   1 11955.3 326.668   1
  -2   1  -1 11714.3 355.861  14
   2  -1   1 11721.9 353.440  14
   2  -1   1 11990.1 304.899  17
   2  -1   1 11475.9 327.229  13
   2  -1   1 10823.5 281.169   7
   2  -1   2 48927.9 397.759  23
   2  -1   2 50317.2 733.068  10
  -2   1  -2 50433.1 649.548  12
  -2   1  -2 49296.6 714.266   5
   2  -1   2 50950.3 646.542   6
   2  -1   2 50917.2 731.584   5
   2  -1   2 51087.3 744.327   3
   2  -1   2 50091.3 744.697  19
  -2   1  -2 50804.2 663.563  17
   2  -1   2 49934.2 751.412  18
   2  -1   2 53287.4 773.367   1
  -2   1  -2 51750.0 665.461   6
   2  -1   2 49459.6 739.395   8
  -2   1  -2 48817.4 402.383   4
  -2   1  -2 49313.7 625.474  15
   2  -1   2 47529.4 701.824  20
  -2   1  -2 48067.2 404.009  23
  -2   1  -2 50069.8 769.287  14
   2  -1   2 49854.1 782.619  14
   2  -1   2 48851.1 630.707  15
   2  -1   2 49812.6 645.291  17
   2  -1   2 44343.2 681.946   7
   2  -1   2 48620.7 753.219  13
   2  -1   3 16940.6 397.275  12
  -2   1  -3 16636.9 402.687  12
   2  -1   3 16020.6 392.625   6
   2  -1   3 16164.4 473.165  20
   2  -1   3 17389.3 488.208  10
   2  -1   3 17840.6 525.202  11
   2  -1   3 16583.5 401.638  17
   2  -1   3 15873.2 245.994  23
  -2   1  -3 17361.3 495.775  18
  -2   1  -3 15913.4 398.956   6
   2  -1   3 15942.3 465.659  18
   2  -1   3 16393.5 487.515  19
   2  -1   3 15027.1 212.439   9
  -2   1  -3 16519.7 406.599  17
   2  -1   3 16009.4 220.346  16
   2  -1   3 15819.7 458.392   8
   2  -1   3 17974.3 429.797  15
  -2   1  -3 16344.5 248.993   4
   2  -1   3 16306.2 488.336  14
   2  -1   3 17551.2 499.969   3
   2  -1   3 16160.3 444.178   5
   2  -1   3 17214.8 488.597   1
   2  -1   3 15916.3 471.315   7
   2  -1   3 16939.0 497.006  13
   2  -1   4 26232.6 538.084  12
  -2   1  -4 25251.2 527.877  12
   2  -1   4 25548.6 535.834   6
   2  -1   4 25967.4 378.459  23
   2  -1   4 24457.9 629.371  18
   2  -1   4 24763.6 655.549  20
   2  -1   4 25426.0 669.269  14
  -2   1  -4 25453.8 543.038   6
   2  -1   4 25590.3 674.829  19
   2  -1   4 24110.4 365.386   4
   2  -1   4 24433.0 376.196   9
   2  -1   4 24779.4 531.991  17
  -2   1  -4 24952.2 537.639  17
   2  -1   4 24755.0 376.013  16
   2  -1   4 25368.5 634.136   8
   2  -1   4 25010.9 562.950  15
  -2   1  -4 26094.9 381.158   4
   2  -1   4 25703.6 607.117   5
   2  -1   4 25321.9 665.604   7
   2  -1   4 25202.9 664.481  13
   2  -1   5 70479.5 959.294  12
  -2   1  -5 69676.6 953.045  12
   2  -1   5 70174.7 963.753   6
  -2   1  -5 71767.7 992.171   6
   2  -1   5 68382.7 761.487  16
   2  -1   5 70211.5 1145.18  18
   2  -1   5 69993.3 1220.02  19
   2  -1   5 68772.1 1083.66   5
  -2   1  -5 66021.6 1219.72   3
  -2   1  -5 69292.4 1215.51   1
   2  -1   5 65930.5 1179.22  20
   2  -1   5 68141.9 768.452   9
  -2   1  -5 67649.3 1238.26  10
   2  -1   5 68643.8 959.910  17
   2  -1   5 69781.6 723.795   4
   2  -1   5 67469.9 1118.06   8
   2  -1   5 69151.1 1043.70  15
   2  -1   5 69957.7 723.136  23
  -2   1  -5 72406.2 741.871   4
  -2   1  -5 71218.3 990.207  17
   2  -1   5 67461.4 1196.28   7
   2  -1   5 69155.2 1196.63  13
   2  -1   6 65937.0 1012.34  12
   2  -1   6 65440.3 1175.41   8
   2  -1   6 66432.0 800.213  23
   2  -1   6 64595.1 1271.09  20
  -2   1  -6 63737.7 1264.34   1
  -2   1  -6 64162.1 1318.10  10
   2  -1   6 68424.6 1043.98  17
  -2   1  -6 63096.5 1314.27   3
   2  -1   6 66111.4 1198.32  18
   2  -1   6 67150.3 882.131   9
   2  -1   6 63683.8 857.228  16
   2  -1   6 65058.2 863.528  16
   2  -1   6 66327.7 797.766   4
   2  -1   6 65833.9 1128.82  15
   2  -1   6 66506.6 1024.31   6
   2  -1   6 65471.8 1285.60  19
   2  -1   6 66124.3 1290.24   7
   2  -1   6 65806.3 1257.29  13
   2  -1   7 2463.68 281.027  19
   2  -1   7 3063.24 285.195  18
  -2   1  -7 2762.58 227.509  12
   2  -1   7 2577.60 260.429   8
   2  -1   7 2907.57 234.993   6
   2  -1   7 2537.17 285.724  20
   2  -1   7 2815.73 236.095  17
   2  -1   7 2349.31 182.474  16
   2  -1   7 2709.52 199.838  16
   2  -1   7 2800.83 183.122  23
  -2   1  -7 2433.92 280.790   1
   2  -1   7 2780.68 297.096   7
  -2   1  -7 2235.22 275.377  10
   2  -1   7 2928.73 311.910  21
   2  -1   7 2209.11 259.939  13
  -2   1  -8 492.086 108.712  12
   2  -1   8 208.058 126.327  13
   2  -1   8 389.387 152.641   7
  -2   1  -8 147.339 119.069   1
   2  -1   8 359.656 88.3951  23
   2  -1   8 607.229 132.533   6
   2  -1   8 372.797 95.9759  16
  -2   1  -8 432.453 162.506  10
   2  -1   8 275.583 121.277  18
   2  -1   8 469.741 120.300  17
   2  -1   8 416.442 141.968  20
   2  -1   8 346.880 152.433  19
   2  -1   8 309.434 115.211   8
   2  -1   8 455.430 159.358  21
  -2   1  -9 10858.6 702.639  10
   2  -1   9 10207.5 638.247  19
   2  -1   9 11349.8 671.045  20
   2  -1   9 11623.7 615.394  18
   2  -1   9 11794.0 706.859  21
   2  -1   9 10187.9 568.423   8
  -2   1  -9 10858.5 660.226   1
   2  -1   9 10566.2 652.933   7
   2  -1   9 10779.9 629.861  13
   2  -1  10 2657.53 344.087  13
   2  -1  10 2246.17 333.508   7
   2  -1  10 2654.54 357.574  20
  -2   1 -10 2811.44 398.001  10
  -2   1 -10 2640.51 351.173   1
   2  -1  10 2686.65 361.933  19
   2  -1  10 3318.43 410.359  21
   2  -1  10 2616.72 322.204  18
   2  -1  10 2413.26 304.210   8
   2  -1  11 1113.91 259.915   7
   2  -1  11 781.596 199.133  13
   2  -1  11 891.938 252.022  22
   2  -1  11 471.328 194.019  20
  -2   1 -11 1072.27 264.743  10
   2  -1  11 614.559 207.076  19
   2  -1  11 540.760 229.495  21
  -2   1 -11 1005.05 252.881   1
  -2   0  12 3222.22 362.451   7
  -2   0  12 2568.54 381.991  22
  -2   0  12 2654.77 330.726  20
  -2   0  12 2300.69 361.406  16
   2   0 -12 3120.79 421.005   3
  -2   0  12 3392.21 409.804   5
  -2   0  12 2779.80 377.374  21
  -2   0  12 3029.77 417.728  15
  -2   0  12 3144.18 429.375  14
   2   0 -11 9800.25 675.640   3
  -2   0  11 10006.7 617.720  23
  -2   0  11 10902.8 690.653  22
  -2   0  11 9219.73 624.051  21
   2   0 -11 9992.55 713.093  11
   2   0 -11 10671.5 630.209  10
  -2   0  11 11247.3 644.387  20
  -2   0  11 10910.7 585.226  19
  -2   0  11 9401.50 663.854  16
  -2   0  11 9709.22 705.008  15
  -2   0  11 10858.0 675.970   5
  -2   0  11 10450.0 700.764  14
  -2   0  11 10170.9 613.115   7
  -2   0  10 13626.8 722.418  22
  -2   0  10 15723.4 658.726  19
  -2   0  10 14649.3 626.393  18
  -2   0  10 14857.0 738.775   5
  -2   0  10 15364.1 672.263  17
  -2   0  10 15371.0 794.304  14
   2   0 -10 16233.0 845.875  11
   2   0 -10 14870.1 688.750  10
  -2   0  10 14100.4 794.443  15
  -2   0  10 13971.3 706.622  21
   2   0 -10 14404.4 756.927   3
  -2   0  10 14471.3 677.220  20
  -2   0  10 16059.5 688.257   6
  -2   0  10 14282.7 672.179   7
  -2   0  10 16426.4 645.498  13
  -2   0   9 4926.73 369.742  17
   2   0  -9 4187.16 402.670  11
  -2   0   9 4974.23 415.236  22
  -2   0   9 4949.98 366.169   6
  -2   0   9 4773.35 385.661  21
  -2   0   9 4470.31 411.121  14
   2   0  -9 5077.49 373.548  10
  -2   0   9 4907.36 369.460  20
  -2   0   9 5275.69 357.296  18
  -2   0   9 5759.16 443.388   5
  -2   0   9 5158.47 354.627  19
  -2   0   9 5112.64 306.032   8
   2   0  -9 4773.73 407.341   3
  -2   0   9 5731.64 357.862  13
  -2   0   9 4856.05 363.213   7
  -2   0   8 5287.77 392.567  22
   2   0  -8 5708.54 431.796  11
   2   0  -8 5468.06 396.099   3
   2   0  -8 4898.09 419.961   2
  -2   0   8 5277.03 347.138  20
  -2   0   8 4962.28 318.743  19
  -2   0   8 5457.88 339.671  18
  -2   0   8 5609.36 387.428  21
  -2   0   8 5745.86 413.336   5
   2   0  -8 4671.81 327.247  10
  -2   0   8 5487.06 292.118   8
  -2   0   8 5139.28 405.344  14
  -2   0   8 5046.37 341.876   7
  -2   0   8 5394.98 322.032  13
   2   0  -7 24015.0 802.379  11
  -2   0   7 25942.2 787.386  22
   2   0  -7 25760.9 867.199   2
  -2   0   7 26315.2 758.011  21
  -2   0   7 25582.1 685.711  20
  -2   0   7 26202.7 651.610  19
  -2   0   7 25451.6 796.653   5
   2   0  -7 26206.1 780.948   3
  -2   0   7 24991.0 606.862   1
  -2   0   7 26394.2 644.762  13
  -2   0   7 25986.9 579.405   8
  -2   0   7 25832.9 834.469  14
  -2   0   7 25528.7 686.313   7
  -2   0   6 121.631 81.5458   7
  -2   0   6 20.2112 55.9848  13
  -2   0   6 99.6482 86.2942  22
  -2   0   6-1.21120 95.7517   5
  -2   0   6 135.309 91.3231  21
  -2   0   6 51.4025 41.9807   1
  -2   0   6 129.552 61.3441  10
   2   0  -6 27.9291 68.6478   3
   2   0  -6 62.1762 54.8665  10
   2   0  -6 159.274 109.247   2
   2   0  -6 103.885 98.2235  11
  -2   0   6 119.104 80.9203  20
  -2   0   6 56.5255 47.6580   8
  -2   0   6 30.9698 57.8874  19
  -2   0   6 121.082 93.5280  14
  -2   0   5 2915.35 218.810  21
  -2   0   5 2911.84 208.178  12
   2   0  -5 2777.21 170.377  10
  -2   0   5 3154.79 218.713   3
  -2   0   5 2769.41 185.393  20
  -2   0   5 2692.91 160.518  19
  -2   0   5 3405.60 257.099   5
  -2   0   5 2825.67 167.548  13
  -2   0   5 2866.66 162.013  10
  -2   0   5 2780.44 230.266  22
  -2   0   5 2756.86 159.291   1
  -2   0   5 2461.16 232.777  14
   2   0  -5 2712.33 228.035  11
  -2   0   5 2556.14 178.132   7
  -2   0   4 46930.4 854.501   5
  -2   0   4 46243.6 809.113  22
  -2   0   4 49201.7 841.471  11
  -2   0   4 46021.3 741.698  21
   2   0  -4 48873.1 778.440  21
  -2   0   4 47183.1 636.183  20
  -2   0   4 50091.6 939.375   9
   2   0  -4 46224.2 645.004  20
   2   0  -4 45742.8 741.848   3
  -2   0   4 48123.3 759.768   3
  -2   0   4 45253.4 540.281   1
  -2   0   4 46686.1 523.362  19
  -2   0   4 47263.2 517.948  10
   2   0  -4 46050.6 545.229  10
  -2   0   4 48195.9 875.349  14
  -2   0   4 48632.3 864.869   4
  -2   0   4 50274.7 886.248   2
   2   0  -4 45317.8 645.267   7
  -2   0   4 47176.4 633.939   7
  -2   0   3 105131. 1095.60   6
  -2   0   3 108801. 1024.99   3
  -2   0   3 106901. 803.536  20
  -2   0   3 107895. 1127.59  22
   2   0  -3 107773. 1019.18  21
  -2   0   3 105884. 1104.34  17
  -2   0   3 107264. 1010.88  21
  -2   0   3 106925. 1177.12   5
  -2   0   3 110048. 1149.66  11
   2   0  -3 108075. 797.272  20
  -2   0   3 105213. 529.040  10
  -2   0   3 107109. 704.216   1
  -2   0   3 105360. 533.385  19
  -2   0   3 105796. 758.301   8
  -2   0   3 108982. 1256.66   9
   2   0  -3 106316. 561.051  10
  -2   0   3 105198. 1167.81  14
   2   0  -3 105136. 987.461   3
  -2   0   3 111896. 1196.43   2
  -2   0   3 104717. 674.263  13
  -2   0   3 107303. 947.805  18
   2   0  -3 107140. 796.719   7
  -2   0   2 191970. 1252.93   3
  -2   0   2 186795. 1229.74  21
  -2   0   2 194735. 1413.94  11
   2   0  -2 188190. 1218.40  21
  -2   0   2 194580. 1400.25   2
  -2   0   2 187393. 1368.37  22
  -2   0   2 186175. 1214.29  18
  -2   0   2 187777. 884.950  20
  -2   0   2 189461. 843.046   1
   2   0  -2 189569. 1206.61  18
   2   0  -2 186848. 879.821  20
   2   0  -2 186585. 1202.11   3
  -2   0   2 192330. 1422.95   5
  -2   0   2 194429. 1481.57   9
   2   0  -2 197440. 1025.25   8
  -2   0   2 183564. 1001.30   8
  -2   0   2 189140. 888.830   7
  -2   0   2 191260. 1383.50  14
   2   0  -2 186420. 874.315   7
   2   0  -2 190626. 855.591  13
  -2   0   2 181961. 847.712  13
   2   0  -1 28717.0 519.722   6
   2   0  -1 29673.3 286.407  10
  -2   0   1 29466.1 502.363   5
  -2   0   1 29472.6 474.311  21
  -2   0   1 29885.0 299.176  10
   2   0  -1 28813.6 524.160  17
   2   0  -1 30068.8 294.986  19
   2   0  -1 28565.2 485.085  18
  -2   0   1 28695.5 491.640  18
   2   0  -1 28752.9 360.380  20
   2   0  -1 29591.5 438.200   8
  -2   0   1 29414.5 440.080   8
  -2   0   1 30475.0 471.871  15
  -2   0   1 30093.9 497.688   2
   2   0  -1 28623.4 360.172   7
  -2   0   1 29142.6 488.398  14
   2   0  -1 28956.6 476.895   2
   2   0  -1 29757.4 485.067  14
   2   0  -1 27786.3 374.856   1
  -2   0   1 29332.5 385.076   1
   2   0  -1 29636.9 389.112  13
  -2   0   1 29128.4 396.577  13
   2   0   0 22883.2 425.070  23
   2   0   0 22598.4 464.824   6
  -2   0   0 22349.5 408.416   1
   2   0   0 22682.3 465.620  18
   2   0   0 20925.4 358.955  10
   2   0   0 22872.7 471.726  17
  -2   0   0 22333.1 318.046  15
  -2   0   0 22610.6 406.044   5
   2   0   0 22266.4 379.426  19
   2   0   0 22484.0 396.409   5
  -2   0   0 20904.1 403.683   2
   2   0   0 22471.4 432.590   8
   2   0   0 21970.4 397.787   2
  -2   0   0 21780.9 411.319  14
   2   0   0 22425.3 399.457  14
   2   0   0 22683.1 408.009   1
  -2   0   0 22293.6 375.790  10
   2   0   0 22383.4 413.967  13
  -2   0   0 23005.8 428.924  13
   2   0   1 94353.0 964.861   1
   2   0   1 95516.8 990.693  12
   2   0   1 90355.8 974.921  13
   2   0   1 91970.6 979.345   6
  -2   0  -1 92576.8 848.847  23
   2   0   1 90885.1 937.641  19
   2   0   1 93869.1 927.017  10
  -2   0  -1 92080.6 801.066   5
  -2   0  -1 91926.0 939.753  10
  -2   0  -1 89498.7 516.931   9
   2   0   1 91239.4 1028.80  18
   2   0   1 94352.5 996.828  17
   2   0   1 92857.8 861.824   2
  -2   0  -1 89939.2 512.208  16
  -2   0  -1 94036.3 843.205   4
   2   0   1 91679.5 985.125   8
   2   0   1 92983.9 779.863   5
   2   0   1 91769.7 825.784  23
  -2   0  -1 92828.0 870.551  14
   2   0   1 90063.7 846.049  14
   2   0   2 1158.24 121.167  12
   2   0   2 1318.17 134.913   1
  -2   0  -2 1263.43 136.192  12
   2   0   2 1361.51 139.228   6
  -2   0  -2 1170.83 125.101   6
   2   0   2 1232.27 133.607  17
   2   0   2 1266.61 107.877  23
  -2   0  -2 1311.06 108.424   4
   2   0   2 1398.56 136.624  10
   2   0   2 1199.37 101.977   5
   2   0   2 1298.31 141.254  19
   2   0   2 1245.44 138.348   3
  -2   0  -2 1133.38 123.668  17
   2   0   2 1194.73 101.337   4
   2   0   2 1313.91 145.916   8
   2   0   2 1334.30 76.2426  15
   2   0   2 1158.46 114.454  14
   2   0   2 1218.27 148.044  18
  -2   0  -2 1374.20 111.158  23
   2   0   2 1298.73 149.145  13
   2   0   3 22288.8 548.659  12
  -2   0  -3 21675.0 544.029  12
   2   0   3 22504.9 598.687   1
   2   0   3 23010.2 462.728  23
   2   0   3 21473.2 544.314   6
   2   0   3 21317.6 310.810   9
   2   0   3 21690.9 443.719   5
   2   0   3 23219.9 604.551  10
   2   0   3 21555.0 602.323  19
   2   0   3 23706.3 628.507   3
   2   0   3 20698.3 514.302  14
   2   0   3 22347.5 452.294   4
   2   0   3 22093.7 555.603  17
  -2   0  -3 22072.4 558.482  17
   2   0   3 21106.8 304.073  16
   2   0   3 21378.1 579.551   8
   2   0   3 21063.8 380.110  15
  -2   0  -3 21275.7 446.838   4
  -2   0  -3 21333.3 444.448  23
   2   0   3 22348.4 611.197  18
  -2   0  -3 21959.7 555.857   6
   2   0   3 21898.5 610.416  13
   2   0   4 84362.9 1149.98  12
   2   0   4 79914.7 1125.82   6
   2   0   4 81418.6 1284.82  19
   2   0   4 76720.5 885.873  15
   2   0   4 81793.6 1261.27  18
   2   0   4 80132.4 760.964   9
   2   0   4 80609.6 1137.52  17
   2   0   4 79388.9 1130.70  14
   2   0   4 79820.1 752.591  16
   2   0   4 81489.5 941.252   4
   2   0   4 76799.2 940.516   5
   2   0   4 79295.2 1215.34   8
   2   0   4 81325.3 939.864  23
  -2   0  -4 79876.0 940.462   4
   2   0   4 79859.5 1278.64  13
  -2   0  -5 103389. 1369.45  12
   2   0   5 75813.9 867.513  16
   2   0   5 105123. 1546.75  18
   2   0   5 104329. 1385.67   6
   2   0   5 105896. 1403.05  17
   2   0   5 98677.7 1175.91   5
  -2   0  -5 102076. 1607.14  10
   2   0   5 103814. 1022.75   9
   2   0   5 102591. 1564.85  19
   2   0   5 101366. 1153.95   4
   2   0   5 102208. 1166.91  15
   2   0   5 105285. 1499.14   8
   2   0   5 101866. 1550.12   7
  -2   0  -5 77163.6 1013.60   4
  -2   0  -5 101050. 1562.94   1
   2   0   5 103190. 1162.83  23
   2   0   5 101928. 1541.38  20
   2   0   5 101798. 1558.15  13
   2   0   6 15054.4 441.127  16
  -2   0  -6 15658.5 572.954  12
   2   0   6 15078.4 483.668  23
   2   0   6 15870.5 628.367   8
   2   0   6 15248.2 484.496   4
   2   0   6 15590.9 658.641  13
   2   0   6 14943.6 497.060   5
   2   0   6 15247.1 649.164  20
  -2   0  -6 14702.3 669.881  10
   2   0   6 15147.7 443.789   9
   2   0   6 15358.6 577.418  17
  -2   0  -6 14308.8 640.998   1
   2   0   6 14734.0 646.726  19
   2   0   6 15397.0 637.268  18
   2   0   6 14699.2 499.428  15
   2   0   6 15187.0 570.802   6
   2   0   6 14693.5 641.323   7
   2   0   7 12944.0 566.677  17
  -2   0  -7 13406.0 565.859  12
   2   0   7 12995.2 645.013  20
  -2   0  -7 12985.0 685.255  10
   2   0   7 12643.0 622.428  18
   2   0   7 14076.7 680.322  19
  -2   0  -7 12557.6 648.831   1
   2   0   7 12759.1 605.319   8
   2   0   7 13824.7 497.845  23
   2   0   7 13686.7 577.874   6
   2   0   7 13460.8 660.550   7
   2   0   7 12544.9 633.832  13
  -2   0  -8 8946.62 495.483  12
   2   0   8 9428.89 506.730   6
   2   0   8 8616.95 548.946  18
   2   0   8 9052.37 427.439  23
   2   0   8 9179.78 589.410  20
   2   0   8 9012.23 595.063  21
   2   0   8 8692.72 574.729  19
  -2   0  -8 9069.38 622.636  10
   2   0   8 9004.55 503.091  17
   2   0   8 9221.98 549.714   8
   2   0   8 8783.12 457.370  15
  -2   0  -8 8834.48 584.516   1
   2   0   8 8799.18 578.983   7
   2   0   8 8991.02 574.248  13
   2   0   9 79.5829 101.672  13
   2   0   9 130.488 150.217   7
   2   0   9-20.9419 107.830  20
  -2   0  -9 215.954 105.834  12
   2   0   9-16.0741 107.513  19
   2   0   9-113.212 91.7904   6
   2   0   9 156.013 142.809  21
   2   0   9-39.8178 118.546  18
  -2   0  -9 340.788 166.003  10
  -2   0  -9-58.6888 104.436   1
   2   0   9-66.3408 102.664   8
   2   0   9-67.8373 81.9929  17
   2   0  10 2553.35 349.762  13
   2   0  10 2187.67 338.712   7
  -2   0 -10 3102.59 416.863   1
   2   0  10 2568.47 369.798  21
   2   0  10 1941.71 323.612  20
   2   0  10 2624.71 365.146  19
   2   0  10 2031.64 306.699   8
   2   0  10 2278.18 329.279  18
  -2   0 -10 2271.82 365.759  10
   2   0  11 3102.21 407.654  13
  -2   0 -11 2554.36 417.754   1
  -2  -1  12 672.122 169.939   7
  -2  -1  12 235.117 135.444  21
  -2  -1  12 282.620 148.536  20
   2   1 -12 591.105 224.394  11
  -2  -1  12 103.416 83.5745  14
   2   1 -12 106.078 127.138   3
  -2  -1  12 279.802 161.887  15
  -2  -1  12-174.626 165.520  22
  -2  -1  12 141.429 122.599   5
  -2  -1  11 1662.69 259.055   7
  -2  -1  11 1337.15 258.171  22
   2   1 -11 1564.84 282.798   3
  -2  -1  11 1097.68 228.215  21
   2   1 -11 2076.70 339.805  11
  -2  -1  11 1774.64 241.138  19
  -2  -1  11 1503.58 274.217   5
  -2  -1  11 1766.57 261.263  20
   2   1 -11 1562.74 238.214  10
  -2  -1  11 1576.78 287.802  14
  -2  -1  10 652.388 161.094   7
  -2  -1  10 556.150 185.929  22
  -2  -1  10 506.021 138.882  20
  -2  -1  10 402.676 117.655   6
  -2  -1  10 503.598 165.595  21
  -2  -1  10 595.019 135.845  19
   2   1 -10 471.203 135.379  10
  -2  -1  10 232.745 142.054   5
   2   1 -10 382.447 165.920   3
   2   1 -10 327.613 170.629  11
  -2  -1  10 581.715 175.983  14
  -2  -1  10 869.549 173.123  17
   2   1  -9 8369.72 532.392   3
  -2  -1   9 8618.11 538.435  22
  -2  -1   9 8220.65 510.993  21
  -2  -1   9 8034.55 542.219  14
  -2  -1   9 7983.82 464.483  20
   2   1  -9 8301.84 449.758  10
   2   1  -9 7893.70 547.233  11
  -2  -1   9 9157.10 397.595  18
  -2  -1   9 8315.40 418.229  19
  -2  -1   9 8866.64 311.588   8
  -2  -1   9 8497.17 475.779   7
  -2  -1   9 8781.00 547.270   5
  -2  -1   9 9048.95 389.626  13
  -2  -1   8 65828.4 1369.35  22
  -2  -1   8 67490.5 1339.36  21
  -2  -1   8 62186.4 1179.76  20
  -2  -1   8 69503.6 1101.96  19
   2   1  -8 68559.1 1155.33  10
  -2  -1   8 68511.8 781.836   8
   2   1  -8 69726.6 1402.66   3
  -2  -1   8 68929.6 1009.28  18
  -2  -1   8 67816.0 1226.40   7
   2   1  -8 63998.8 1424.54  11
  -2  -1   8 64987.6 910.262   1
  -2  -1   8 67056.6 948.425  13
  -2  -1   7 97455.4 1554.78  22
   2   1  -7 97385.9 1616.88  11
  -2  -1   7 96129.5 1485.93  21
   2   1  -7 95913.0 1515.29   3
  -2  -1   7 93716.7 1329.13  20
  -2  -1   7 96020.7 1146.78  10
  -2  -1   7 98772.6 981.586   1
  -2  -1   7 100836. 1181.69  19
  -2  -1   7 98403.6 1099.94  18
   2   1  -7 96953.5 1669.89   2
  -2  -1   7 97128.9 820.529   8
  -2  -1   7 98369.0 1359.74   7
  -2  -1   7 100055. 1016.04  13
  -2  -1   6 31158.5 465.257   1
  -2  -1   6 30221.4 674.747   6
  -2  -1   6 30082.0 664.559  12
   2   1  -6 30599.0 713.058  20
  -2  -1   6 30750.5 569.741  10
   2   1  -6 30623.2 865.238   2
  -2  -1   6 28891.9 376.656   8
   2   1  -6 29325.4 816.783  11
  -2  -1   6 30207.2 770.110  21
   2   1  -6 31139.1 789.700   3
   2   1  -6 28491.6 575.426  10
  -2  -1   6 30253.9 569.961  19
  -2  -1   6 29337.5 792.405  22
  -2  -1   6 30563.7 683.723  17
  -2  -1   6 30713.2 693.973  20
  -2  -1   6 30253.3 536.243  18
  -2  -1   6 31938.6 704.559   7
   2   1  -6 31125.5 722.990   7
  -2  -1   6 30207.0 471.303  13
  -2  -1   5 18065.1 573.913  23
  -2  -1   5 17696.3 489.633   6
  -2  -1   5 17840.6 373.924  10
   2   1  -5 18023.0 383.591  10
  -2  -1   5 17692.9 478.055  20
   2   1  -5 17752.9 484.259  20
  -2  -1   5 18057.6 497.318  17
   2   1  -5 16706.2 383.982  19
  -2  -1   5 17038.8 367.658  18
  -2  -1   5 17822.6 549.747  21
  -2  -1   5 17704.9 574.228  22
  -2  -1   5 16216.9 220.924   8
  -2  -1   5 17936.1 374.571  19
  -2  -1   5 16514.4 225.082   8
  -2  -1   5 17411.1 471.892   7
   2   1  -5 17696.9 484.516   7
  -2  -1   5 17670.2 273.207  13
  -2  -1   5 17101.2 265.332   1
  -2  -1   4 4046.83 225.635   6
  -2  -1   4 4365.78 254.787   3
   2   1  -4 2658.68 197.843  21
  -2  -1   4 4389.07 265.862  11
  -2  -1   4 4345.28 257.764  21
   2   1  -4 4037.78 151.517  19
  -2  -1   4 3938.99 207.475  20
   2   1  -4 3975.75 206.364  20
  -2  -1   4 4030.24 257.569  23
  -2  -1   4 4188.14 265.699  22
  -2  -1   4 4460.56 155.011  19
   2   1  -4 4065.09 148.192  10
  -2  -1   4 3880.33 92.3937   8
  -2  -1   4 3987.57 168.173  18
  -2  -1   4 4302.68 235.069  17
  -2  -1   4 4155.95 212.004   7
   2   1  -4 4223.57 214.090   7
  -2  -1   4 4273.85 259.688   2
  -2  -1   3 14690.7 416.004  17
  -2  -1   3 13780.5 418.023  21
   2   1  -3 14176.3 401.013   6
  -2  -1   3 14417.7 427.043   3
  -2  -1   3 14495.0 410.733   6
   2   1  -3 14164.9 422.635   2
  -2  -1   3 14091.7 437.449  22
  -2  -1   3 11978.3 210.597  19
  -2  -1   3 15045.5 457.570  11
  -2  -1   3 13874.9 309.233  18
   2   1  -3 13830.0 400.818  17
  -2  -1   3 13318.4 348.768  20
   2   1  -3 12955.4 213.489  10
   2   1  -3 14207.9 352.767  20
  -2  -1   3 13612.2 215.784   8
   2   1  -3 13764.3 304.149  18
  -2  -1   3 13110.0 344.905   7
  -2  -1   3 13682.7 410.083  14
   2   1  -3 13954.0 348.259   7
   2   1  -3 13551.9 222.466  19
  -2  -1   3 14411.7 419.252   2
   2   1  -2 35969.9 439.411   8
   2   1  -2 36239.8 580.825   2
   2   1  -2 36180.8 634.508   6
  -2  -1   2 35054.2 632.197   6
  -2  -1   2 35307.2 649.950  22
  -2  -1   2 37598.1 681.621  11
  -2  -1   2 35981.1 533.445  18
   2   1  -2 35627.7 526.622  18
  -2  -1   2 35250.7 345.645   1
  -2  -1   2 35649.7 610.400   5
   2   1  -2 35300.4 631.246  17
  -2  -1   2 35301.4 640.091  17
  -2  -1   2 34212.4 532.588  20
   2   1  -2 35384.6 670.426  23
  -2  -1   2 34584.4 445.572   8
  -2  -1   2 35756.8 638.062  21
   2   1  -2 34746.9 376.089  19
   2   1  -2 35831.2 542.820  20
  -2  -1   2 33728.5 531.908   7
   2   1  -2 34735.6 339.169   1
   2   1  -2 36190.5 544.958   7
  -2  -1   2 35829.4 576.734  14
  -2  -1   2 35866.4 571.721   2
   2   1  -2 35352.5 347.187  13
  -2  -1   1 50353.0 600.946  13
   2   1  -1 50382.0 763.046   6
   2   1  -1 48755.7 559.454   1
   2   1  -1 48660.4 757.909  23
  -2  -1   1 49884.1 714.942  16
   2   1  -1 48814.3 654.465  20
   2   1  -1 49422.0 573.260  10
  -2  -1   1 46914.5 557.661   2
   2   1  -1 49395.7 687.438  18
  -2  -1   1 49998.6 700.352  18
  -2  -1   1 50573.0 754.354  21
   2   1  -1 50282.1 667.514   7
   2   1  -1 49348.8 762.993  17
  -2  -1   1 50967.4 571.509   1
   2   1  -1 49662.2 628.262   8
  -2  -1   1 49675.1 633.015   5
  -2  -1   1 48991.5 634.639   8
  -2  -1   1 48855.7 571.207  14
   2   1  -1 51185.4 575.310  14
   2   1  -1 51186.8 571.511   2
   2   1  -1 49200.4 579.950  13
   2   1   0 406679. 2244.98  12
   2   1   0 404125. 2182.37  18
   2   1   0 396882. 2253.62   6
   2   1   0 411965. 1957.09   1
  -2  -1   0 398051. 1872.21  16
  -2  -1   0 407478. 1486.56  14
  -2  -1   0 400412. 1979.95  10
   2   1   0 397054. 2136.28  23
  -2  -1   0 394817. 1530.76   5
  -2  -1   0 411170. 1978.66   1
   2   1   0 399934. 1820.06  16
  -2  -1   0 395885. 1485.33   2
  -2  -1   0 393259. 1151.51  15
   2   1   0 398572. 2048.12   8
  -2  -1   0 413094. 2105.62  13
   2   1   0 408499. 2022.97  13
  -2  -1   0 419476. 2138.64   8
   2   1   0 399514. 2271.50  17
   2   1   0 402816. 1373.77  14
   2   1   0 414145. 1954.39  10
   2   1   0 398607. 1357.23   2
   2   1   1 121912. 1301.56  12
   2   1   1 117338. 1182.00  23
   2   1   1 112667. 1279.89  18
   2   1   1 117866. 1210.74   1
  -2  -1  -1 117092. 954.290   9
  -2  -1  -1 117976. 1237.21  10
  -2  -1  -1 114239. 698.777   5
   2   1   1 117609. 1287.00   6
   2   1   1 112745. 652.246   5
   2   1   1 117144. 1295.56  17
  -2  -1  -1 114658. 1216.04   1
   2   1   1 116953. 923.789  16
  -2  -1  -1 116900. 949.681  16
   2   1   1 115340. 775.366   2
  -2  -1  -1 114328. 1185.83   4
   2   1   1 118711. 1251.62   8
   2   1   1 114899. 776.425  14
  -2  -1  -1 118331. 1209.89  23
   2   1   1 119462. 1188.73   4
   2   1   1 119332. 1217.44  10
   2   1   1 115696. 1245.68  13
   2   1   2 9467.52 352.570  23
   2   1   2 9720.93 395.000  12
   2   1   2 9822.80 418.232  18
   2   1   2 9226.65 381.012   1
   2   1   2 9641.97 387.506  10
  -2  -1  -2 9523.07 355.978  23
   2   1   2 8548.50 173.109   5
   2   1   2 9140.44 388.435   6
   2   1   2 9162.47 391.809  17
  -2  -1  -2 9354.91 272.841   9
   2   1   2 8767.21 261.986  16
   2   1   2 9622.52 354.035   4
  -2  -1  -2 9104.95 268.542  16
  -2  -1  -2 9531.18 352.904   4
   2   1   2 9207.99 389.326   8
   2   1   2 8722.36 260.331  14
   2   1   2 9628.18 406.392  13
  -2  -1  -3 2732.62 203.136  23
   2   1   3 2966.29 240.583   6
   2   1   3 2590.86 202.808  23
  -2  -1  -3 2959.45 166.951   9
   2   1   3 3136.17 252.605  17
   2   1   3 3105.05 186.468  14
   2   1   3 2770.80 248.416  19
   2   1   3 2715.25 162.968   9
   2   1   3 2930.77 122.735  15
  -2  -1  -3 2952.54 212.384   4
   2   1   3 2874.35 253.257  18
   2   1   3 2815.48 165.219  16
   2   1   3 3011.28 213.882   4
   2   1   3 2911.32 243.418   8
   2   1   3 2865.80 168.664   2
   2   1   3 2769.46 120.176   5
   2   1   3 3116.23 260.700  13
  -2  -1  -4 2947.76 253.294  12
  -2  -1  -4 3814.73 209.722   9
   2   1   4 3689.08 252.695  23
  -2  -1  -4 3233.15 295.195  10
   2   1   4 3509.90 202.865   9
   2   1   4 3373.87 294.688  18
   2   1   4 3590.45 305.940  19
   2   1   4 3422.43 223.612  14
   2   1   4 3945.32 297.863  17
  -2  -1  -4 3436.63 295.861   1
   2   1   4 3543.50 202.165  16
   2   1   4 3644.75 248.054   4
   2   1   4 3430.01 289.337   8
   2   1   4 3335.75 170.125  15
   2   1   4 3612.85 215.305   2
   2   1   4 3361.55 158.792   5
   2   1   4 3475.87 279.947   6
   2   1   4 3257.60 295.577  13
   2   1   5 128.460 107.004  13
  -2  -1  -5 25.9591 73.0367  12
   2   1   5 113.417 73.7514  23
   2   1   5-31.4656 109.772  19
  -2  -1  -5 102.660 104.463  10
   2   1   5 93.9336 52.2314   5
   2   1   5 71.5564 100.712  18
   2   1   5 72.6208 55.9278   2
   2   1   5 75.8789 53.9824   9
   2   1   5 85.2444 83.1299  17
   2   1   5 49.1712 48.4601  14
  -2  -1  -5 131.166 57.1165   9
   2   1   5 91.9900 66.7957  16
  -2  -1  -5 5.29687 97.3117   1
   2   1   5 55.9462 84.4612   6
   2   1   5 37.2638 82.6102   8
   2   1   5 14.3367 50.6963  15
  -2  -1  -6 2748.55 321.797  10
  -2  -1  -6 2455.57 264.342  12
   2   1   6 2610.13 277.247   6
   2   1   6 2926.78 294.385  17
   2   1   6 2769.40 306.420  18
   2   1   6 2821.83 252.341  23
   2   1   6 2148.89 190.044  16
   2   1   6 2332.55 273.427   8
   2   1   6 2616.38 202.692  15
  -2  -1  -6 2451.16 294.426   1
  -2  -1  -6 2534.54 243.187   4
   2   1   6 2701.28 306.542  19
   2   1   6 2317.88 282.651  13
  -2  -1  -7 1073.46 176.923   4
   2   1   7 1275.88 225.955  13
   2   1   7 1150.17 223.880   7
  -2  -1  -7 1101.84 194.558  12
   2   1   7 1069.96 174.769  23
   2   1   7 797.467 185.578   8
   2   1   7 1099.83 227.929  19
   2   1   7 1355.68 241.248  20
   2   1   7 1209.04 155.294  16
   2   1   7 937.544 192.734  17
   2   1   7 1048.41 197.505   6
  -2  -1  -7 1514.72 265.036   1
  -2  -1  -7 1033.49 222.618  10
   2   1   7 1247.84 156.740  15
   2   1   7 1243.67 241.159  18
  -2  -1  -8 39933.2 1162.92  12
   2   1   8 38110.4 1255.98  20
   2   1   8 38391.8 1141.12  17
   2   1   8 40949.3 1022.19  23
  -2  -1  -8 37734.0 1325.45  10
   2   1   8 38210.1 1265.70  19
   2   1   8 39161.3 1244.89  18
   2   1   8 39143.7 1203.58   8
  -2  -1  -8 41912.8 1058.76   4
  -2  -1  -8 39279.5 1308.49   1
   2   1   8 39095.5 1274.45   7
   2   1   8 38449.2 1257.84  13
   2   1   8 40953.7 1171.50   6
   2   1   9 2784.13 378.444  13
   2   1   9 2510.91 348.742   7
   2   1   9 3112.29 386.237  20
   2   1   9 2913.49 335.904   6
  -2  -1  -9 2705.36 393.856   1
  -2  -1  -9 3377.59 442.591  10
   2   1   9 3073.42 407.505  21
   2   1   9 3412.08 379.056  17
   2   1   9 2889.21 370.565  18
   2   1   9 2570.99 342.413   8
  -2  -1  -9 2832.29 329.829  12
   2   1   9 2667.75 367.458  19
   2   1  10 511.305 186.141  13
   2   1  10 386.503 174.814   7
   2   1  10 619.354 206.916  18
   2   1  10 409.590 188.154  21
   2   1  10 298.868 176.993  19
  -2  -1 -10 319.483 139.904  10
  -2  -1 -10 189.763 148.560   1
   2   1  10 417.400 172.255   8
   2   1  10 493.833 190.035  20
  -2  -2  13 5562.33 520.820  20
  -2  -2  13 5644.90 500.920   7
   2   2 -12 17269.1 961.532   3
  -2  -2  12 14883.3 853.253  21
   2   2 -12 17060.0 992.400  11
  -2  -2  12 15505.6 882.261   5
  -2  -2  12 15208.7 795.131  20
  -2  -2  12 16608.4 913.885  22
  -2  -2  12 15878.1 926.221  14
  -2  -2  12 15770.6 805.477   7
  -2  -2  11 11029.3 688.637  21
  -2  -2  11 11280.8 710.608  22
  -2  -2  11 10774.7 631.409  20
   2   2 -11 11856.9 781.564  11
   2   2 -11 12364.5 761.706   3
  -2  -2  11 12026.0 571.146  19
   2   2 -11 11740.8 603.988  10
  -2  -2  11 11022.8 720.463  14
  -2  -2  11 11877.7 657.327   7
  -2  -2  11 11314.2 707.615   5
   2   2 -10 3150.45 375.885  11
  -2  -2  10 2837.62 353.032  22
   2   2 -10 3938.72 404.228   3
   2   2 -10 3250.88 291.767  10
  -2  -2  10 3345.97 286.932  19
  -2  -2  10 2970.58 347.836  21
  -2  -2  10 2826.98 306.519   7
  -2  -2  10 3706.78 350.420  20
  -2  -2   9 291.839 129.012   7
  -2  -2   9 259.015 69.3181  13
  -2  -2   9 335.607 137.564  21
  -2  -2   9 243.096 123.181  20
  -2  -2   9 282.161 96.3541  19
   2   2  -9 321.985 137.267   3
  -2  -2   9 396.930 162.934  22
   2   2  -9 286.473 146.566  11
   2   2  -9 204.088 87.9480  10
  -2  -2   8 36751.7 930.897  20
  -2  -2   8 35839.7 1031.41  22
  -2  -2   8 39179.1 797.897  12
   2   2  -8 35044.4 1068.02  11
   2   2  -8 36805.6 1042.26   3
   2   2  -8 36886.0 817.081  10
  -2  -2   8 37434.0 1028.05  21
  -2  -2   8 35853.6 512.575  18
  -2  -2   8 35889.0 520.976  18
  -2  -2   8 36207.8 777.535  19
  -2  -2   8 35723.7 914.174   7
  -2  -2   8 36335.2 545.486  13
  -2  -2   7 9595.28 386.333   6
   2   2  -7 8709.27 500.982  11
  -2  -2   7 9217.19 496.626  22
  -2  -2   7 8642.12 225.534  18
  -2  -2   7 9491.41 489.374  21
  -2  -2   7 9568.12 444.609  20
  -2  -2   7 9318.01 360.830  10
  -2  -2   7 9282.53 237.467  18
  -2  -2   7 9106.84 378.158  17
  -2  -2   7 9241.00 361.548  19
   2   2  -7 9093.21 486.678   3
  -2  -2   7 8762.36 425.001   7
  -2  -2   7 9280.38 370.056  12
  -2  -2   7 9070.28 218.808  13
  -2  -2   6 478.654 121.896   7
  -2  -2   6 492.499 52.8588  18
  -2  -2   6 508.587 99.2586   6
  -2  -2   6 584.626 141.673  21
  -2  -2   6 481.177 118.422  20
   2   2  -6 561.745 127.932   3
  -2  -2   6 370.415 84.0046  19
   2   2  -6 482.793 89.5441  10
   2   2  -6 422.432 78.2237  19
   2   2  -6 271.221 113.092  11
  -2  -2   6 510.056 140.495  22
  -2  -2   6 549.339 99.5916  17
   2   2  -6 353.257 136.199   2
   2   2  -5 36239.1 565.465  10
   2   2  -5 34930.4 841.669   2
  -2  -2   5 35846.4 696.808   6
  -2  -2   5 35908.2 833.455  21
  -2  -2   5 36184.9 843.167  22
  -2  -2   5 36129.4 570.394  19
   2   2  -5 35251.6 575.210  19
  -2  -2   5 34032.9 398.529  18
  -2  -2   5 35464.6 698.508  17
  -2  -2   5 36951.2 751.087  20
  -2  -2   5 36778.6 750.322   7
  -2  -2   4 33047.8 710.853   2
  -2  -2   4 32422.9 660.373  17
   2   2  -4 33093.6 653.378   6
  -2  -2   4 32429.3 428.648  18
  -2  -2   4 33432.8 663.974   6
  -2  -2   4 32601.1 666.773  20
   2   2  -4 32580.2 495.032  10
  -2  -2   4 31921.8 495.448  19
   2   2  -4 31842.0 500.312  19
  -2  -2   4 33810.8 779.868  23
   2   2  -4 33603.9 674.799  20
   2   2  -4 33394.7 428.933  18
   2   2  -4 33538.5 660.925  17
  -2  -2   4 34783.6 774.195   3
  -2  -2   4 32752.6 755.145  21
   2   2  -4 33991.2 742.114   2
  -2  -2   4 32539.1 668.370   7
  -2  -2   4 31976.6 745.052  22
   2   2  -4 32652.2 662.360   7
  -2  -2   3 2712.62 182.846   2
  -2  -2   3 3067.72 232.406  21
  -2  -2   3 2744.76 196.413  12
   2   2  -3 2780.56 198.564   6
   2   2  -3 2782.37 189.929  20
   2   2  -3 2646.83 219.384  23
  -2  -2   3 2502.87 187.634   6
  -2  -2   3 2628.94 213.372  22
  -2  -2   3 2761.93 213.328  11
  -2  -2   3 2409.01 182.031  20
   2   2  -3 2617.57 142.937  19
   2   2  -3 2490.57 182.473   2
   2   2  -3 2411.06 138.072  18
  -2  -2   3 2253.14 135.087  18
  -2  -2   3 2772.25 196.277   7
   2   2  -3 2666.48 193.400  17
  -2  -2   3 2561.74 193.935  17
   2   2  -3 2651.28 118.249   8
   2   2  -3 3014.60 198.302   7
   2   2  -3 2583.43 86.4504   1
   2   2  -3 2589.13 90.2318  13
  -2  -2   2 1994.36 174.782  12
  -2  -2   2 1536.12 164.081  22
   2   2  -2 1551.23 158.104   6
  -2  -2   2 1635.37 108.300   1
  -2  -2   2 1543.33 155.010   6
   2   2  -2 1818.46 111.168   1
   2   2  -2 1711.82 168.891  11
   2   2  -2 1547.38 143.623  20
   2   2  -2 1716.66 128.518   2
  -2  -2   2 1617.07 133.776  18
   2   2  -2 1702.40 134.536  18
   2   2  -2 1829.23 164.742  22
  -2  -2   2 1703.25 162.984  17
  -2  -2   2 1551.52 169.381  21
  -2  -2   2 1686.98 154.271  20
   2   2  -2 1684.24 123.489   8
  -2  -2   2 1666.40 164.255  11
   2   2  -2 1542.89 116.831  19
   2   2  -2 1680.80 166.308  17
  -2  -2   2 1666.24 154.257   7
   2   2  -2 1737.68 152.241   7
  -2  -2   2 1670.97 126.345  14
   2   2  -2 1688.33 176.662  23
  -2  -2   2 1589.65 120.081   2
   2   2  -2 1687.40 113.759  13
   2   2  -1 9277.17 372.974  12
   2   2  -1 9188.23 386.581  23
   2   2  -1 8767.02 218.091   2
  -2  -2   1 8620.32 356.991  16
  -2  -2   1 8887.20 378.500  21
   2   2  -1 9270.13 360.521  16
   2   2  -1 9100.30 295.980   1
   2   2  -1 8945.02 352.084  11
   2   2  -1 8209.08 308.498  10
  -2  -2   1 8681.25 335.782  18
  -2  -2   1 9183.43 277.405   5
   2   2  -1 8719.62 371.963   6
  -2  -2   1 8796.66 282.690  15
   2   2  -1 9060.93 319.901   8
  -2  -2   1 8506.33 217.373   2
  -2  -2   1 8724.55 222.049  14
   2   2  -1 9105.26 337.059  18
  -2  -2   1 8610.71 292.525   1
   2   2  -1 9555.90 388.703  17
   2   2  -1 9092.47 349.291  22
   2   2  -1 8627.98 305.382  13
   2   2   0 96942.8 1256.91  12
   2   2   0 93504.0 1226.58  23
   2   2   0 90097.9 1222.69   6
   2   2   0 91866.0 1091.49  16
   2   2   0 91814.2 1084.11   1
   2   2   0 93706.4 1139.30  10
  -2  -2   0 92509.1 1128.96   9
  -2  -2   0 94027.6 697.803   5
   2   2   0 92118.1 1190.21  18
  -2  -2   0 97280.2 1239.42  18
  -2  -2   0 91869.1 750.290  15
  -2  -2   0 94537.7 1126.50  16
   2   2   0 93838.5 1139.07   8
  -2  -2   0 92242.6 1089.43   1
   2   2   0 91641.6 1244.36  17
   2   2   0 92105.1 1135.86  13
   2   2   1 12610.3 489.522  17
   2   2   1 13801.8 479.231  10
   2   2   1 13738.2 468.186   1
  -2  -2  -1 12406.1 413.395   9
   2   2   1 12622.7 485.073  18
   2   2   1 11866.4 393.359  16
   2   2   1 13671.5 480.479   4
  -2  -2  -1 12704.0 415.109  16
   2   2   1 11956.7 452.039   8
   2   2   1 13075.8 472.573  23
   2   2   1 12745.6 489.621   6
  -2  -2  -1 11591.4 188.471  15
  -2  -2  -1 11896.2 445.272   1
   2   2   1 12227.2 464.106  13
   2   2   2 7868.07 168.620   2
   2   2   2 8340.47 394.070  23
   2   2   2 7840.38 415.676  18
  -2  -2  -2 8669.90 345.947   9
   2   2   2 8252.89 421.846  17
   2   2   2 8950.67 406.351   4
   2   2   2 7642.96 324.738   9
   2   2   2 8064.61 183.794   2
   2   2   2 7966.67 327.372  16
   2   2   2 8005.66 412.988   6
  -2  -2  -2 8507.10 340.532  16
  -2  -2  -2 7804.14 398.788   1
   2   2   2 7176.86 149.598  15
   2   2   2 8353.63 414.594   8
   2   2   2 7769.28 179.417  14
   2   2   2 8280.44 418.313  13
   2   2   3 17695.2 347.297   2
  -2  -2  -3 17273.8 631.972  12
  -2  -2  -3 17278.6 592.013   4
  -2  -2  -3 17725.3 670.068  10
   2   2   3 16773.2 629.662   6
  -2  -2  -3 18570.4 517.713  16
   2   2   3 18076.5 513.356   9
  -2  -2  -3 18852.5 522.277   9
   2   2   3 17876.9 653.884  17
   2   2   3 18030.4 509.958  16
   2   2   3 17450.2 372.931  14
   2   2   3 17757.5 643.942   8
   2   2   3 17419.9 311.533  15
   2   2   3 17829.0 668.222  18
  -2  -2  -3 17195.1 641.253   1
   2   2   3 18270.1 605.010  23
   2   2   3 17680.9 664.519  13
   2   2   4 4125.64 266.557   9
  -2  -2  -4 3698.07 317.123  12
   2   2   4 3968.61 333.159   6
   2   2   4 3789.00 339.290  13
   2   2   4 4111.29 352.785  18
  -2  -2  -4 4113.53 264.054   9
   2   2   4 4311.17 347.779  17
   2   2   4 4395.80 270.992  16
  -2  -2  -4 4343.47 366.871  10
   2   2   4 4374.51 346.192   8
   2   2   4 4044.82 188.446  15
   2   2   4 4054.72 308.866  23
  -2  -2  -4 4678.91 327.860   4
   2   2   4 3717.10 212.470  14
  -2  -2  -4 4277.12 355.112   1
   2   2   4 4437.78 211.912   2
   2   2   5 18539.0 539.240  14
  -2  -2  -5 17568.2 716.754  12
   2   2   5 17760.4 724.934   6
  -2  -2  -5 18684.7 686.558   4
  -2  -2  -5 17678.1 774.396  10
   2   2   5 20861.5 620.761   9
   2   2   5 18175.7 769.488  18
   2   2   5 17718.4 729.179  17
   2   2   5 18591.2 580.806  16
   2   2   5 19129.7 763.007   8
   2   2   5 19289.6 471.825  15
   2   2   5 17444.0 753.298  19
  -2  -2  -5 18326.2 772.628   1
   2   2   5 19240.2 690.769  23
   2   2   5 17628.2 490.539   2
   2   2   5 19122.1 788.290  13
   2   2   6 1450.20 250.879  13
  -2  -2  -6 1382.16 261.426   1
   2   2   6 1341.77 206.842  23
  -2  -2  -6 1306.54 236.921  10
   2   2   6 1695.75 266.211  18
   2   2   6 1358.93 236.365  19
  -2  -2  -6 1620.93 192.706   9
  -2  -2  -6 1340.63 222.958  12
   2   2   6 1683.54 254.065  17
   2   2   6 1491.11 181.517  16
   2   2   6 1379.62 230.571   8
   2   2   6 1359.39 235.167   6
   2   2   6 1073.92 140.550  15
   2   2   6 1302.08 155.618  14
  -2  -2  -6 1138.53 194.855   4
  -2  -2  -7 19419.7 850.771  12
   2   2   7 18712.9 834.718   6
   2   2   7 19504.8 767.240  23
   2   2   7 19684.0 859.142  17
  -2  -2  -7 20590.5 967.508  10
   2   2   7 20595.9 931.291  19
   2   2   7 19882.0 641.256  14
   2   2   7 19709.3 910.869  18
   2   2   7 19431.9 866.001   8
  -2  -2  -7 20972.2 807.006   4
  -2  -2  -7 19654.8 929.840   1
   2   2   7 19576.8 905.105  13
   2   2   8 14243.8 825.571  18
  -2  -2  -8 15642.6 884.538   1
  -2  -2  -8 16392.6 821.797  12
   2   2   8 14550.0 775.262   6
   2   2   8 15770.9 859.554  20
   2   2   8 14485.1 832.198  19
   2   2   8 14710.0 778.972  17
   2   2   8 15503.6 815.671   8
   2   2   8 15389.2 705.921  23
  -2  -2  -8 15718.0 733.177   4
   2   2   8 15277.5 851.479   7
   2   2   8 15773.8 863.693  13
  -2  -2  -9 4193.76 500.973   1
   2   2   9 4183.55 441.275   6
  -2  -2  -9 3250.74 399.580  12
   2   2   9 3966.29 471.170  20
   2   2   9 4000.11 417.240  17
   2   2   9 3644.81 424.130   8
   2   2   9 3835.41 464.521  18
   2   2   9 3947.77 466.536  19
   2   2   9 3811.95 466.662   7
   2   2   9 4339.60 476.867  13
  -2  -3  13 20465.4 979.065  20
  -2  -3  13 18301.3 925.649   7
   2   3 -12 27253.0 1213.76   3
   2   3 -12 26890.4 1250.86  11
  -2  -3  12 25078.9 1031.81  20
  -2  -3  12 24827.7 1141.94   5
  -2  -3  12 25614.1 1143.61  22
  -2  -3  12 25584.8 1129.60  21
  -2  -3  12 24099.9 1011.50   7
  -2  -3  12 25302.6 1171.96  14
  -2  -3  11 107.633 127.838   7
  -2  -3  11-16.2287 104.747  20
  -2  -3  11 158.282 142.330  21
  -2  -3  11 23.9960 149.283  22
   2   3 -11 75.8457 70.5936  10
   2   3 -11-25.8230 141.714   3
   2   3 -11-85.4321 98.0147  11
  -2  -3  10 1014.68 200.278   7
  -2  -3  10 904.597 221.698  22
  -2  -3  10 1186.77 215.012  20
  -2  -3  10 1096.67 178.834  19
   2   3 -10 816.312 156.264  10
   2   3 -10 1046.69 234.983   3
  -2  -3  10 1010.76 233.618  21
   2   3 -10 1142.36 259.001  11
  -2  -3   9 357.035 138.481   7
   2   3  -9 314.152 157.687  11
  -2  -3   9 199.166 148.206  22
  -2  -3   9 383.089 135.939  20
  -2  -3   9 276.275 99.0488  19
   2   3  -9 573.346 126.084  10
   2   3  -9 242.429 124.219   3
  -2  -3   9 280.968 134.443  21
  -2  -3   8 143.126 106.432   7
  -2  -3   8 183.514 132.522  21
  -2  -3   8 94.6327 92.3027  20
   2   3  -8 109.362 88.2300  11
  -2  -3   8 164.494 79.9182  19
   2   3  -8 122.616 65.2414  10
   2   3  -8 182.205 115.638   3
  -2  -3   8 142.540 134.694  22
  -2  -3   7 9942.87 528.721  21
  -2  -3   7 9107.96 365.846  12
  -2  -3   7 10264.3 393.326   6
   2   3  -7 9202.79 519.756  11
  -2  -3   7 9113.33 374.725  17
  -2  -3   7 9626.91 384.191  19
   2   3  -7 9457.72 513.347   3
  -2  -3   7 9489.80 517.523  22
  -2  -3   7 9875.46 479.970  20
  -2  -3   7 10237.1 489.952   7
  -2  -3   6 5850.81 291.577  12
  -2  -3   6 6021.01 299.902   6
   2   3  -6 5814.56 379.163   3
  -2  -3   6 5982.23 357.795  20
   2   3  -6 3941.94 228.944  10
  -2  -3   6 5809.04 280.749  19
   2   3  -6 4356.86 244.028  19
  -2  -3   6 5939.79 395.518  21
  -2  -3   6 6140.79 395.966  22
  -2  -3   6 6086.46 361.344   7
  -2  -3   6 6210.18 307.453  17
   2   3  -6 5790.32 383.992  11
  -2  -3   5 100989. 1201.72  12
   2   3  -5 104753. 1233.77   6
   2   3  -5 103414. 1098.56  10
   2   3  -5 97889.8 1449.43   3
   2   3  -5 103898. 1478.98  11
  -2  -3   5 102410. 1109.07  19
  -2  -3   5 103501. 1529.15  21
   2   3  -5 106928. 1133.86  19
   2   3  -5 105658. 1247.46  17
  -2  -3   5 103253. 1248.98  17
  -2  -3   5 102976. 1482.71  22
  -2  -3   5 102116. 1385.50  20
  -2  -3   5 103622. 1399.40   7
  -2  -3   5 104152. 1243.54   6
   2   3  -4 161833. 839.502  13
  -2  -3   4 170234. 1618.48   2
   2   3  -4 165352. 1868.27  23
  -2  -3   4 164439. 1551.63  12
   2   3  -4 165199. 1072.19  18
   2   3  -4 165954. 1585.56   6
  -2  -3   4 169180. 1602.36   6
  -2  -3   4 169092. 1869.95  21
   2   3  -4 168487. 1378.13  10
   2   3  -4 168748. 918.133   8
  -2  -3   4 163576. 1705.40  20
   2   3  -4 162248. 792.080   1
  -2  -3   4 170557. 1096.28  18
  -2  -3   4 168767. 1611.29  17
   2   3  -4 167597. 1384.69  19
  -2  -3   4 166291. 1725.76   7
   2   3  -4 163477. 1739.12  11
  -2  -3   4 165082. 1774.04  22
   2   3  -4 155893. 786.523  13
   2   3  -4 166461. 1598.59  17
   2   3  -3 215.561 86.7351  11
  -2  -3   3 350.093 110.718  22
   2   3  -3 340.127 71.9545  18
   2   3  -3 339.908 90.2762   6
   2   3  -3 337.983 90.9106  17
  -2  -3   3 330.151 97.2269  12
  -2  -3   3 452.049 99.6899   6
  -2  -3   3 378.050 125.311  21
   2   3  -3 368.662 114.012  16
   2   3  -3 259.902 67.0228  19
  -2  -3   3 421.814 80.1734   2
  -2  -3   3 375.606 98.5638  11
  -2  -3   3 400.895 73.2206  18
  -2  -3   3 368.119 89.6039  17
   2   3  -3 289.243 88.4897  22
  -2  -3   3 337.246 99.2337  20
   2   3  -3 387.607 68.2847   8
   2   3  -3 296.066 51.3807   1
   2   3  -3 227.577 95.8099  23
  -2  -3   3 314.316 101.007   7
  -2  -3   2 871.390 142.628  12
   2   3  -2 728.822 143.660  23
   2   3  -2 999.121 140.135  12
   2   3  -2 801.935 127.030  11
   2   3  -2 939.747 115.494  19
   2   3  -2 1067.95 153.863   6
   2   3  -2 998.280 106.609   1
  -2  -3   2 834.801 130.620   6
   2   3  -2 721.852 107.798  18
   2   3  -2 864.898 148.412  17
  -2  -3   2 976.900 141.531  17
   2   3  -2 993.301 154.622  16
  -2  -3   2 900.966 93.6250  14
   2   3  -2 885.917 113.917   8
  -2  -3   2 942.399 128.102  15
  -2  -3   2 746.612 108.789  18
   2   3  -2 1007.96 134.478  22
  -2  -3   2 859.246 137.841   7
  -2  -3   2 839.477 151.160  21
  -2  -3   2 833.744 141.089  20
  -2  -3   2 973.730 94.6221   2
   2   3  -1 1572.87 161.707  13
  -2  -3   1 1587.96 188.391  12
  -2  -3   1 1674.84 87.5794   2
   2   3  -1 1646.48 201.223  23
  -2  -3   1 1643.66 86.0240  14
  -2  -3   1 1842.15 205.276  21
   2   3  -1 1775.55 169.601  22
  -2  -3   1 1497.06 153.476   1
   2   3  -1 1776.21 175.878  10
   2   3  -1 1469.71 186.110   6
   2   3  -1 1732.12 156.469   1
   2   3  -1 1722.32 174.643  18
  -2  -3   1 1679.16 173.144  18
   2   3  -1 1959.15 215.359  17
   2   3  -1 1432.49 161.461  11
   2   3  -1 1818.67 193.026  16
  -2  -3   1 1709.48 151.444  15
   2   3  -1 1648.92 162.412   8
   2   3   0-15.5716 85.9491  13
   2   3   0 0.39969 101.669  23
   2   3   0 14.2085 71.5678  11
   2   3   0 10.3055 68.6908  16
   2   3   0 176.524 122.827  17
  -2  -3   0 40.0647 26.6415   5
   2   3   0 5.82758 85.5188  18
  -2  -3   0 15.6365 68.3900   1
  -2  -3   0 38.4247 50.8064  15
   2   3   0 31.8929 69.4073   8
   2   3   0 260.319 122.911   6
  -2  -3  -1 6451.19 394.347  12
   2   3   1 5669.04 362.616  13
   2   3   1 6387.91 391.043  18
   2   3   1 6747.62 403.595   6
   2   3   1 7042.25 416.384  17
   2   3   1 6633.56 215.941  15
   2   3   1 6196.21 339.333  16
   2   3   1 6706.05 397.536  23
  -2  -3  -1 6290.26 387.055   4
  -2  -3  -1 6973.58 226.544  15
   2   3   1 6835.95 385.885   8
  -2  -3  -1 6754.53 382.044   1
  -2  -3  -2 5980.05 397.990  12
   2   3   2 6045.00 390.953  23
   2   3   2 5522.79 388.155   6
   2   3   2 5682.27 394.353  17
   2   3   2 5429.05 322.341  16
  -2  -3  -2 5957.56 389.976   4
   2   3   2 6003.46 198.864  15
   2   3   2 5660.36 377.310   8
  -2  -3  -2 6130.10 394.962   1
   2   3   2 5712.23 392.843  18
   2   3   2 6206.97 410.525  13
   2   3   3 114758. 1529.58   9
  -2  -3  -3 112840. 1797.90  12
   2   3   3 113024. 1841.99  18
   2   3   3 113826. 1821.42  17
   2   3   3 116901. 1522.91  16
   2   3   3 113258. 912.635  15
   2   3   3 114614. 1785.89   8
  -2  -3  -3 111387. 1709.96   4
   2   3   3 114267. 1818.02   6
   2   3   3 115586. 1728.03  23
  -2  -3  -3 111941. 1783.71   1
   2   3   3 113496. 1822.27  13
  -2  -3  -4 31446.2 1020.84   1
   2   3   4 30988.7 943.408  23
  -2  -3  -4 30731.1 989.835  12
   2   3   4 30942.1 999.383   6
  -2  -3  -4 31822.5 839.180   9
   2   3   4 31465.3 1034.54  18
   2   3   4 32209.2 1025.95  17
   2   3   4 31713.8 828.083  16
   2   3   4 31035.3 983.825   8
   2   3   4 31047.4 531.235  15
   2   3   4 29994.6 441.059  14
  -2  -3  -4 30465.7 937.437   4
   2   3   4 30136.2 1007.13  13
  -2  -3  -5 7851.26 559.876   1
   2   3   5 6900.30 472.079  23
  -2  -3  -5 7255.66 510.785  12
   2   3   5 8039.15 543.250   6
  -2  -3  -5 8098.85 443.544   9
   2   3   5 9104.42 572.404   8
   2   3   5 8261.29 572.306  18
   2   3   5 7142.02 528.907  19
   2   3   5 8052.89 542.589  17
   2   3   5 8413.19 447.500  16
  -2  -3  -5 7892.78 508.286   4
   2   3   5 7614.63 542.369  13
  -2  -3  -6 3124.30 354.848  12
   2   3   6 2138.82 289.522  23
   2   3   6 3398.04 394.167  19
   2   3   6 3221.08 368.816  17
   2   3   6 2911.84 374.031  18
   2   3   6 2722.53 265.078  16
   2   3   6 2436.30 324.455   8
  -2  -3  -6 2957.10 280.938   9
  -2  -3  -6 2663.25 322.706   4
   2   3   6 2617.52 339.747   6
  -2  -3  -6 2872.03 364.989   1
   2   3   6 2832.81 360.295  13
   2   3   7 4779.94 474.034   6
  -2  -3  -7 4333.76 476.639   1
  -2  -3  -7 3885.95 390.240   4
   2   3   7 4421.86 472.990  19
   2   3   7 4180.81 460.701  18
   2   3   7 5251.02 452.537  23
   2   3   7 4334.35 449.370  17
   2   3   7 4005.52 434.601   8
  -2  -3  -7 4640.68 457.951  12
   2   3   7 5199.27 503.742  13
  -2  -3  -8 2420.78 392.233   1
   2   3   8 1652.94 306.663  13
   2   3   8 1368.90 271.635   7
   2   3   8 2159.94 360.412  19
   2   3   8 1514.52 292.041  17
   2   3   8 2255.30 360.015  20
   2   3   8 1844.87 332.407  18
   2   3   8 1680.08 310.897   8
   2   3   8 1192.97 262.999   6
  -2  -3  -8 1163.31 249.563  12
  -2  -3  -9 2425.97 357.063  12
   2   3   9 2697.75 388.292   6
   2   3   9 2029.67 338.876  17
  -2  -4  13 45.0578 83.0219   7
  -2  -4  13 117.424 113.140  20
  -2  -4  12 1039.22 242.065   7
  -2  -4  12 678.464 208.812  22
   2   4 -12 1450.70 327.378  11
   2   4 -12 984.726 257.403   3
  -2  -4  12 1054.27 248.660  20
  -2  -4  11 795.400 202.381   7
   2   4 -11 703.564 218.652  11
  -2  -4  11 731.336 190.641  20
  -2  -4  11 931.784 240.238  21
  -2  -4  11 1047.81 245.525  22
   2   4 -11 659.419 212.914   3
  -2  -4  10 30285.8 1124.70  21
  -2  -4  10 28550.4 1011.69  20
   2   4 -10 31418.2 1166.16   3
   2   4 -10 29794.8 882.839  10
  -2  -4  10 28263.7 828.011  19
   2   4 -10 29997.7 1165.36  11
  -2  -4  10 29426.2 1028.49   7
  -2  -4  10 27262.8 1067.66  22
  -2  -4   9 21045.4 539.533  12
   2   4  -9 22100.2 933.929  11
  -2  -4   9 21286.0 894.680  21
  -2  -4   9 20794.2 822.807  20
  -2  -4   9 22427.8 693.769  19
  -2  -4   9 21833.3 901.173  22
   2   4  -9 22766.2 929.670   3
  -2  -4   9 20869.7 827.260   7
   2   4  -9 21139.0 691.186  10
  -2  -4   8 300.016 80.4328  12
  -2  -4   8 267.539 126.526  20
  -2  -4   8 307.434 96.7085  19
  -2  -4   8 144.395 131.267  22
   2   4  -8 224.404 81.9341  10
   2   4  -8 237.246 122.684   3
   2   4  -8 363.854 148.093  11
  -2  -4   8 174.723 127.840  21
  -2  -4   8 128.945 119.527   7
  -2  -4   7 1807.63 174.619  12
   2   4  -7 1789.64 243.150  11
   2   4  -7 2153.54 199.973  10
  -2  -4   7 1951.05 270.902  21
  -2  -4   7 2034.17 197.353  19
   2   4  -7 1918.92 257.114   3
  -2  -4   7 2010.68 180.333  17
  -2  -4   7 2160.67 274.328  22
  -2  -4   7 1815.28 173.379   6
  -2  -4   7 2193.04 257.635  20
  -2  -4   7 1914.72 237.455   7
   2   4  -6 5462.48 302.348   6
  -2  -4   6 5373.82 300.725  12
   2   4  -6 5204.73 378.380  11
  -2  -4   6 7053.54 345.547  19
   2   4  -6 5451.34 393.121   3
  -2  -4   6 5357.97 401.721  21
  -2  -4   6 5510.86 390.714  22
  -2  -4   6 5081.90 359.981  20
  -2  -4   6 5480.31 303.279   6
   2   4  -6 5222.68 298.710  17
  -2  -4   6 5181.14 369.994   7
  -2  -4   6 5220.57 298.419  17
  -2  -4   5 29851.0 711.355  12
   2   4  -5 30704.8 729.264   6
   2   4  -5 29773.0 880.456  23
  -2  -4   5 30106.4 894.098  21
   2   4  -5 29590.1 402.352  18
  -2  -4   5 29371.4 832.250  22
   2   4  -5 28497.6 807.685  11
  -2  -4   5 30191.8 838.994  20
   2   4  -5 28888.2 839.518   3
   2   4  -5 30527.5 730.342  17
  -2  -4   5 29855.6 720.288  17
  -2  -4   5 27673.7 837.837   4
   2   4  -5 28916.8 392.496   1
   2   4  -5 28844.0 379.150   8
  -2  -4   5 28806.2 824.325   7
   2   4  -5 28715.9 392.770   1
   2   4  -5 29003.9 394.172  13
[truncated: 620,654 more chars]
