# Supplementary material for: Crystal structure and Hirshfeld surface analysis of [FeCl4(LH)2] (LH = 1H-imidazo[4,5-b]pyridin-4-ium)
Source: Acta Crystallogr E Crystallogr Commun. 2026 Jan 1;82(Pt 1):10–3. doi: 10.1107/S2056989025010564 (PMC12810299; doi:10.1107/S2056989025010564)
Supplement: Supplementary file 2 [file e-82-00010-Isup2.hkl]

data_I                                                                          
_shelx_title ' SII7 in P-1'                                                     
_shelx_refln_list_code          4                                               
_shelx_F_calc_maximum      131.57                                               
_exptl_crystal_F_000       220.00                                               
_reflns_d_resolution_high  0.6543                                               
                                                                                
loop_                                                                           
 _space_group_symop_operation_xyz                                               
 'x, y, z'                                                                      
 '-x, -y, -z'                                                                   
                                                                                
_cell_length_a     6.9242                                                       
_cell_length_b     7.5223                                                       
_cell_length_c     8.6704                                                       
_cell_angle_alpha 106.967                                                       
_cell_angle_beta   98.665                                                       
_cell_angle_gamma 109.174                                                       
                                                                                
_shelx_F_squared_multiplier     1.000                                           
                                                                                
loop_                                                                           
 _refln_index_h                                                                 
 _refln_index_k                                                                 
 _refln_index_l                                                                 
 _refln_F_squared_calc                                                          
 _refln_F_squared_meas                                                          
 _refln_F_squared_sigma                                                         
 _refln_observed_status                                                         
   1   0   0         89.69        116.95         1.74 o                         
   2   0   0        383.97        387.57         1.66 o                         
   3   0   0        634.26        717.33         2.62 o                         
   4   0   0        748.60        785.25         3.12 o                         
   5   0   0        282.49        278.88         2.86 o                         
   6   0   0          1.55          0.51         0.33 o                         
   7   0   0        129.70        136.43         2.35 o                         
   8   0   0        476.52        486.93         5.98 o                         
   9   0   0        236.23        234.02         5.15 o                         
  -9   1   0        288.25        300.18         6.48 o                         
  -8   1   0        771.02        760.98         5.31 o                         
  -7   1   0        893.93        934.57         6.03 o                         
  -6   1   0        508.66        492.74         3.57 o                         
  -5   1   0         73.23         67.55         1.23 o                         
  -4   1   0          8.26         15.33         0.44 o                         
  -3   1   0       1815.07       1889.37         5.73 o                         
  -2   1   0        593.61        688.24         2.80 o                         
  -1   1   0       2965.47       2900.13        11.94 o                         
   0   1   0         18.93         27.77         0.79 o                         
   1   1   0       5246.04       5281.34        19.19 o                         
   2   1   0       6975.38       6995.52        23.83 o                         
   3   1   0        723.25        669.16         3.19 o                         
   4   1   0        319.52        325.13         2.17 o                         
   5   1   0         48.83         49.56         1.50 o                         
   6   1   0         78.29         83.05         1.79 o                         
   7   1   0         98.95         97.24         2.41 o                         
   8   1   0          0.24         -0.42         0.75 o                         
 -10   2   0         40.67         36.20         3.93 o                         
  -9   2   0          0.82          2.14         0.80 o                         
  -8   2   0         12.17         13.80         0.99 o                         
  -7   2   0        820.23        818.19         8.32 o                         
  -6   2   0       1294.59       1289.25         6.88 o                         
  -5   2   0       1621.04       1627.31         6.05 o                         
  -4   2   0        713.13        699.41         2.62 o                         
  -3   2   0        172.71        171.03         1.12 o                         
  -2   2   0       1216.41       1226.47         4.82 o                         
  -1   2   0        118.21        134.85         1.06 o                         
   0   2   0        515.54        558.43         3.72 o                         
   1   2   0        281.24        282.64         1.77 o                         
   2   2   0       1615.21       1619.32         6.67 o                         
   3   2   0       2253.12       2263.05         7.77 o                         
   4   2   0        806.00        829.62         4.55 o                         
   5   2   0        764.23        750.60         4.92 o                         
   6   2   0          7.78          7.34         0.69 o                         
   7   2   0         38.11         37.95         1.75 o                         
   8   2   0         31.74         35.63         2.01 o                         
 -10   3   0         29.67         31.36         2.14 o                         
  -9   3   0        100.03         94.05         2.96 o                         
  -8   3   0          2.77          3.10         0.59 o                         
  -7   3   0         78.22         73.44         1.50 o                         
  -6   3   0        475.01        473.85         3.28 o                         
  -5   3   0       1694.50       1696.83         7.63 o                         
  -4   3   0       1248.84       1198.63         4.15 o                         
  -3   3   0       2255.97       2260.32         5.63 o                         
  -2   3   0       1303.55       1326.00         6.23 o                         
  -1   3   0         44.02         50.11         0.67 o                         
   0   3   0        942.27        987.40         5.98 o                         
   1   3   0         16.08         24.72         0.60 o                         
   2   3   0          0.38          0.71         0.31 o                         
   3   3   0         14.11         20.65         0.72 o                         
   4   3   0       1476.73       1439.19         7.30 o                         
   5   3   0        661.77        666.53         5.94 o                         
   6   3   0        184.76        177.47         3.40 o                         
   7   3   0        283.07        297.07         4.71 o                         
   8   3   0         10.45          7.64         3.30 o                         
 -10   4   0        344.03        334.07         6.74 o                         
  -9   4   0         22.40         20.70         1.41 o                         
  -8   4   0        190.72        181.40         3.04 o                         
  -7   4   0          8.86          8.65         0.56 o                         
  -6   4   0         66.77         64.62         1.16 o                         
  -5   4   0         19.59         22.68         0.63 o                         
  -4   4   0       1844.57       1837.35        21.98 o                         
  -3   4   0       1008.61        981.13         3.55 o                         
  -2   4   0       2298.44       2352.92         7.46 o                         
  -1   4   0        263.25        229.49         1.70 o                         
   0   4   0       1195.97       1271.27         4.09 o                         
   1   4   0         19.32         25.14         0.81 o                         
   2   4   0        446.45        421.71         2.84 o                         
   3   4   0        158.77        145.23         1.57 o                         
   4   4   0          2.82          2.37         0.60 o                         
   5   4   0         33.97         30.80         1.46 o                         
   6   4   0        602.34        631.51         6.77 o                         
   7   4   0         86.93         73.39         3.10 o                         
 -10   5   0        135.77        141.15         7.32 o                         
  -9   5   0        307.06        311.22         6.18 o                         
  -8   5   0        382.93        382.10         4.93 o                         
  -7   5   0         20.70         20.45         1.13 o                         
  -6   5   0          8.28          7.23         0.33 o                         
  -5   5   0          0.70          0.99         0.29 o                         
  -4   5   0         48.17         53.55         1.00 o                         
  -3   5   0        305.80        321.39         2.51 o                         
  -2   5   0        376.90        354.33         2.77 o                         
  -1   5   0       1608.12       1647.74         6.36 o                         
   0   5   0        871.02        850.13         4.88 o                         
   1   5   0         75.32         77.29         1.51 o                         
   2   5   0        321.90        307.60         2.73 o                         
   3   5   0          5.73          6.56         0.80 o                         
   4   5   0         30.94         27.82         1.39 o                         
   5   5   0         12.27         10.33         1.06 o                         
   6   5   0         53.20         46.14         2.31 o                         
  -9   6   0        154.96        158.21         5.05 o                         
  -8   6   0        212.06        212.99         3.45 o                         
  -7   6   0        542.83        548.93         5.46 o                         
  -6   6   0         33.88         32.01         1.16 o                         
  -5   6   0         40.00         41.36         0.96 o                         
  -4   6   0          0.71          0.78         0.49 o                         
  -3   6   0          1.14          0.94         0.31 o                         
  -2   6   0         24.01         23.42         0.90 o                         
  -1   6   0        437.02        437.05         4.13 o                         
   0   6   0        107.71        110.05         1.59 o                         
   1   6   0        570.99        558.55         5.13 o                         
   2   6   0        290.10        288.84         4.03 o                         
   3   6   0         46.73         43.71         1.74 o                         
   4   6   0         13.28         10.95         1.04 o                         
   5   6   0         42.22         42.80         2.08 o                         
 -10   7   0          2.18          5.21         2.45 o                         
  -9   7   0         24.54         23.17         2.37 o                         
  -8   7   0        171.96        169.98         3.62 o                         
  -7   7   0         75.96         76.61         2.40 o                         
  -6   7   0        362.29        348.89         5.51 o                         
  -5   7   0        265.56        258.78         4.30 o                         
  -4   7   0         10.15          9.30         0.92 o                         
  -3   7   0         95.09         94.50         1.94 o                         
  -2   7   0         45.21         44.70         1.48 o                         
  -1   7   0          0.93          1.50         0.62 o                         
   0   7   0        124.81        118.24         2.76 o                         
   1   7   0        111.45        107.95         2.60 o                         
   2   7   0        119.97        115.59         2.90 o                         
   3   7   0         59.72         58.60         2.20 o                         
   4   7   0         52.87         51.98         2.42 o                         
  -9   8   0         12.81         10.35         4.23 o                         
  -8   8   0          6.32          4.50         0.97 o                         
  -7   8   0         44.93         38.90         2.00 o                         
  -6   8   0        201.41        196.18         4.14 o                         
  -5   8   0          0.56          0.56         0.66 o                         
  -4   8   0        469.75        457.27         5.64 o                         
  -3   8   0         30.24         28.36         1.48 o                         
  -2   8   0         62.41         63.41         1.89 o                         
  -1   8   0         77.41         73.02         2.30 o                         
   0   8   0         42.16         44.98         1.89 o                         
   1   8   0        127.76        127.15         3.29 o                         
   2   8   0          0.95          0.78         0.83 o                         
   3   8   0         40.51         41.52         2.59 o                         
  -8   9   0         27.60         27.57         3.03 o                         
  -7   9   0         54.33         53.44         2.44 o                         
  -6   9   0          9.14          7.88         0.97 o                         
  -5   9   0        119.40        113.97         2.94 o                         
  -4   9   0         16.89         17.11         1.38 o                         
  -3   9   0         21.46         21.24         1.40 o                         
  -2   9   0         31.39         28.15         1.74 o                         
  -1   9   0         65.41         69.45         2.67 o                         
   0   9   0        111.73        114.43         3.24 o                         
   1   9   0          5.03          4.68         0.90 o                         
   2   9   0        196.62        202.45        10.00 o                         
  -7  10   0        136.70        130.13         4.52 o                         
  -6  10   0         39.38         40.41         2.06 o                         
  -5  10   0        157.45        154.97         3.83 o                         
  -4  10   0         10.84          8.20         1.64 o                         
  -3  10   0         30.03         28.05         2.15 o                         
  -2  10   0          6.96          5.62         1.07 o                         
  -1  10   0          0.55          0.78         1.64 o                         
   2 -11   1          4.03          1.45         1.55 o                         
   3 -11   1         37.51         38.20         3.54 o                         
   4 -11   1        466.79        472.88        15.63 o                         
   5 -11   1        365.12        367.56        13.47 o                         
   0 -10   1          2.55          3.43         1.02 o                         
   1 -10   1         21.14         21.06         1.58 o                         
   2 -10   1        145.93        149.76         3.97 o                         
   3 -10   1          7.17          5.96         1.18 o                         
   4 -10   1          1.44          1.09         1.19 o                         
   5 -10   1        245.55        241.54         4.65 o                         
   6 -10   1        341.70        355.48         5.70 o                         
   7 -10   1        429.80        429.62         9.37 o                         
  -2  -9   1        344.73        340.28         7.44 o                         
  -1  -9   1        391.74        389.57         5.98 o                         
   0  -9   1        452.08        443.86         5.91 o                         
   1  -9   1        257.38        248.48         4.40 o                         
   2  -9   1         40.25         39.98         1.98 o                         
   3  -9   1         47.64         45.99         2.20 o                         
   4  -9   1         14.28         14.35         1.16 o                         
   5  -9   1        201.41        192.91         3.90 o                         
   6  -9   1        143.52        136.75         3.21 o                         
   7  -9   1        419.74        417.84         7.22 o                         
   8  -9   1        145.92        141.47         5.29 o                         
  -3  -8   1         77.19         77.25         2.62 o                         
  -2  -8   1         16.53         16.48         1.23 o                         
  -1  -8   1        132.23        132.57         3.24 o                         
   0  -8   1        959.91        953.70         8.18 o                         
   1  -8   1        244.67        254.27         3.74 o                         
   2  -8   1       1116.60       1140.25         8.12 o                         
   3  -8   1        140.69        136.72         2.63 o                         
   4  -8   1        263.38        261.51         3.55 o                         
   5  -8   1          3.74          3.92         0.61 o                         
   6  -8   1         43.64         41.87         1.57 o                         
   7  -8   1         96.27         91.52         2.73 o                         
   8  -8   1        317.63        306.28         5.54 o                         
   9  -8   1        132.36        146.60        13.08 o                         
  -5  -7   1         89.71         78.41         6.05 o                         
  -4  -7   1          0.28          1.44         0.70 o                         
  -3  -7   1          0.67         -0.24         0.58 o                         
  -2  -7   1        109.99        115.75         2.71 o                         
  -1  -7   1         45.40         41.56         1.48 o                         
   0  -7   1         37.07         38.80         1.24 o                         
   1  -7   1        726.91        700.22         6.89 o                         
   2  -7   1        672.98        680.14         5.09 o                         
   3  -7   1        630.45        640.11         4.07 o                         
   4  -7   1        803.05        811.10         5.12 o                         
   5  -7   1         20.83         21.05         1.08 o                         
   6  -7   1         34.94         35.93         1.37 o                         
   7  -7   1         29.71         28.62         1.49 o                         
   8  -7   1          8.19          7.11         1.24 o                         
   9  -7   1          7.70          4.80         1.31 o                         
  -6  -6   1        106.50        102.70         8.17 o                         
  -5  -6   1        464.35        465.80         6.06 o                         
  -4  -6   1        497.37        503.83         5.65 o                         
  -3  -6   1        104.10         92.34         2.30 o                         
  -2  -6   1         15.03         12.46         0.94 o                         
  -1  -6   1         19.37         16.18         0.63 o                         
   0  -6   1        289.91        294.00         2.59 o                         
   1  -6   1         13.86         15.15         0.69 o                         
   2  -6   1        276.43        271.80         2.57 o                         
   3  -6   1        487.97        484.70         3.13 o                         
   4  -6   1        957.13        963.43         4.33 o                         
   5  -6   1        731.00        712.85         8.70 o                         
   6  -6   1         70.60         70.40         1.58 o                         
   7  -6   1        110.89        107.94         2.36 o                         
   8  -6   1         17.81         17.03         1.13 o                         
   9  -6   1         19.90         17.85         2.04 o                         
  10  -6   1          1.10          5.87         2.53 o                         
  -6  -5   1         86.01         83.77         2.62 o                         
  -5  -5   1        132.04        130.23         3.03 o                         
  -4  -5   1        305.76        298.89         4.19 o                         
  -3  -5   1        899.14        887.30         5.91 o                         
  -2  -5   1        474.20        468.34         4.15 o                         
  -1  -5   1         35.39         34.31         0.76 o                         
   0  -5   1        169.00        174.29         1.79 o                         
   1  -5   1         58.29         59.69         1.00 o                         
   2  -5   1         57.53         54.56         0.99 o                         
   3  -5   1        203.93        212.29         1.73 o                         
   4  -5   1        381.34        383.27         2.39 o                         
   5  -5   1        227.12        221.40         1.99 o                         
   6  -5   1        619.64        632.67         4.19 o                         
   7  -5   1        463.33        475.36         5.13 o                         
   8  -5   1          0.79          0.38         0.62 o                         
   9  -5   1         58.97         54.45         2.51 o                         
  10  -5   1          3.00          3.21         1.60 o                         
  -7  -4   1          1.39          0.22         0.81 o                         
  -6  -4   1         18.44         21.35         1.27 o                         
  -5  -4   1          0.99          0.53         0.54 o                         
  -4  -4   1        266.32        251.14         3.18 o                         
  -3  -4   1         36.75         36.67         1.07 o                         
  -2  -4   1       1576.80       1564.51         7.08 o                         
  -1  -4   1        651.58        645.57         4.21 o                         
   0  -4   1        325.50        318.12         1.94 o                         
   1  -4   1        354.04        362.96         1.73 o                         
   2  -4   1         77.20         80.04         0.83 o                         
   3  -4   1         32.55         35.85         0.60 o                         
   4  -4   1          1.97          2.46         0.26 o                         
   5  -4   1         81.07         78.44         1.27 o                         
   6  -4   1        682.54        704.55         4.26 o                         
   7  -4   1          1.11          1.42         0.44 o                         
   8  -4   1        377.17        372.44         4.54 o                         
   9  -4   1        105.38        105.88         3.20 o                         
  10  -4   1         16.46         12.65         1.68 o                         
  -8  -3   1         25.16         22.50         2.79 o                         
  -7  -3   1        167.59        159.86         4.07 o                         
  -6  -3   1         40.22         37.81         1.48 o                         
  -5  -3   1          8.66          8.14         0.54 o                         
  -4  -3   1          5.59          3.45         0.42 o                         
  -3  -3   1        362.34        365.66         2.39 o                         
  -2  -3   1         31.92         29.06         0.62 o                         
  -1  -3   1        913.99        887.51         7.19 o                         
   0  -3   1       1375.84       1369.03         7.56 o                         
   1  -3   1        545.29        548.87         1.75 o                         
   2  -3   1        569.43        590.62         2.11 o                         
   3  -3   1         79.31         75.84         0.80 o                         
   4  -3   1        124.53        125.89         1.30 o                         
   5  -3   1        274.28        276.88         2.17 o                         
   6  -3   1          4.62          4.11         0.47 o                         
   7  -3   1         78.70         83.29         1.68 o                         
   8  -3   1        224.18        221.20         3.45 o                         
   9  -3   1          8.19          6.86         1.00 o                         
  10  -3   1         20.15         19.86         2.60 o                         
  -8  -2   1        405.23        418.35         6.34 o                         
  -7  -2   1         86.71         83.64         2.51 o                         
  -6  -2   1          2.01          2.86         0.47 o                         
  -5  -2   1        627.66        584.67         3.81 o                         
  -4  -2   1          7.90         11.04         0.52 o                         
  -3  -2   1        211.02        213.40         1.62 o                         
  -2  -2   1        151.25        154.05         1.16 o                         
  -1  -2   1        770.03        762.56         3.79 o                         
   0  -2   1        334.02        350.19         1.35 o                         
   1  -2   1        403.85        400.68         1.75 o                         
   2  -2   1        349.73        349.93         1.40 o                         
   3  -2   1        496.71        505.10         2.21 o                         
   4  -2   1        166.89        161.74         1.27 o                         
   5  -2   1        319.88        317.83         2.27 o                         
   6  -2   1         54.20         54.55         1.08 o                         
   7  -2   1        396.73        390.03         3.60 o                         
   8  -2   1          7.24          6.67         0.66 o                         
   9  -2   1         40.16         38.03         1.96 o                         
  -9  -1   1        133.55        136.74         6.40 o                         
  -8  -1   1         12.07         10.21         1.12 o                         
  -7  -1   1         30.28         31.43         1.23 o                         
  -6  -1   1        320.99        303.42         3.05 o                         
  -5  -1   1         25.23         27.68         0.78 o                         
  -4  -1   1        281.08        283.05         1.99 o                         
  -3  -1   1        267.21        272.24         1.64 o                         
  -2  -1   1        868.54        863.43         2.99 o                         
  -1  -1   1        733.31        754.61         4.08 o                         
   0  -1   1        834.93        857.67         4.22 o                         
   1  -1   1        695.60        703.52         2.00 o                         
   2  -1   1        206.53        203.90         0.99 o                         
   3  -1   1        108.80        107.26         0.93 o                         
   4  -1   1         84.21         87.45         1.05 o                         
   5  -1   1         83.08         82.09         1.20 o                         
   6  -1   1         95.10         91.51         1.54 o                         
   7  -1   1        307.76        297.55         3.27 o                         
   8  -1   1        132.86        134.86         2.34 o                         
   9  -1   1         67.66         71.01         2.89 o                         
  -9   0   1         97.03        100.41         2.94 o                         
  -8   0   1        123.84        113.99         2.58 o                         
  -7   0   1         42.28         42.26         1.29 o                         
  -6   0   1        323.43        310.16         2.88 o                         
  -5   0   1          1.48          2.45         0.33 o                         
  -4   0   1        157.57        156.88         1.30 o                         
  -3   0   1         25.92         21.38         0.41 o                         
  -2   0   1        520.89        510.29         1.90 o                         
  -1   0   1        984.63        997.06         3.39 o                         
   1   0   1       1428.16       1475.79         6.20 o                         
   2   0   1       1601.07       1597.15         5.31 o                         
   3   0   1        153.32        147.11         1.16 o                         
   4   0   1         73.28         75.08         0.97 o                         
   5   0   1         61.57         55.75         0.87 o                         
   6   0   1        195.63        183.39         2.69 o                         
   7   0   1         18.12         16.61         0.94 o                         
   8   0   1         73.12         67.88         2.76 o                         
   9   0   1        441.24        441.97        13.58 o                         
  -9   1   1         28.95         26.06         1.43 o                         
  -8   1   1         62.33         64.81         2.23 o                         
  -7   1   1        771.81        765.86         5.47 o                         
  -6   1   1        269.50        252.25        11.88 o                         
  -5   1   1        177.45        172.37         1.87 o                         
  -4   1   1        288.25        291.37         2.17 o                         
  -3   1   1          2.34          1.78         0.20 o                         
  -2   1   1        109.48        121.16         0.84 o                         
  -1   1   1         41.74         45.35         0.55 o                         
   0   1   1        288.86        295.10         1.33 o                         
   1   1   1       2283.19       2289.09         8.09 o                         
   2   1   1       2022.33       2019.63         7.68 o                         
   3   1   1        604.57        600.79         2.77 o                         
   4   1   1        713.10        721.24         3.35 o                         
   5   1   1         81.06         74.30         1.28 o                         
   6   1   1         90.82         87.48         1.78 o                         
   7   1   1          4.22          2.74         0.69 o                         
   8   1   1         21.93         18.89         1.46 o                         
 -10   2   1          7.05          7.39         2.04 o                         
  -9   2   1          8.10          9.23         1.02 o                         
  -8   2   1         50.65         52.96         1.78 o                         
  -7   2   1        399.22        402.90         3.37 o                         
  -6   2   1         76.02         76.60         1.12 o                         
  -5   2   1       2347.63       2365.98         8.63 o                         
  -4   2   1        764.98        747.76         4.65 o                         
  -3   2   1        113.08        100.02         0.96 o                         
  -2   2   1         61.15         69.90         0.85 o                         
  -1   2   1         85.69         98.46         0.78 o                         
   0   2   1          1.03          1.72         0.19 o                         
   1   2   1          0.58          1.22         0.25 o                         
   2   2   1        205.77        215.31         2.87 o                         
   3   2   1       2190.34       2114.71        21.05 o                         
   4   2   1        327.63        328.99         2.48 o                         
   5   2   1        850.54        844.51         5.64 o                         
   6   2   1        141.03        147.14         3.01 o                         
   7   2   1          0.35          1.18         0.63 o                         
   8   2   1         17.31         13.30         2.18 o                         
 -10   3   1          0.57         -0.31         0.67 o                         
  -9   3   1          0.71          0.74         0.75 o                         
  -8   3   1          0.13         -0.06         0.44 o                         
  -7   3   1        247.91        232.67         2.26 o                         
  -6   3   1        372.06        374.07         2.28 o                         
  -5   3   1        670.24        655.01         4.87 o                         
  -4   3   1        804.67        750.15         4.03 o                         
  -3   3   1       2657.89       2678.23        13.67 o                         
  -2   3   1       2054.68       2029.28        16.79 o                         
  -1   3   1         47.12         39.15         0.60 o                         
   0   3   1        169.64        179.99         1.25 o                         
   1   3   1          1.93          0.73         0.33 o                         
   2   3   1        118.05        115.09         1.67 o                         
   3   3   1          1.31          1.33         0.52 o                         
   4   3   1        686.62        669.05         5.55 o                         
   5   3   1        447.99        443.19         6.80 o                         
   6   3   1        469.84        459.26         5.64 o                         
   7   3   1        415.06        429.68         5.85 o                         
 -10   4   1        356.00        367.96         7.02 o                         
  -9   4   1        123.02        113.58         3.66 o                         
  -8   4   1          6.13          5.54         0.72 o                         
  -7   4   1         65.47         60.69         1.55 o                         
  -6   4   1         12.65         11.43         0.53 o                         
  -5   4   1        123.10        123.98         2.40 o                         
  -4   4   1        423.33        430.74         2.75 o                         
  -3   4   1       1490.76       1484.72         8.18 o                         
  -2   4   1       1554.96       1513.67         7.75 o                         
  -1   4   1       2253.57       2190.81        11.67 o                         
   0   4   1        991.67        973.24         4.13 o                         
   1   4   1         76.55         71.66         1.25 o                         
   2   4   1          4.42          3.41         0.48 o                         
   3   4   1        279.44        267.87         3.45 o                         
   4   4   1         50.76         52.65         1.68 o                         
   5   4   1         87.10         82.07         2.41 o                         
   6   4   1        331.52        327.09         5.08 o                         
   7   4   1        183.45        179.93         5.72 o                         
 -10   5   1        334.07        312.99        11.18 o                         
  -9   5   1        431.23        427.62         7.19 o                         
  -8   5   1        344.82        355.39         4.61 o                         
  -7   5   1        163.03        160.56         2.86 o                         
  -6   5   1         24.19         23.81         1.18 o                         
  -5   5   1        203.24        202.07         2.17 o                         
  -4   5   1        201.95        202.91         2.04 o                         
  -3   5   1         84.40         88.50         1.88 o                         
  -2   5   1        327.38        330.27         3.00 o                         
  -1   5   1       1043.55       1007.59        10.04 o                         
   0   5   1       1879.03       1855.30         7.03 o                         
   1   5   1       1112.31       1078.77        13.03 o                         
   2   5   1         79.76         85.88         1.95 o                         
   3   5   1          5.00          6.35         0.79 o                         
   4   5   1         26.54         22.48         1.25 o                         
   5   5   1        125.77        125.90         3.36 o                         
   6   5   1         10.21         11.70         2.48 o                         
 -10   6   1          0.35         -3.31         3.44 o                         
  -9   6   1        329.28        339.51         9.73 o                         
  -8   6   1        463.30        467.09         5.30 o                         
  -7   6   1       1353.26       1337.30         9.08 o                         
  -6   6   1         89.88         92.95         2.75 o                         
  -5   6   1         62.44         62.04         1.59 o                         
  -4   6   1         26.66         27.52         1.20 o                         
  -3   6   1       1025.30       1030.86         6.65 o                         
  -2   6   1         61.42         56.19         1.37 o                         
  -1   6   1        337.05        319.89         3.31 o                         
   0   6   1         60.71         75.27         1.62 o                         
   1   6   1       1409.46       1406.61         9.12 o                         
   2   6   1        703.42        705.82         6.51 o                         
   3   6   1        493.40        517.98         5.95 o                         
   4   6   1          6.01          5.25         0.95 o                         
   5   6   1         10.29         10.01         1.75 o                         
  -9   7   1         14.61         14.51         1.74 o                         
  -8   7   1        231.36        214.37         4.42 o                         
  -7   7   1        106.89        109.60         3.10 o                         
  -6   7   1       1329.15       1312.66        10.82 o                         
  -5   7   1       1197.13       1174.60         9.30 o                         
  -4   7   1          1.46          0.94         0.66 o                         
  -3   7   1        107.09        103.77         2.05 o                         
  -2   7   1         46.51         43.97         1.51 o                         
  -1   7   1        556.58        540.89         5.22 o                         
   0   7   1          6.15          3.56         0.76 o                         
   1   7   1         46.55         52.45         2.01 o                         
   2   7   1        296.64        299.22         5.47 o                         
   3   7   1        536.35        557.59         7.16 o                         
   4   7   1        328.24        339.42        17.71 o                         
  -9   8   1         99.14        107.86         7.37 o                         
  -8   8   1         75.66         74.28         2.82 o                         
  -7   8   1          3.16          2.37         0.93 o                         
  -6   8   1        206.23        194.53         4.21 o                         
  -5   8   1        411.97        415.73         5.34 o                         
  -4   8   1       1052.88       1048.78         8.70 o                         
  -3   8   1        379.01        378.87         5.70 o                         
  -2   8   1        146.19        145.69         3.11 o                         
  -1   8   1         17.53         17.05         1.25 o                         
   0   8   1         57.15         54.09         2.05 o                         
   1   8   1        107.30        106.85         3.13 o                         
   2   8   1          8.86          7.25         0.90 o                         
  -8   9   1         86.10         88.14         5.47 o                         
  -7   9   1         21.74         20.93         1.74 o                         
  -6   9   1         26.14         25.73         1.54 o                         
  -5   9   1          0.87          0.55         0.62 o                         
  -4   9   1        223.94        224.51         4.31 o                         
  -3   9   1        749.90        766.26         9.29 o                         
  -2   9   1        278.80        279.97         5.36 o                         
  -1   9   1        189.38        190.25         4.51 o                         
   0   9   1         99.98        105.89         3.47 o                         
   1   9   1         37.11         31.10         4.74 o                         
  -7  10   1          3.85          5.81         1.92 o                         
  -6  10   1         53.90         56.33         2.64 o                         
  -5  10   1         19.73         19.90         1.90 o                         
  -4  10   1          2.44          3.22         1.13 o                         
  -3  10   1          7.79          6.82         1.43 o                         
  -2  10   1        100.43         95.14         4.61 o                         
   2 -11   2         28.43         27.84         2.63 o                         
   3 -11   2         34.23         27.53         3.16 o                         
   4 -11   2         46.33         38.57         4.61 o                         
   5 -11   2         79.25         73.86         4.90 o                         
  -1 -10   2          8.82          5.10         5.85 o                         
   0 -10   2        120.54        122.26         4.63 o                         
   1 -10   2          7.28          7.52         1.04 o                         
   2 -10   2          2.92          3.13         0.94 o                         
   3 -10   2          0.45         -0.82         0.82 o                         
   4 -10   2          0.28         -0.43         0.78 o                         
   5 -10   2        263.46        271.58         4.82 o                         
   6 -10   2          7.96          9.99         1.42 o                         
   7 -10   2        265.46        262.27         7.33 o                         
  -2  -9   2         45.85         49.47         2.31 o                         
  -1  -9   2        230.81        226.54         4.45 o                         
   0  -9   2        238.86        234.44         4.32 o                         
   1  -9   2        245.46        242.16         4.23 o                         
   2  -9   2          8.42          7.56         0.88 o                         
   3  -9   2          3.30          3.65         0.82 o                         
   4  -9   2          4.19          3.59         0.66 o                         
   5  -9   2         87.68         88.60         2.32 o                         
   6  -9   2         55.95         56.36         2.06 o                         
   7  -9   2        131.43        129.22         3.69 o                         
   8  -9   2         99.15        100.99         5.59 o                         
  -4  -8   2          5.41          3.24         1.47 o                         
  -3  -8   2         20.12         23.09         1.43 o                         
  -2  -8   2          4.31          3.99         0.74 o                         
  -1  -8   2         84.75         80.50         2.47 o                         
   0  -8   2        370.20        364.73         4.67 o                         
   1  -8   2        250.11        254.40         3.51 o                         
   2  -8   2        846.46        850.84         5.98 o                         
   3  -8   2        195.37        201.58         2.76 o                         
   4  -8   2         14.02         14.16         0.96 o                         
   5  -8   2         12.24         12.14         0.83 o                         
   6  -8   2         19.22         17.00         1.10 o                         
   7  -8   2         59.32         55.57         2.32 o                         
   8  -8   2         98.31         91.42         3.55 o                         
   9  -8   2         81.94         83.97         4.95 o                         
  -5  -7   2        290.90        279.16        10.54 o                         
  -4  -7   2         80.94         70.68         2.66 o                         
  -3  -7   2          6.49          5.74         0.73 o                         
  -2  -7   2         45.51         43.75         1.68 o                         
  -1  -7   2          0.13          0.38         0.49 o                         
   0  -7   2         57.19         52.90         1.51 o                         
   1  -7   2        274.82        270.72         2.80 o                         
   2  -7   2        831.07        848.23         5.45 o                         
   3  -7   2        769.36        766.57         4.47 o                         
   4  -7   2        813.03        811.32         4.58 o                         
   5  -7   2        103.65        102.34         1.87 o                         
   6  -7   2         11.38         12.16         0.85 o                         
   7  -7   2         27.84         27.34         1.51 o                         
   8  -7   2        192.39        192.26         4.54 o                         
   9  -7   2          6.74          2.44         1.30 o                         
  -6  -6   2         52.13         47.78         4.17 o                         
  -5  -6   2        710.66        749.88         9.18 o                         
  -4  -6   2        298.74        297.75         4.40 o                         
  -3  -6   2        312.44        304.91         3.66 o                         
  -2  -6   2        504.33        505.31         5.02 o                         
  -1  -6   2        294.26        286.42         2.67 o                         
   0  -6   2        178.07        171.99         4.00 o                         
   1  -6   2         16.32         22.12         0.84 o                         
   2  -6   2         54.92         61.29         1.02 o                         
   3  -6   2        674.89        697.13         3.31 o                         
   4  -6   2        664.42        647.60         3.66 o                         
   5  -6   2       2045.33       2079.77        12.57 o                         
   6  -6   2        240.79        234.78         2.78 o                         
   7  -6   2         34.72         34.11         1.24 o                         
   8  -6   2         42.41         37.65         2.02 o                         
   9  -6   2        225.81        227.57         4.38 o                         
  -7  -5   2        154.59        161.93        12.22 o                         
  -6  -5   2         25.25         29.69         1.69 o                         
  -5  -5   2          0.55          0.17         0.65 o                         
  -4  -5   2        482.50        488.04         4.78 o                         
  -3  -5   2       2088.76       2064.27        10.30 o                         
  -2  -5   2        432.98        442.21         2.99 o                         
  -1  -5   2        655.09        639.99         3.58 o                         
   0  -5   2        403.66        422.16         2.88 o                         
   1  -5   2        621.15        631.12         2.99 o                         
   2  -5   2        307.61        290.03         1.83 o                         
   3  -5   2         16.98         14.19         0.52 o                         
   4  -5   2        215.35        227.22         1.87 o                         
   5  -5   2        244.52        233.75         2.29 o                         
   6  -5   2       1326.26       1339.28         9.68 o                         
   7  -5   2       1104.26       1110.87         7.62 o                         
   8  -5   2         56.00         56.75         2.01 o                         
   9  -5   2         90.43         90.26         2.65 o                         
  -7  -4   2          0.22         -0.99         0.99 o                         
  -6  -4   2        164.10        169.76         3.02 o                         
  -5  -4   2        130.41        126.36         2.38 o                         
  -4  -4   2         38.27         33.36         1.02 o                         
  -3  -4   2         68.86         70.96         1.25 o                         
  -2  -4   2       1730.23       1710.61         7.83 o                         
  -1  -4   2       2919.01       2899.41        11.51 o                         
   0  -4   2       1709.93       1730.46         6.67 o                         
   1  -4   2        365.19        358.46         1.80 o                         
   2  -4   2        154.77        172.50         1.29 o                         
   3  -4   2        657.91        643.03         2.97 o                         
   4  -4   2        184.22        163.96         4.90 o                         
   5  -4   2          8.75          8.51         0.47 o                         
   6  -4   2        165.08        167.17         1.95 o                         
   7  -4   2        455.37        458.63         4.35 o                         
   8  -4   2        929.96        938.45         7.66 o                         
   9  -4   2        227.83        230.38         4.16 o                         
  10  -4   2        126.04        127.36         6.64 o                         
  -8  -3   2        462.56        461.96        10.09 o                         
  -7  -3   2        292.91        295.91         5.01 o                         
  -6  -3   2         21.48         20.04         0.97 o                         
  -5  -3   2         13.16         15.15         0.74 o                         
  -4  -3   2        359.43        345.69         2.83 o                         
  -3  -3   2         61.50         54.26         0.96 o                         
  -2  -3   2         10.77         15.70         0.47 o                         
  -1  -3   2       2196.37       2213.63         8.21 o                         
   0  -3   2       3127.75       3100.38        10.79 o                         
   1  -3   2       2256.03       2251.48         7.21 o                         
   2  -3   2       3629.62       3791.87         9.31 o                         
   3  -3   2        339.44        325.42         1.63 o                         
   4  -3   2        248.52        257.25         2.12 o                         
   5  -3   2         53.96         46.90         0.93 o                         
   6  -3   2        135.85        132.62         1.66 o                         
   7  -3   2          0.45         -0.33         0.44 o                         
   8  -3   2        123.27        124.36         2.57 o                         
   9  -3   2        429.70        424.49        10.08 o                         
  -9  -2   2        160.80        165.32        12.12 o                         
  -8  -2   2        165.95        168.92         4.33 o                         
  -7  -2   2        841.86        872.37         7.13 o                         
  -6  -2   2        935.48        888.32         5.89 o                         
  -5  -2   2        511.81        541.64         3.69 o                         
  -4  -2   2          5.63          6.00         0.42 o                         
  -3  -2   2        618.93        650.37         2.89 o                         
  -2  -2   2         16.39         29.10         0.49 o                         
  -1  -2   2        561.78        577.65         2.11 o                         
   0  -2   2        864.12        924.36         2.70 o                         
   1  -2   2      17310.25      16875.52        55.94 o                         
   2  -2   2        468.32        410.47         1.72 o                         
   3  -2   2       1839.70       1833.58         7.21 o                         
   4  -2   2       2187.65       2241.05         6.64 o                         
   5  -2   2          2.14          2.79         0.36 o                         
   6  -2   2         68.70         65.75         1.36 o                         
   7  -2   2         73.85         69.65         1.63 o                         
   8  -2   2         22.17         23.73         1.13 o                         
   9  -2   2         30.31         29.30         2.19 o                         
  -9  -1   2        208.53        212.80         6.82 o                         
  -8  -1   2         11.52         14.51         1.06 o                         
  -7  -1   2        238.54        224.16         2.93 o                         
  -6  -1   2        846.21        913.99         5.40 o                         
  -5  -1   2       1237.62       1185.51         4.83 o                         
  -4  -1   2       1293.47       1257.88         5.25 o                         
  -3  -1   2       1596.61       1680.50         4.38 o                         
  -2  -1   2        570.38        615.14         2.09 o                         
  -1  -1   2       1056.28       1168.83         4.32 o                         
   0  -1   2       1240.62       1222.24         4.05 o                         
   1  -1   2       3071.96       3159.21         6.87 o                         
   2  -1   2        869.25        860.46         4.46 o                         
   3  -1   2       3286.32       3339.89        10.20 o                         
   4  -1   2        835.59        794.55         3.49 o                         
   5  -1   2       1140.98       1142.90         5.64 o                         
   6  -1   2        194.30        195.03         2.52 o                         
   7  -1   2         16.50         13.32         0.80 o                         
   8  -1   2         35.99         32.43         1.52 o                         
   9  -1   2         45.43         48.56         3.10 o                         
  -9   0   2          5.70          4.27         0.97 o                         
  -8   0   2         43.42         41.10         1.51 o                         
  -7   0   2        144.51        136.91         2.25 o                         
  -6   0   2         82.27         74.82         1.42 o                         
  -5   0   2        615.52        618.83         3.20 o                         
  -4   0   2       1990.92       2012.41         7.55 o                         
  -3   0   2       2092.00       2037.41         6.99 o                         
  -2   0   2       3305.40       3283.86        12.04 o                         
  -1   0   2         60.69         77.89         0.72 o                         
   0   0   2          2.05          0.89         0.18 o                         
   1   0   2        613.93        675.93         2.54 o                         
   2   0   2         23.03         22.05         0.46 o                         
   3   0   2         28.05         23.79         0.63 o                         
   4   0   2        557.38        562.58         3.59 o                         
   5   0   2        450.11        455.86         3.49 o                         
   6   0   2        944.78        930.62         6.32 o                         
   7   0   2        184.57        181.89         3.52 o                         
   8   0   2         49.31         51.17         1.91 o                         
 -10   1   2        347.43        324.73        31.13 o                         
  -9   1   2         80.27         78.47         2.45 o                         
  -8   1   2          0.46          0.70         0.74 o                         
  -7   1   2          4.65          4.58         0.51 o                         
  -6   1   2        277.82        257.32         2.20 o                         
  -5   1   2          5.69          4.91         0.35 o                         
  -4   1   2        482.73        502.71         2.69 o                         
  -3   1   2        723.01        687.62         2.61 o                         
  -2   1   2       2729.10       2749.72         7.96 o                         
  -1   1   2       5140.42       5217.52        16.84 o                         
   0   1   2        455.25        443.55         2.23 o                         
   1   1   2          4.34          3.27         0.21 o                         
   2   1   2        143.31        159.19         1.42 o                         
   3   1   2         41.13         40.92         0.78 o                         
   4   1   2         73.34         68.24         1.07 o                         
   5   1   2        357.44        343.26         2.96 o                         
   6   1   2        145.04        143.36         2.87 o                         
   7   1   2        137.57        130.33         3.31 o                         
   8   1   2        329.02        350.10         6.44 o                         
 -10   2   2         43.16         45.85         3.06 o                         
  -9   2   2        627.30        653.05         7.37 o                         
  -8   2   2        363.57        354.35         4.58 o                         
  -7   2   2          0.56          0.89         0.39 o                         
  -6   2   2        279.07        268.19         2.78 o                         
  -5   2   2         23.19         16.71         0.60 o                         
  -4   2   2        337.54        367.84         2.79 o                         
  -3   2   2        911.33        997.81         6.40 o                         
  -2   2   2        186.97        187.62         1.26 o                         
  -1   2   2       1514.41       1546.36         5.08 o                         
   0   2   2        443.21        406.71         1.97 o                         
   1   2   2       2865.60       3044.19        11.50 o                         
   2   2   2        160.30        137.29         1.60 o                         
   3   2   2         28.88         22.66         0.57 o                         
   4   2   2        290.28        273.81         4.53 o                         
   5   2   2          7.36          6.94         0.83 o                         
   6   2   2          6.08          7.18         0.90 o                         
   7   2   2        231.03        241.54         4.30 o                         
 -10   3   2        113.80        119.76         4.43 o                         
  -9   3   2         29.25         28.31         1.75 o                         
  -8   3   2        262.56        259.44         4.03 o                         
  -7   3   2        943.92        948.75         6.42 o                         
  -6   3   2         57.13         59.00         1.19 o                         
  -5   3   2        129.01        127.15         1.56 o                         
  -4   3   2        331.63        358.53         3.36 o                         
  -3   3   2         95.95        118.54         1.41 o                         
  -2   3   2        151.67        173.78         1.30 o                         
  -1   3   2          7.41          2.82         0.26 o                         
   0   3   2       1179.59       1244.39         5.77 o                         
   1   3   2        412.64        373.80         5.40 o                         
   2   3   2         97.20        102.12         1.80 o                         
   3   3   2        805.97        793.51         6.22 o                         
   4   3   2         29.59         27.01         1.32 o                         
   5   3   2          2.44          1.83         0.69 o                         
   6   3   2         65.15         61.34         2.20 o                         
   7   3   2         15.14         15.18         2.38 o                         
 -10   4   2          0.22          0.92         0.85 o                         
  -9   4   2         70.31         67.79         2.65 o                         
  -8   4   2         47.31         44.90         2.04 o                         
  -7   4   2         70.66         68.75         1.78 o                         
  -6   4   2        612.84        608.71         5.63 o                         
  -5   4   2        161.19        157.10         2.90 o                         
  -4   4   2        287.46        278.77         2.35 o                         
  -3   4   2        177.11        190.35         2.13 o                         
  -2   4   2         75.00         63.34         0.89 o                         
  -1   4   2        123.38        126.70         1.48 o                         
   0   4   2        305.51        313.46         2.37 o                         
   1   4   2          7.84          8.75         0.68 o                         
   2   4   2        347.97        343.95         3.57 o                         
   3   4   2        117.89        119.80         2.55 o                         
   4   4   2         31.77         30.94         1.41 o                         
   5   4   2         51.80         47.81         1.93 o                         
   6   4   2        109.50        107.26         3.06 o                         
 -10   5   2         38.11         33.83         4.03 o                         
  -9   5   2          2.28          2.42         1.01 o                         
  -8   5   2         49.99         47.51         2.18 o                         
  -7   5   2        147.74        142.86         3.07 o                         
  -6   5   2          7.41          6.46         0.96 o                         
  -5   5   2        285.47        239.69        13.26 o                         
  -4   5   2        159.23        155.63         2.05 o                         
  -3   5   2         61.48         64.06         1.02 o                         
  -2   5   2        234.36        225.91         2.43 o                         
  -1   5   2        305.06        314.54         2.50 o                         
   0   5   2         38.23         42.97         1.01 o                         
   1   5   2        298.19        290.67         3.95 o                         
   2   5   2        136.73        141.54         2.67 o                         
   3   5   2         48.19         47.99         1.70 o                         
   4   5   2         16.85         16.71         1.30 o                         
   5   5   2         20.43         19.04         1.40 o                         
 -10   6   2         37.87         34.84         4.41 o                         
  -9   6   2         44.50         44.07         2.52 o                         
  -8   6   2        107.61        106.41         3.40 o                         
  -7   6   2         70.26         69.28         2.38 o                         
  -6   6   2        159.90        152.40         3.01 o                         
  -5   6   2        244.82        242.21         4.45 o                         
  -4   6   2         14.98         11.16         1.11 o                         
  -3   6   2        310.74        295.68         2.50 o                         
  -2   6   2          0.90          0.19         0.30 o                         
  -1   6   2         31.93         35.72         0.88 o                         
   0   6   2        135.65        124.43         2.59 o                         
   1   6   2        152.31        158.97         2.96 o                         
   2   6   2        302.24        305.51         4.48 o                         
   3   6   2         50.07         48.71         1.96 o                         
   4   6   2         78.88         79.78         3.18 o                         
  -9   7   2         17.97         16.93         1.62 o                         
  -8   7   2         39.19         40.54         2.29 o                         
  -7   7   2         86.48         80.77         2.92 o                         
  -6   7   2        283.37        284.94         5.17 o                         
  -5   7   2         90.32         87.33         2.90 o                         
  -4   7   2        521.09        509.24         5.85 o                         
  -3   7   2         29.05         26.75         1.34 o                         
  -2   7   2          9.11         10.07         0.79 o                         
  -1   7   2          0.70          0.82         0.77 o                         
   0   7   2          1.59          2.65         0.75 o                         
   1   7   2         42.39         41.88         2.08 o                         
   2   7   2          2.24          0.17         0.72 o                         
   3   7   2        330.30        359.09         8.43 o                         
  -9   8   2          3.40         -1.12         1.12 o                         
  -8   8   2          6.88          5.19         1.41 o                         
  -7   8   2          0.53         -0.07         0.89 o                         
  -6   8   2         94.06         88.28         2.95 o                         
  -5   8   2        119.44        118.58         3.15 o                         
  -4   8   2        465.86        465.33         5.97 o                         
  -3   8   2        189.05        197.65         3.61 o                         
  -2   8   2        218.65        216.38         4.51 o                         
  -1   8   2         47.93         48.26         2.02 o                         
   0   8   2          5.84          5.86         1.15 o                         
   1   8   2         41.93         44.52         2.07 o                         
   2   8   2         15.12         17.73         2.63 o                         
  -8   9   2          0.45         -0.58         1.61 o                         
  -7   9   2          0.12         -1.02         1.02 o                         
  -6   9   2         43.82         40.73         1.95 o                         
  -5   9   2          5.06          4.69         0.91 o                         
  -4   9   2         45.02         46.38         2.41 o                         
  -3   9   2        291.42        305.59         6.10 o                         
  -2   9   2        292.33        303.52         5.76 o                         
  -1   9   2        274.60        285.82         6.35 o                         
   0   9   2         81.72         77.86        14.80 o                         
  -6  10   2         52.87         43.82         4.77 o                         
  -4  10   2         70.51         61.59         8.35 o                         
  -3  10   2          0.59          8.30         3.81 o                         
   2 -11   3        352.26        372.45        11.46 o                         
   3 -11   3         88.24         78.22         6.31 o                         
   4 -11   3         23.82         20.33         3.24 o                         
   5 -11   3          2.26          0.15         2.38 o                         
  -1 -10   3         16.60         16.58         1.81 o                         
   0 -10   3          4.26          3.82         0.98 o                         
   1 -10   3        149.01        148.02         3.76 o                         
   2 -10   3         28.87         29.54         1.65 o                         
   3 -10   3        740.11        755.61         8.23 o                         
   4 -10   3        342.07        333.12         5.60 o                         
   5 -10   3          0.49         -0.72         0.72 o                         
   6 -10   3        134.72        129.19         4.68 o                         
   7 -10   3          2.26          4.86         1.67 o                         
  -2  -9   3        120.42        119.56         3.31 o                         
  -1  -9   3          4.17          7.40         0.89 o                         
   0  -9   3         16.15         13.48         1.15 o                         
   1  -9   3         47.00         43.07         1.71 o                         
   2  -9   3         96.04         96.04         2.13 o                         
   3  -9   3         47.88         48.02         1.78 o                         
   4  -9   3        134.68        136.18         2.92 o                         
   5  -9   3        643.23        656.64         7.13 o                         
   6  -9   3        131.08        132.15         3.25 o                         
   7  -9   3         23.48         21.23         1.73 o                         
   8  -9   3         31.67         27.34         3.75 o                         
  -4  -8   3        143.71        143.49         6.04 o                         
  -3  -8   3        361.04        367.58         5.62 o                         
  -2  -8   3        219.18        213.33         3.88 o                         
  -1  -8   3         68.71         73.41         2.18 o                         
   0  -8   3        224.62        228.54         3.63 o                         
   1  -8   3         21.01         21.05         1.02 o                         
   2  -8   3          0.28         -0.09         0.48 o                         
   3  -8   3          5.88          5.71         0.59 o                         
   4  -8   3         34.07         33.44         1.11 o                         
   5  -8   3        133.07        133.18         2.53 o                         
   6  -8   3        218.70        223.98         3.95 o                         
   7  -8   3         83.19         83.87         2.84 o                         
   8  -8   3        210.14        205.25         4.95 o                         
   9  -8   3         11.46         11.36         2.11 o                         
  -5  -7   3         28.91         23.36         2.23 o                         
  -4  -7   3          7.70          6.02         0.88 o                         
  -3  -7   3         32.66         31.85         1.39 o                         
  -2  -7   3        258.49        255.46         3.65 o                         
  -1  -7   3        428.15        428.50         4.39 o                         
   0  -7   3         78.57         76.88         1.68 o                         
   1  -7   3        427.68        434.67         3.68 o                         
   2  -7   3         39.22         38.33         0.97 o                         
   3  -7   3          1.57          1.18         0.33 o                         
   4  -7   3         77.80         78.08         1.41 o                         
   5  -7   3         37.52         38.79         1.12 o                         
   6  -7   3          6.50          5.13         0.65 o                         
   7  -7   3        160.34        156.37         2.94 o                         
   8  -7   3        100.01         97.39         3.33 o                         
   9  -7   3          9.61         12.85         2.12 o                         
  -6  -6   3         84.40         72.78         4.74 o                         
  -5  -6   3          3.05          1.10         0.97 o                         
  -4  -6   3          7.85          7.55         0.82 o                         
  -3  -6   3        142.41        130.55         2.47 o                         
  -2  -6   3          2.60          2.32         0.54 o                         
  -1  -6   3        403.47        411.35         3.59 o                         
   0  -6   3        215.58        213.01         2.16 o                         
   1  -6   3        127.36        130.44         1.61 o                         
   2  -6   3        262.23        273.25         2.27 o                         
   3  -6   3        229.42        231.38         2.01 o                         
   4  -6   3        137.88        137.73         1.64 o                         
   5  -6   3         30.32         29.97         1.06 o                         
   6  -6   3         69.71         68.43         1.57 o                         
   7  -6   3        234.84        241.48         3.47 o                         
   8  -6   3         23.84         23.12         1.47 o                         
   9  -6   3        114.37        110.48         3.59 o                         
  -7  -5   3         14.44         22.91         4.77 o                         
  -6  -5   3        133.15        130.27         3.33 o                         
  -5  -5   3         92.24         95.03         2.44 o                         
  -4  -5   3         46.03         40.77         1.39 o                         
  -3  -5   3         39.93         37.18         1.15 o                         
  -2  -5   3        546.56        553.74         3.69 o                         
  -1  -5   3         16.03         14.18         0.57 o                         
   0  -5   3        286.69        284.71         2.03 o                         
   1  -5   3        280.79        290.18         1.93 o                         
   2  -5   3         74.85         77.76         0.98 o                         
   3  -5   3        138.37        144.59         1.55 o                         
   4  -5   3         41.20         40.46         0.80 o                         
   5  -5   3        161.90        166.89         1.98 o                         
   6  -5   3        373.85        382.79         3.22 o                         
   7  -5   3         19.76         18.02         0.94 o                         
   8  -5   3        151.96        155.70         3.09 o                         
   9  -5   3        103.57        104.63         3.06 o                         
  -8  -4   3          0.59         -1.45         1.94 o                         
  -7  -4   3        293.29        306.97         5.76 o                         
  -6  -4   3         13.62         10.39         1.02 o                         
  -5  -4   3         11.50          9.58         0.70 o                         
  -4  -4   3        383.38        361.05         3.27 o                         
  -3  -4   3         33.74         37.30         1.00 o                         
  -2  -4   3        289.53        283.72         2.73 o                         
  -1  -4   3        503.28        486.53         2.90 o                         
   0  -4   3        843.39        870.41         2.94 o                         
   1  -4   3        379.72        396.80         1.79 o                         
   2  -4   3        190.52        193.54         1.44 o                         
   3  -4   3         29.78         32.16         0.59 o                         
   4  -4   3         43.93         49.38         0.83 o                         
   5  -4   3          5.84          5.94         0.37 o                         
   6  -4   3         67.55         66.18         1.25 o                         
   7  -4   3         60.57         60.32         1.69 o                         
   8  -4   3        441.81        443.04         6.08 o                         
   9  -4   3         42.18         39.81         1.91 o                         
  -8  -3   3        345.72        359.89         7.07 o                         
  -7  -3   3         46.41         42.86         1.98 o                         
  -6  -3   3         46.42         48.04         1.28 o                         
  -5  -3   3        346.37        320.60         3.07 o                         
  -4  -3   3         33.23         27.14         0.75 o                         
  -3  -3   3         60.50         61.12         1.02 o                         
  -2  -3   3          7.92          5.97         0.33 o                         
  -1  -3   3        542.01        546.79         3.11 o                         
   0  -3   3        722.51        744.58         3.05 o                         
   1  -3   3       1153.12       1136.46         6.39 o                         
   2  -3   3       1283.37       1308.68         6.35 o                         
   3  -3   3        488.06        498.81         2.30 o                         
   4  -3   3         54.09         52.48         0.66 o                         
   5  -3   3          4.53          4.30         0.39 o                         
   6  -3   3         22.43         21.68         0.89 o                         
   7  -3   3          2.17          1.95         0.50 o                         
   8  -3   3         40.46         36.09         1.51 o                         
   9  -3   3        110.20        107.42         3.40 o                         
  -9  -2   3         21.97         28.55         5.33 o                         
  -8  -2   3         75.31         83.65         3.07 o                         
  -7  -2   3        273.27        275.88         3.51 o                         
  -6  -2   3        362.14        366.65         3.29 o                         
  -5  -2   3        680.80        668.78         3.55 o                         
  -4  -2   3         92.99        102.32         1.21 o                         
  -3  -2   3         97.26         97.13         0.96 o                         
  -2  -2   3         40.71         45.53         0.59 o                         
  -1  -2   3         14.38         14.71         0.30 o                         
   0  -2   3         29.35         29.07         0.41 o                         
   1  -2   3        684.66        683.20         2.54 o                         
   2  -2   3       1112.62       1123.88         3.90 o                         
   3  -2   3       1932.70       1927.82         7.19 o                         
   4  -2   3        712.55        690.89         3.33 o                         
   5  -2   3        294.79        298.90         2.40 o                         
   6  -2   3         18.10         16.39         0.81 o                         
   7  -2   3         25.22         22.92         1.11 o                         
   8  -2   3        150.24        146.70         3.12 o                         
   9  -2   3          0.74          4.87         2.32 o                         
  -9  -1   3          0.58          1.02         0.98 o                         
  -8  -1   3         12.64         10.79         0.98 o                         
  -7  -1   3          1.55          1.95         0.47 o                         
  -6  -1   3        872.86        859.22         6.46 o                         
  -5  -1   3        521.49        549.11         2.80 o                         
  -4  -1   3       1316.45       1284.45         4.49 o                         
  -3  -1   3       1185.84       1177.70         6.04 o                         
  -2  -1   3        250.89        236.77         2.14 o                         
  -1  -1   3         98.14        106.40         0.73 o                         
   0  -1   3        234.52        245.67         1.34 o                         
   1  -1   3        193.19        195.33         1.08 o                         
   2  -1   3        279.84        283.37         2.11 o                         
   3  -1   3        690.88        667.53         3.88 o                         
   4  -1   3        867.75        848.36         6.82 o                         
   5  -1   3       1129.11       1139.98         7.23 o                         
   6  -1   3        624.19        618.16         5.06 o                         
   7  -1   3          1.11          1.25         0.54 o                         
   8  -1   3          0.24         -0.05         0.52 o                         
  -9   0   3          1.00         -0.56         0.63 o                         
  -8   0   3         59.64         62.90         1.90 o                         
  -7   0   3         10.91          9.55         0.77 o                         
  -6   0   3          4.71          4.90         0.39 o                         
  -5   0   3          1.54          1.58         0.31 o                         
  -4   0   3       2638.20       2670.82         8.86 o                         
  -3   0   3       1964.04       2004.86        18.75 o                         
  -2   0   3       1878.79       1853.56         5.36 o                         
  -1   0   3       1606.73       1709.02         6.59 o                         
   0   0   3         43.89         40.60         0.60 o                         
   1   0   3         28.25         28.25         0.49 o                         
   2   0   3        370.04        378.45         2.22 o                         
   3   0   3        157.96        155.98         1.94 o                         
   4   0   3        582.45        587.66         4.08 o                         
   5   0   3        142.85        136.66         2.34 o                         
   6   0   3        904.75        904.75         6.88 o                         
   7   0   3        548.80        563.68         6.88 o                         
   8   0   3        145.57        137.10         3.29 o                         
 -10   1   3        382.06        406.60        23.98 o                         
  -9   1   3        194.74        194.06         4.42 o                         
  -8   1   3        128.06        135.48         2.76 o                         
  -7   1   3         14.77         13.09         0.97 o                         
  -6   1   3        849.13        799.59         5.44 o                         
  -5   1   3         25.57         22.60         0.59 o                         
  -4   1   3          0.35          0.69         0.31 o                         
  -3   1   3        168.75        145.71         1.30 o                         
  -2   1   3       3720.71       3864.41        12.88 o                         
  -1   1   3       4947.18       5003.27        23.04 o                         
   0   1   3       1926.73       1909.12         5.92 o                         
   1   1   3        206.21        194.56         1.42 o                         
   2   1   3         46.02         50.12         0.78 o                         
   3   1   3        152.24        146.94         1.64 o                         
   4   1   3        428.38        411.65         4.98 o                         
   5   1   3         44.17         40.64         1.38 o                         
   6   1   3         47.84         46.43         1.75 o                         
   7   1   3        287.05        282.69         5.69 o                         
   8   1   3        548.08        532.25        12.04 o                         
 -10   2   3         79.47         80.13         3.95 o                         
  -9   2   3        770.62        799.26         8.43 o                         
  -8   2   3        778.96        784.55         7.54 o                         
  -7   2   3        223.39        235.32         3.45 o                         
  -6   2   3        117.94        113.70         2.03 o                         
  -5   2   3         14.70         13.54         0.55 o                         
  -4   2   3        895.42        916.31         4.73 o                         
  -3   2   3         12.88         11.66         0.72 o                         
  -2   2   3        163.23        172.42         1.43 o                         
  -1   2   3        566.31        536.44         2.70 o                         
   0   2   3       2989.52       3053.06        12.47 o                         
   1   2   3       3151.41       3145.11        13.20 o                         
   2   2   3        316.13        308.62         2.15 o                         
   3   2   3        363.06        361.57         2.56 o                         
   4   2   3         67.87         65.54         1.38 o                         
   5   2   3        210.51        209.78         3.73 o                         
   6   2   3         33.00         33.50         1.68 o                         
   7   2   3         18.76         17.17         1.55 o                         
 -10   3   3          3.00          2.05         2.41 o                         
  -9   3   3         71.00         64.90         3.65 o                         
  -8   3   3        476.08        474.23         6.35 o                         
  -7   3   3        995.21       1005.48         9.21 o                         
  -6   3   3       1460.85       1471.29         7.25 o                         
  -5   3   3        294.33        291.43         2.91 o                         
  -4   3   3         11.56         11.52         0.49 o                         
  -3   3   3        284.00        285.41         1.90 o                         
  -2   3   3        182.13        178.91         1.91 o                         
  -1   3   3         51.16         46.38         0.99 o                         
   0   3   3        101.98        100.00         1.73 o                         
   1   3   3        950.89        935.31         4.55 o                         
   2   3   3       1955.64       1979.91         7.88 o                         
   3   3   3        613.02        628.03         5.79 o                         
   4   3   3        316.50        304.07         4.07 o                         
   5   3   3         46.15         48.77         2.01 o                         
   6   3   3         65.76         65.44         2.46 o                         
 -10   4   3         49.84         50.53         3.66 o                         
  -9   4   3        168.32        171.09         4.56 o                         
  -8   4   3          7.24          8.82         1.22 o                         
  -7   4   3        182.70        179.58         3.24 o                         
  -6   4   3       1566.37       1539.97         9.84 o                         
  -5   4   3        783.12        801.17         6.56 o                         
  -4   4   3       1261.65       1240.45         6.90 o                         
  -3   4   3        980.41        993.01         4.56 o                         
  -2   4   3        466.14        474.76         2.98 o                         
  -1   4   3        184.65        174.71         1.85 o                         
   0   4   3          0.15          1.15         0.30 o                         
   1   4   3        173.92        132.16         3.59 o                         
   2   4   3        390.41        377.83         3.86 o                         
   3   4   3        504.72        502.93         5.34 o                         
   4   4   3        855.24        888.61         8.28 o                         
   5   4   3        218.88        217.39         4.41 o                         
 -10   5   3          3.69          2.86         3.47 o                         
  -9   5   3         15.37         13.28         1.47 o                         
  -8   5   3        192.49        189.08         4.28 o                         
  -7   5   3          2.15          0.42         0.56 o                         
  -6   5   3         87.98         74.41         2.59 o                         
  -5   5   3       1017.04        994.82         8.03 o                         
  -4   5   3       1848.34       1843.43        10.96 o                         
  -3   5   3        230.40        239.83         2.39 o                         
  -2   5   3       1396.74       1371.23         5.51 o                         
  -1   5   3        207.97        197.94         2.12 o                         
   0   5   3        411.27        376.89         3.56 o                         
   1   5   3          0.81          1.91         0.54 o                         
   2   5   3         92.24         85.38         2.47 o                         
   3   5   3         10.89          9.05         0.93 o                         
   4   5   3        146.63        146.72         3.64 o                         
   5   5   3        279.88        278.15         9.30 o                         
 -10   6   3        265.92        259.52        14.62 o                         
  -9   6   3        165.95        169.96         5.33 o                         
  -8   6   3          0.60          0.50         0.97 o                         
  -7   6   3        141.75        129.31         3.48 o                         
  -6   6   3         32.78         33.30         1.82 o                         
  -5   6   3          4.73          4.90         0.96 o                         
  -4   6   3          9.05          9.35         1.07 o                         
  -3   6   3        994.17        983.00         8.80 o                         
  -2   6   3        687.48        699.96         9.35 o                         
  -1   6   3        652.88        658.22         6.20 o                         
   0   6   3        250.65        241.22         4.06 o                         
   1   6   3         18.12         19.64         1.24 o                         
   2   6   3         56.95         59.40         2.28 o                         
   3   6   3          5.99          4.98         1.09 o                         
   4   6   3         13.59         13.55         3.64 o                         
  -9   7   3        339.50        337.72         8.96 o                         
  -8   7   3        327.63        320.22         6.99 o                         
  -7   7   3         15.02         16.94         1.50 o                         
  -6   7   3          6.05          5.98         1.00 o                         
  -5   7   3         51.55         45.54         2.21 o                         
  -4   7   3         74.94         69.87         2.31 o                         
  -3   7   3          1.90          1.27         0.62 o                         
  -2   7   3        314.06        326.14         4.26 o                         
  -1   7   3        176.22        179.63         4.00 o                         
   0   7   3        456.53        466.90         6.14 o                         
   1   7   3        341.16        350.23         5.64 o                         
   2   7   3         38.61         42.18         2.09 o                         
  -8   8   3        219.30        222.47         5.77 o                         
  -7   8   3        538.90        562.99         8.11 o                         
  -6   8   3         94.86         89.23         3.02 o                         
  -5   8   3          5.86          5.76         0.89 o                         
  -4   8   3          3.24          1.62         0.70 o                         
  -3   8   3          0.21          0.60         0.87 o                         
  -2   8   3         34.03         34.53         1.97 o                         
  -1   8   3          4.63          3.27         0.83 o                         
   0   8   3        429.39        459.40         7.12 o                         
   1   8   3          6.83          1.83         1.19 o                         
  -7   9   3         36.02         35.07         3.86 o                         
  -6   9   3        225.78        228.58         4.92 o                         
  -5   9   3        165.92        171.78         4.22 o                         
  -4   9   3        128.24        132.04         4.52 o                         
  -3   9   3          0.39         -0.72         0.91 o                         
  -2   9   3          0.57          3.22         1.42 o                         
  -1   9   3         75.69         93.66        10.59 o                         
   2 -11   4        327.67        333.11        11.46 o                         
   3 -11   4        129.27        130.48         7.74 o                         
   4 -11   4         67.66         70.04         4.62 o                         
   5 -11   4         32.97         23.28         4.20 o                         
  -1 -10   4         45.39         50.02         5.31 o                         
   0 -10   4          9.76         10.86         1.30 o                         
   1 -10   4         15.54         13.69         1.41 o                         
   2 -10   4         40.08         38.57         2.19 o                         
   3 -10   4        597.97        593.48         7.51 o                         
   4 -10   4        384.94        393.23         6.53 o                         
   5 -10   4        175.30        178.87         5.00 o                         
   6 -10   4         58.00         60.21         2.99 o                         
  -3  -9   4        268.33        275.34        10.39 o                         
  -2  -9   4        107.62        105.16         3.98 o                         
  -1  -9   4         11.83         11.30         1.06 o                         
   0  -9   4          7.19          7.61         1.52 o                         
   1  -9   4        262.15        258.56         3.38 o                         
   2  -9   4          1.97          1.70         0.49 o                         
   3  -9   4         30.53         29.22         1.25 o                         
   4  -9   4        244.73        245.54         4.02 o                         
   5  -9   4        593.65        593.16         7.15 o                         
   6  -9   4        392.58        409.50         6.01 o                         
   7  -9   4        184.18        193.48         6.12 o                         
  -4  -8   4        183.67        189.23         6.82 o                         
  -3  -8   4        205.19        203.27         4.54 o                         
  -2  -8   4        597.34        601.24         7.22 o                         
  -1  -8   4       1100.49       1112.02         7.85 o                         
   0  -8   4          7.98          7.43         0.70 o                         
   1  -8   4          0.36          0.44         0.40 o                         
   2  -8   4          8.57          9.57         0.65 o                         
   3  -8   4        383.01        387.43         3.51 o                         
   4  -8   4          1.30          1.67         0.41 o                         
   5  -8   4         16.84         16.50         1.05 o                         
   6  -8   4        772.49        782.38         7.42 o                         
   7  -8   4        315.57        335.67         6.31 o                         
   8  -8   4        233.07        240.13         6.16 o                         
  -5  -7   4          0.66         -0.04         0.76 o                         
  -4  -7   4        244.19        258.91         4.98 o                         
  -3  -7   4         10.39         10.08         0.85 o                         
  -2  -7   4        785.11        781.26         6.46 o                         
  -1  -7   4        268.60        263.67         3.16 o                         
   0  -7   4       1265.18       1274.79         7.72 o                         
   1  -7   4       1311.66       1343.17         6.40 o                         
   2  -7   4          0.78          0.99         0.33 o                         
   3  -7   4          6.80          5.47         0.50 o                         
   4  -7   4        163.21        160.15         2.01 o                         
   5  -7   4         17.92         16.64         0.87 o                         
   6  -7   4         62.65         62.47         1.81 o                         
   7  -7   4        215.58        219.79         4.21 o                         
   8  -7   4        549.17        566.21         8.54 o                         
   9  -7   4        111.26        116.22         7.09 o                         
  -6  -6   4        223.06        225.94         6.63 o                         
  -5  -6   4          7.63          8.22         1.23 o                         
  -4  -6   4         58.83         56.59         1.80 o                         
  -3  -6   4         37.72         38.27         1.27 o                         
  -2  -6   4        262.89        257.69         3.06 o                         
  -1  -6   4        175.99        174.41         2.37 o                         
   0  -6   4        961.44        961.18         5.51 o                         
   1  -6   4       1057.64       1070.60         4.33 o                         
   2  -6   4       1139.34       1140.96         5.67 o                         
   3  -6   4        955.67        976.59         4.16 o                         
   4  -6   4          1.10          1.70         0.29 o                         
   5  -6   4         56.15         54.39         1.40 o                         
   6  -6   4         86.32         84.78         1.81 o                         
   7  -6   4         27.99         26.73         1.25 o                         
   8  -6   4          0.26          0.94         0.77 o                         
   9  -6   4        255.76        269.48        10.51 o                         
  -6  -5   4        596.39        618.68         7.64 o                         
  -5  -5   4        461.54        473.15         5.86 o                         
  -4  -5   4        260.88        254.15         3.01 o                         
  -3  -5   4         30.82         29.28         0.98 o                         
  -2  -5   4         69.40         63.32         1.17 o                         
  -1  -5   4        311.33        310.52         2.33 o                         
   0  -5   4         20.11         23.01         0.59 o                         
   1  -5   4        215.40        210.62         1.65 o                         
   2  -5   4        921.32        916.04         3.26 o                         
   3  -5   4       1691.07       1723.51         6.73 o                         
   4  -5   4       1056.96       1046.08         3.93 o                         
   5  -5   4        107.55        102.23         1.85 o                         
   6  -5   4         34.84         33.94         1.15 o                         
   7  -5   4         53.03         50.98         1.61 o                         
   8  -5   4         47.22         46.81         1.87 o                         
   9  -5   4         11.37          9.70         2.09 o                         
  -7  -4   4          0.42         -0.68         0.89 o                         
  -6  -4   4        267.10        284.44         4.41 o                         
  -5  -4   4        831.03        812.11         6.18 o                         
  -4  -4   4       1078.20       1128.32         7.57 o                         
  -3  -4   4        660.73        653.32         3.52 o                         
  -2  -4   4         14.61         12.09         0.51 o                         
  -1  -4   4        176.83        195.58         1.67 o                         
   0  -4   4        404.37        391.25         1.92 o                         
   1  -4   4        931.84        948.29         5.95 o                         
   2  -4   4       1841.44       2016.20         7.53 o                         
   3  -4   4          4.61          2.44         0.30 o                         
   4  -4   4        682.54        683.09         4.66 o                         
   5  -4   4       1630.20       1647.35         8.46 o                         
   6  -4   4        208.96        203.47         3.15 o                         
   7  -4   4         65.39         69.94         2.02 o                         
   8  -4   4          1.88          2.46         0.67 o                         
   9  -4   4         11.28         13.18         2.17 o                         
  -8  -3   4        175.35        184.72         5.05 o                         
  -7  -3   4         12.62         11.87         1.10 o                         
  -6  -3   4          1.38          2.60         0.51 o                         
  -5  -3   4        103.12        117.02         1.98 o                         
  -4  -3   4        436.74        414.92         2.70 o                         
  -3  -3   4       1182.20       1150.53         4.54 o                         
  -2  -3   4       2818.89       2865.59        11.47 o                         
  -1  -3   4        114.68         98.82         0.94 o                         
   0  -3   4          3.43          1.95         0.25 o                         
   1  -3   4       1318.48       1470.51         4.51 o                         
   2  -3   4       1823.18       1814.33        28.15 o                         
   3  -3   4         16.88         20.25         0.59 o                         
   4  -3   4        430.40        441.98         3.10 o                         
   5  -3   4         75.91         71.59         1.57 o                         
   6  -3   4        580.27        580.20         5.04 o                         
   7  -3   4        307.52        309.94         4.48 o                         
   8  -3   4        162.63        153.17         3.71 o                         
   9  -3   4         20.41         18.72         3.15 o                         
  -9  -2   4         87.87         85.52         9.79 o                         
  -8  -2   4        127.05        127.72         3.75 o                         
  -7  -2   4          8.36          7.72         0.78 o                         
  -6  -2   4        110.12         98.60         1.78 o                         
  -5  -2   4          9.21         11.05         0.46 o                         
  -4  -2   4         30.36         31.55         0.62 o                         
  -3  -2   4        485.41        503.78         2.83 o                         
  -2  -2   4        613.12        571.54         2.55 o                         
  -1  -2   4       2657.32       2606.65        14.98 o                         
   0  -2   4       1198.12       1221.28         7.09 o                         
   1  -2   4        313.36        289.39         2.82 o                         
   2  -2   4         52.51         50.87         0.75 o                         
   3  -2   4         20.86         22.00         0.66 o                         
   4  -2   4         21.10         23.09         0.95 o                         
   5  -2   4         41.40         40.77         0.95 o                         
   6  -2   4         28.43         25.86         1.19 o                         
   7  -2   4        300.23        292.66         4.04 o                         
   8  -2   4         88.17         87.67         2.53 o                         
  -9  -1   4        301.13        302.05         6.83 o                         
  -8  -1   4        263.73        270.27         4.88 o                         
  -7  -1   4        116.06        118.81         2.81 o                         
  -6  -1   4        276.23        271.65         3.22 o                         
  -5  -1   4         17.69         12.89         0.62 o                         
  -4  -1   4          1.22          1.20         0.22 o                         
  -3  -1   4         50.59         55.44         0.97 o                         
  -2  -1   4         73.54         70.50         0.96 o                         
  -1  -1   4        384.81        389.73         2.71 o                         
   0  -1   4       2407.78       2426.93         9.71 o                         
   1  -1   4        388.81        361.81         1.96 o                         
   2  -1   4        437.13        438.20         1.96 o                         
   3  -1   4        453.51        461.14         3.67 o                         
   4  -1   4         23.36         23.34         0.71 o                         
   5  -1   4          5.69          4.90         0.59 o                         
   6  -1   4        136.04        131.66         2.64 o                         
   7  -1   4          4.42          2.72         0.66 o                         
   8  -1   4         22.69         21.59         1.36 o                         
  -9   0   4          0.63          0.15         0.49 o                         
  -8   0   4        334.86        350.28         5.15 o                         
  -7   0   4        392.86        383.79         4.13 o                         
  -6   0   4         36.89         41.61         1.01 o                         
  -5   0   4        827.61        805.77         5.41 o                         
  -4   0   4        127.83        145.98         1.41 o                         
  -3   0   4         57.33         69.82         0.84 o                         
  -2   0   4        760.28        818.10         5.07 o                         
  -1   0   4         41.39         40.37         0.67 o                         
   0   0   4        229.41        229.25         1.55 o                         
   1   0   4         77.47         67.72         0.90 o                         
   2   0   4       1341.93       1391.93         6.04 o                         
   3   0   4        116.12        106.06         1.46 o                         
   4   0   4         13.41         13.30         0.81 o                         
   5   0   4        452.33        442.96         4.32 o                         
   6   0   4          8.94          7.63         0.87 o                         
   7   0   4          1.55          0.64         0.68 o                         
   8   0   4        149.99        159.13         4.54 o                         
 -10   1   4          8.20         10.37         2.26 o                         
  -9   1   4        137.30        147.27         4.11 o                         
  -8   1   4          0.48         -0.09         0.72 o                         
  -7   1   4         55.27         57.44         1.79 o                         
  -6   1   4        766.25        786.66         8.46 o                         
  -5   1   4         24.05         26.24         1.13 o                         
  -4   1   4        187.07        163.92         2.72 o                         
  -3   1   4       1088.81       1166.34         3.97 o                         
  -2   1   4          0.63          1.24         0.24 o                         
  -1   1   4        519.13        566.10         2.56 o                         
   0   1   4         22.92         15.05         0.47 o                         
   1   1   4        955.92       1017.76         5.33 o                         
   2   1   4         70.19         60.65         0.96 o                         
   3   1   4          2.27          2.84         0.30 o                         
   4   1   4        455.56        452.66         4.29 o                         
   5   1   4          3.27          2.11         0.62 o                         
   6   1   4          7.90          5.68         0.94 o                         
   7   1   4        143.66        143.90         4.09 o                         
 -10   2   4         11.83         12.58         2.14 o                         
  -9   2   4         16.45         18.66         1.81 o                         
  -8   2   4        192.89        189.67         4.13 o                         
  -7   2   4        105.56        108.25         2.88 o                         
  -6   2   4         19.02         17.53         1.19 o                         
  -5   2   4        391.72        386.41         3.94 o                         
  -4   2   4         62.04         63.41         1.07 o                         
  -3   2   4         85.78         76.14         1.39 o                         
  -2   2   4        200.08        235.03         2.23 o                         
  -1   2   4        157.09        141.23         1.62 o                         
   0   2   4        506.94        527.30         3.07 o                         
   1   2   4        501.00        495.19         2.94 o                         
   2   2   4         72.89         72.16         1.22 o                         
   3   2   4        426.92        424.34         3.84 o                         
   4   2   4         26.64         27.37         1.33 o                         
   5   2   4          0.28          0.41         0.80 o                         
   6   2   4          7.90          4.30         1.14 o                         
 -10   3   4         82.86         95.03         5.72 o                         
  -9   3   4         64.34         62.25         3.12 o                         
  -8   3   4         22.03         19.05         1.55 o                         
  -7   3   4        232.87        233.83         4.57 o                         
  -6   3   4        473.82        486.72         4.05 o                         
  -5   3   4         61.10         58.75         1.15 o                         
  -4   3   4        404.71        400.32         2.11 o                         
  -3   3   4         35.83         36.87         0.93 o                         
  -2   3   4          3.48          3.95         0.41 o                         
  -1   3   4         27.63         27.53         0.85 o                         
   0   3   4        163.94        174.88         1.90 o                         
   1   3   4         40.26         41.77         1.08 o                         
   2   3   4        549.37        537.31         3.82 o                         
   3   3   4        352.89        356.25         4.78 o                         
   4   3   4        153.00        147.87         3.31 o                         
   5   3   4         60.13         58.19         2.28 o                         
   6   3   4         18.04         20.92         2.43 o                         
 -10   4   4          1.27          0.20         0.91 o                         
  -9   4   4          0.24          0.34         0.79 o                         
  -8   4   4          8.09          8.97         1.16 o                         
  -7   4   4         84.31         78.53         2.62 o                         
  -6   4   4        144.59        149.63         3.08 o                         
  -5   4   4        603.62        596.28         9.39 o                         
  -4   4   4        750.86        725.21         6.35 o                         
  -3   4   4         65.44         71.08         1.18 o                         
  -2   4   4        412.26        388.14         3.15 o                         
  -1   4   4          7.21          4.74         0.46 o                         
   0   4   4         23.72         17.00         0.75 o                         
   1   4   4          2.65          0.99         0.38 o                         
   2   4   4         30.61         32.13         1.43 o                         
   3   4   4        225.02        226.40         4.02 o                         
   4   4   4        158.33        161.14         3.73 o                         
   5   4   4        241.79        245.68         5.40 o                         
 -10   5   4         82.04         78.91         6.66 o                         
  -9   5   4          2.54          2.73         1.06 o                         
  -8   5   4          0.76         -0.89         1.57 o                         
  -7   5   4         11.91          8.19         1.12 o                         
  -6   5   4          1.01          1.22         0.58 o                         
  -5   5   4        229.27        234.57         2.62 o                         
  -4   5   4        137.59        140.28         2.75 o                         
  -3   5   4       1493.23       1485.84         6.92 o                         
  -2   5   4        342.37        345.85         3.56 o                         
  -1   5   4        232.12        245.57         3.05 o                         
   0   5   4          9.94          7.24         0.73 o                         
   1   5   4         12.24          7.46         0.82 o                         
   2   5   4         11.05          8.76         1.26 o                         
   3   5   4         73.82         84.52         2.96 o                         
   4   5   4        129.56        138.21         4.15 o                         
  -9   6   4        232.46        232.68         5.84 o                         
  -8   6   4         65.25         64.46         2.82 o                         
  -7   6   4         10.94          8.91         1.40 o                         
  -6   6   4         64.68         63.83         2.48 o                         
  -5   6   4         17.21         19.00         1.50 o                         
  -4   6   4          5.95          6.46         0.97 o                         
  -3   6   4        272.56        268.27         3.96 o                         
  -2   6   4        376.54        386.68         4.55 o                         
  -1   6   4        753.23        752.61         7.75 o                         
   0   6   4        460.83        482.72         5.97 o                         
   1   6   4         55.69         56.43         2.23 o                         
   2   6   4         23.34         24.34         1.57 o                         
   3   6   4          0.46          1.46         2.02 o                         
  -9   7   4        394.57        387.22        17.91 o                         
  -8   7   4        281.05        293.35         6.71 o                         
  -7   7   4        137.11        136.71         4.47 o                         
  -6   7   4         68.84         69.94         3.10 o                         
  -5   7   4        108.97        110.84         3.47 o                         
  -4   7   4         36.98         39.98         1.84 o                         
  -3   7   4         80.36         77.33         2.31 o                         
  -2   7   4         59.14         62.10         2.49 o                         
  -1   7   4        215.76        218.85         4.33 o                         
   0   7   4        433.56        444.48         6.39 o                         
   1   7   4        418.28        455.06         6.66 o                         
  -7   8   4        505.44        529.10        11.55 o                         
  -6   8   4        410.16        418.33         6.41 o                         
  -5   8   4         39.77         37.14         1.93 o                         
  -4   8   4         26.31         25.57         1.71 o                         
  -3   8   4        126.57        127.06         3.99 o                         
  -2   8   4        102.71        102.88         3.41 o                         
  -1   8   4          2.66          3.38         1.01 o                         
   0   8   4         10.59          7.89         2.16 o                         
  -6   9   4        171.38        172.52         7.56 o                         
  -4   9   4         86.93         79.12         9.27 o                         
  -3   9   4         77.76         73.97         8.95 o                         
   2 -11   5          9.64         10.78         3.44 o                         
   3 -11   5         60.33         46.31         4.64 o                         
   4 -11   5          0.91         -1.37         1.37 o                         
   5 -11   5          0.33         -1.15         1.22 o                         
  -1 -10   5         48.96         47.89         3.77 o                         
   0 -10   5         43.51         42.59         2.81 o                         
   1 -10   5        199.72        200.54         4.40 o                         
   2 -10   5         25.57         25.17         1.53 o                         
   3 -10   5         25.37         24.97         1.55 o                         
   4 -10   5         23.54         26.77         1.76 o                         
   5 -10   5         27.57         23.42         1.64 o                         
   6 -10   5         12.39         12.37         1.59 o                         
  -3  -9   5         19.74         17.41         3.57 o                         
  -2  -9   5          9.52         10.51         1.23 o                         
  -1  -9   5         40.38         37.79         1.80 o                         
   0  -9   5        147.55        144.98         2.96 o                         
   1  -9   5          0.40          0.14         0.65 o                         
   2  -9   5        169.42        167.00         3.31 o                         
   3  -9   5         43.13         42.09         1.55 o                         
   4  -9   5         32.89         28.53         1.71 o                         
   5  -9   5        130.68        127.75         3.42 o                         
   6  -9   5         60.43         58.78         2.37 o                         
   7  -9   5          9.76          9.87         1.74 o                         
  -4  -8   5         12.05         11.89         1.78 o                         
  -3  -8   5         41.36         39.61         2.58 o                         
  -2  -8   5        212.06        205.42         3.91 o                         
  -1  -8   5         20.34         19.87         1.03 o                         
   0  -8   5        178.81        181.48         2.71 o                         
   1  -8   5         83.56         79.87         1.61 o                         
   2  -8   5          4.73          4.46         0.53 o                         
   3  -8   5         17.93         18.14         0.95 o                         
   4  -8   5         41.02         41.67         1.32 o                         
   5  -8   5         41.25         40.85         1.44 o                         
   6  -8   5         47.67         46.64         1.93 o                         
   7  -8   5        128.71        129.99         3.68 o                         
   8  -8   5        206.74        216.97         8.27 o                         
  -5  -7   5         23.51         20.75         1.98 o                         
  -4  -7   5         10.03          9.19         1.14 o                         
  -3  -7   5         19.12         17.60         1.33 o                         
  -2  -7   5         10.29         10.33         0.75 o                         
  -1  -7   5        568.14        585.84         5.66 o                         
   0  -7   5        106.87        103.13         1.77 o                         
   1  -7   5        355.41        366.92         3.19 o                         
   2  -7   5        236.26        238.99         2.45 o                         
   3  -7   5         27.54         27.81         0.87 o                         
   4  -7   5          4.19          3.54         0.51 o                         
   5  -7   5         14.00         13.84         0.92 o                         
   6  -7   5          5.30          3.84         0.79 o                         
   7  -7   5        132.68        133.36         3.59 o                         
   8  -7   5          7.77          5.61         1.18 o                         
  -6  -6   5        405.17        404.68         9.54 o                         
  -5  -6   5         30.47         28.16         1.77 o                         
  -4  -6   5         15.13         14.74         1.17 o                         
  -3  -6   5         58.62         56.16         1.40 o                         
  -2  -6   5          8.41          6.80         0.58 o                         
  -1  -6   5          9.20          8.54         0.58 o                         
   0  -6   5        225.85        218.65         2.07 o                         
   1  -6   5        606.46        631.03         4.11 o                         
   2  -6   5        601.42        597.12         2.79 o                         
   3  -6   5        441.71        420.59         5.52 o                         
   4  -6   5        103.35        104.61         1.39 o                         
   5  -6   5         25.10         25.02         0.98 o                         
   6  -6   5         16.48         17.13         1.14 o                         
   7  -6   5         21.13         21.89         1.26 o                         
   8  -6   5          0.60          0.36         0.88 o                         
  -7  -5   5        371.86        417.66        14.44 o                         
  -6  -5   5        106.93        104.60         3.47 o                         
  -5  -5   5        230.91        243.58         4.10 o                         
  -4  -5   5        810.30        796.96         6.16 o                         
  -3  -5   5          2.07          1.05         0.34 o                         
  -2  -5   5         21.52         21.36         0.69 o                         
  -1  -5   5        107.32        110.34         1.29 o                         
   0  -5   5          1.16          2.07         0.22 o                         
   1  -5   5         36.94         36.58         0.69 o                         
   2  -5   5        330.32        330.08         2.54 o                         
   3  -5   5        937.75        926.81         8.99 o                         
   4  -5   5        842.72        852.30         5.38 o                         
   5  -5   5        297.42        297.65         3.10 o                         
   6  -5   5         94.05         91.72         2.12 o                         
   7  -5   5         18.95         18.32         1.25 o                         
   8  -5   5          8.44          8.72         0.99 o                         
  -7  -4   5          9.95          7.59         1.28 o                         
  -6  -4   5         72.62         72.43         2.46 o                         
  -5  -4   5        429.63        433.47         4.57 o                         
  -4  -4   5        881.67        881.77         6.57 o                         
  -3  -4   5        750.96        729.54         6.16 o                         
  -2  -4   5        513.10        509.58         3.07 o                         
  -1  -4   5         40.51         41.36         0.77 o                         
   0  -4   5         71.44         66.81         0.80 o                         
   1  -4   5        160.26        152.48         1.62 o                         
   2  -4   5          2.09          1.55         0.26 o                         
   3  -4   5         65.65         66.08         0.87 o                         
   4  -4   5        675.04        678.67         4.48 o                         
   5  -4   5        756.91        744.88         6.49 o                         
   6  -4   5        642.98        637.81         6.10 o                         
   7  -4   5        100.76        101.73         2.67 o                         
   8  -4   5         88.52         88.05         2.85 o                         
  -8  -3   5          2.70          1.10         1.25 o                         
  -7  -3   5         92.33         94.53         2.92 o                         
  -6  -3   5        151.56        146.60         2.68 o                         
  -5  -3   5        128.97        125.88         2.14 o                         
  -4  -3   5         72.96         80.88         1.21 o                         
  -3  -3   5       1375.88       1347.92         6.02 o                         
  -2  -3   5       1811.31       1798.97         6.71 o                         
  -1  -3   5       1448.99       1461.19         6.29 o                         
   0  -3   5        336.66        311.48         4.01 o                         
   1  -3   5          0.27          0.36         0.21 o                         
   2  -3   5        263.88        254.96         2.53 o                         
   3  -3   5         55.39         49.52         0.85 o                         
   4  -3   5          8.60          8.99         0.57 o                         
   5  -3   5        126.70        124.62         2.31 o                         
   6  -3   5        488.68        490.78         4.83 o                         
   7  -3   5        827.14        830.97         6.84 o                         
   8  -3   5         89.63         93.75         2.98 o                         
  -9  -2   5        414.37        406.37        19.21 o                         
  -8  -2   5        145.68        147.23         5.03 o                         
  -7  -2   5         10.22          8.38         0.92 o                         
  -6  -2   5          0.75         -0.14         0.44 o                         
  -5  -2   5        184.53        176.63         2.45 o                         
  -4  -2   5        371.10        372.88         2.42 o                         
  -3  -2   5        389.01        400.00         2.96 o                         
  -2  -2   5        636.51        618.21         3.86 o                         
  -1  -2   5       1843.08       1803.90         4.77 o                         
   0  -2   5       2778.91       2786.06         9.79 o                         
   1  -2   5       1154.94       1138.45         4.59 o                         
   2  -2   5        297.16        301.67         2.15 o                         
   3  -2   5         74.27         73.35         0.94 o                         
   4  -2   5        360.70        357.66         3.48 o                         
   5  -2   5          0.43          0.87         0.53 o                         
   6  -2   5         33.37         31.85         1.36 o                         
   7  -2   5        170.72        170.36         3.39 o                         
   8  -2   5        383.64        389.65         8.06 o                         
  -9  -1   5        316.04        314.34         9.41 o                         
  -8  -1   5        525.24        521.82         6.97 o                         
  -7  -1   5        855.25        879.24        12.29 o                         
  -6  -1   5        554.86        542.54         4.60 o                         
  -5  -1   5        270.96        232.80         5.82 o                         
  -4  -1   5         32.80         30.99         0.86 o                         
  -3  -1   5        520.63        497.37         4.28 o                         
  -2  -1   5        294.06        299.76         2.32 o                         
  -1  -1   5        547.09        573.77         2.53 o                         
   0  -1   5       1811.75       1789.85         6.74 o                         
   1  -1   5       2158.00       2151.03        10.77 o                         
   2  -1   5       1238.46       1207.95         4.92 o                         
   3  -1   5        706.27        711.85         5.76 o                         
   4  -1   5         70.88         72.87         1.37 o                         
   5  -1   5        325.45        331.49         3.98 o                         
   6  -1   5          7.49          8.14         0.82 o                         
   7  -1   5         59.95         60.36         2.16 o                         
   8  -1   5          6.79          6.80         1.26 o                         
  -9   0   5         22.83         22.62         1.99 o                         
  -8   0   5        343.89        360.49         6.21 o                         
  -7   0   5        834.50        824.74         8.50 o                         
  -6   0   5        691.92        715.65         6.12 o                         
  -5   0   5       1629.86       1620.69         6.64 o                         
  -4   0   5        329.00        329.08         2.05 o                         
  -3   0   5        240.62        244.21         1.76 o                         
  -2   0   5         58.16         48.99         0.89 o                         
  -1   0   5        193.18        186.97         1.72 o                         
   0   0   5        103.14        109.79         1.21 o                         
   1   0   5        485.35        481.43         2.93 o                         
   2   0   5       1784.97       1712.36        26.56 o                         
   3   0   5        725.88        715.66         3.96 o                         
   4   0   5       1015.81       1019.89         7.69 o                         
   5   0   5        160.44        161.11         2.93 o                         
   6   0   5         13.51         14.15         1.09 o                         
   7   0   5         28.90         30.05         1.64 o                         
 -10   1   5        119.43        137.33         8.38 o                         
  -9   1   5         29.11         25.21         2.11 o                         
  -8   1   5         79.74         77.13         3.09 o                         
  -7   1   5         16.92         15.59         1.11 o                         
  -6   1   5        476.48        488.62         5.16 o                         
  -5   1   5       1815.70       1805.86         8.28 o                         
  -4   1   5       1205.11       1144.72        12.59 o                         
  -3   1   5       1250.70       1267.09         4.79 o                         
  -2   1   5         89.52         89.13         1.33 o                         
  -1   1   5         44.47         44.04         0.92 o                         
   0   1   5        186.84        178.91         1.83 o                         
   1   1   5        133.83        132.91         1.68 o                         
   2   1   5          1.06          1.17         0.29 o                         
   3   1   5        710.00        710.79         6.97 o                         
   4   1   5        364.12        374.56         4.12 o                         
   5   1   5        609.15        612.64         7.12 o                         
   6   1   5        345.58        365.93         5.33 o                         
   7   1   5         19.66         18.58         2.79 o                         
  -9   2   5          1.30          1.82         1.00 o                         
  -8   2   5        160.04        172.85         4.85 o                         
  -7   2   5        105.28         90.63         3.05 o                         
  -6   2   5         21.25         21.68         1.28 o                         
  -5   2   5        311.30        275.17         2.71 o                         
  -4   2   5        455.73        486.67         2.85 o                         
  -3   2   5       1806.59       1782.47         7.11 o                         
  -2   2   5       2568.52       2607.10         8.94 o                         
  -1   2   5         60.78         55.13         1.27 o                         
   0   2   5         28.59         30.02         0.87 o                         
   1   2   5          5.47          3.77         0.40 o                         
   2   2   5        343.88        323.32         3.16 o                         
   3   2   5          0.74          1.07         0.43 o                         
   4   2   5         33.77         29.62         1.50 o                         
   5   2   5        321.27        333.36         5.92 o                         
   6   2   5        174.14        166.79        10.18 o                         
 -10   3   5        466.23        475.28        12.38 o                         
  -9   3   5        130.10        129.75         4.55 o                         
  -8   3   5        151.53        171.05         4.28 o                         
  -7   3   5         31.27         29.45         1.78 o                         
  -6   3   5          0.12          0.66         0.47 o                         
  -5   3   5        646.03        598.54         4.02 o                         
  -4   3   5        174.94        157.07         1.68 o                         
  -3   3   5        705.50        690.52         4.17 o                         
  -2   3   5         50.83         53.05         1.26 o                         
  -1   3   5       2100.90       2117.03         8.09 o                         
   0   3   5       1057.92       1049.65         5.30 o                         
   1   3   5          7.62          4.25         0.53 o                         
   2   3   5        149.80        137.56         2.58 o                         
   3   3   5         79.67         73.64         2.32 o                         
   4   3   5          7.27          5.66         0.82 o                         
   5   3   5          0.30         -0.32         0.90 o                         
 -10   4   5         89.21        100.46         7.46 o                         
  -9   4   5        395.60        413.20         8.16 o                         
  -8   4   5        519.96        518.25         7.60 o                         
  -7   4   5        275.23        264.98         5.14 o                         
  -6   4   5          0.53          0.68         0.50 o                         
  -5   4   5         29.39         24.04         1.38 o                         
  -4   4   5         39.78         42.29         1.16 o                         
  -3   4   5        194.35        178.53         2.37 o                         
  -2   4   5        351.54        331.86         3.35 o                         
  -1   4   5        188.32        195.30         2.63 o                         
   0   4   5        369.54        376.06         3.52 o                         
   1   4   5        619.55        622.95         5.57 o                         
   2   4   5        203.16        207.02         3.61 o                         
   3   4   5         19.92         20.11         1.43 o                         
   4   4   5         10.90         13.57         2.17 o                         
  -9   5   5         71.33         70.37         4.10 o                         
  -8   5   5        160.05        157.33         4.92 o                         
  -7   5   5        481.66        501.39         8.65 o                         
  -6   5   5        236.32        234.66         4.50 o                         
  -5   5   5        241.13        244.44         5.06 o                         
  -4   5   5         17.63         15.34         0.94 o                         
  -3   5   5          2.63          3.15         0.53 o                         
  -2   5   5          9.42          7.52         0.71 o                         
  -1   5   5         59.80         59.03         1.61 o                         
   0   5   5          6.49          6.15         0.81 o                         
   1   5   5        223.83        224.83         4.15 o                         
   2   5   5        210.01        223.57         4.96 o                         
   3   5   5        126.77        136.60         3.86 o                         
  -9   6   5         57.91         59.63         5.29 o                         
  -8   6   5          3.33          4.31         1.09 o                         
  -7   6   5         46.91         48.14         2.71 o                         
  -6   6   5        438.10        447.95         7.51 o                         
  -5   6   5        154.89        144.41         3.87 o                         
  -4   6   5         89.05         92.91         2.68 o                         
  -3   6   5        157.36        156.06         3.31 o                         
  -2   6   5         63.41         67.83         2.11 o                         
  -1   6   5         11.10          9.66         1.04 o                         
   0   6   5          4.43          4.67         0.86 o                         
   1   6   5        184.36        198.73         4.25 o                         
   2   6   5          5.55          1.97         1.52 o                         
  -8   7   5         74.31         78.56         6.72 o                         
  -7   7   5         43.40         45.22         2.75 o                         
  -6   7   5          0.37          0.16         0.91 o                         
  -5   7   5         98.76         95.77         2.98 o                         
  -4   7   5        123.53        121.55         3.23 o                         
  -3   7   5        138.69        150.02         4.49 o                         
  -2   7   5         16.02         14.17         1.35 o                         
  -1   7   5         24.95         24.92         1.72 o                         
   0   7   5        221.22        236.74         4.86 o                         
  -7   8   5          7.49          4.72         1.97 o                         
  -6   8   5         81.82         80.52         4.79 o                         
  -5   8   5         15.00         13.96         1.40 o                         
  -4   8   5         93.35         94.16         4.23 o                         
  -3   8   5          2.90          2.75         1.04 o                         
  -2   8   5         33.83         44.11         5.20 o                         
  -1   8   5         57.88         57.99         5.87 o                         
   1 -11   6         54.00         53.67         5.30 o                         
   3 -11   6         12.60         18.36         3.29 o                         
   4 -11   6         58.22         48.79         5.06 o                         
  -1 -10   6        186.91        184.36         5.87 o                         
   0 -10   6        718.32        727.52         9.32 o                         
   1 -10   6        172.92        181.65         4.22 o                         
   2 -10   6        229.23        224.74         5.10 o                         
   3 -10   6         56.85         56.49         2.61 o                         
   4 -10   6        103.47        101.26         3.27 o                         
   5 -10   6         25.33         27.46         1.79 o                         
   6 -10   6         67.42         66.76         5.21 o                         
  -3  -9   6        207.76        216.27        12.71 o                         
  -2  -9   6         45.56         44.20         2.66 o                         
  -1  -9   6         48.82         40.42         2.08 o                         
   0  -9   6          5.15          4.73         1.00 o                         
   1  -9   6        480.59        473.15         5.87 o                         
   2  -9   6        989.22       1010.79         7.99 o                         
   3  -9   6        138.44        146.78         3.63 o                         
   4  -9   6        218.48        219.39         3.87 o                         
   5  -9   6          0.99         -0.76         0.76 o                         
   6  -9   6          0.25          2.35         0.89 o                         
   7  -9   6        163.84        168.11        13.83 o                         
  -4  -8   6         80.09         74.67         4.85 o                         
  -3  -8   6         68.54         59.73         2.20 o                         
  -2  -8   6          4.94          3.65         0.64 o                         
  -1  -8   6        347.80        347.82         4.23 o                         
   0  -8   6          5.96          3.81         0.69 o                         
   1  -8   6         33.18         30.38         1.25 o                         
   2  -8   6         66.04         66.54         1.83 o                         
   3  -8   6        465.54        468.05         5.17 o                         
   4  -8   6        749.27        760.98         6.33 o                         
   5  -8   6        217.41        220.19         3.37 o                         
   6  -8   6         35.40         36.14         2.04 o                         
   7  -8   6          3.81          1.81         0.72 o                         
  -5  -7   6        201.51        204.58         8.29 o                         
  -4  -7   6        426.46        435.71         5.95 o                         
  -3  -7   6        590.17        598.97         5.93 o                         
  -2  -7   6        114.28        113.71         2.35 o                         
  -1  -7   6         72.28         71.04         1.59 o                         
   0  -7   6         46.87         43.93         1.16 o                         
   1  -7   6         28.88         25.68         0.89 o                         
   2  -7   6         27.90         26.40         1.06 o                         
   3  -7   6         56.25         53.07         1.42 o                         
   4  -7   6        214.55        220.24         3.26 o                         
   5  -7   6        452.48        458.08         5.02 o                         
   6  -7   6        216.89        220.70         4.23 o                         
   7  -7   6        198.16        189.50         4.41 o                         
  -6  -6   6         36.37         37.40         2.80 o                         
  -5  -6   6          1.16          0.52         0.72 o                         
  -4  -6   6        142.55        133.20         2.73 o                         
  -3  -6   6        384.53        396.50         4.10 o                         
  -2  -6   6        626.61        636.41         4.22 o                         
  -1  -6   6        287.12        290.08         2.82 o                         
   0  -6   6        589.51        609.25         4.23 o                         
   1  -6   6          0.47          0.06         0.25 o                         
   2  -6   6        167.81        170.71         2.03 o                         
   3  -6   6        237.37        249.85         2.89 o                         
   4  -6   6         83.68         83.27         2.01 o                         
   5  -6   6         34.11         33.51         1.42 o                         
   6  -6   6        417.09        416.80         5.31 o                         
   7  -6   6         98.89        101.16         2.82 o                         
   8  -6   6        117.02        120.62         4.15 o                         
  -7  -5   6          7.18          8.85         2.75 o                         
  -6  -5   6         11.06         11.80         1.31 o                         
  -5  -5   6          4.93          6.72         0.91 o                         
  -4  -5   6          0.77          0.87         0.46 o                         
  -3  -5   6         10.90          9.82         0.55 o                         
  -2  -5   6        189.07        186.79         1.93 o                         
  -1  -5   6       1161.03       1192.49         5.51 o                         
   0  -5   6        177.34        176.59         2.08 o                         
   1  -5   6        163.74        153.89         1.91 o                         
   2  -5   6       1433.04       1487.68         8.73 o                         
   3  -5   6        352.22        369.13         3.79 o                         
   4  -5   6         38.67         38.51         1.34 o                         
   5  -5   6         81.60         83.11         2.35 o                         
   6  -5   6         10.63         10.40         1.08 o                         
   7  -5   6         90.98         89.96         2.68 o                         
   8  -5   6         72.62         72.31         2.96 o                         
  -7  -4   6        293.68        298.14         5.83 o                         
  -6  -4   6        145.98        141.27         3.46 o                         
  -5  -4   6          3.85          4.12         0.70 o                         
  -4  -4   6          7.63          5.96         0.64 o                         
  -3  -4   6         13.49         14.92         0.94 o                         
  -2  -4   6         85.85         95.75         1.70 o                         
  -1  -4   6          9.09          6.59         0.41 o                         
   0  -4   6        552.88        550.80         3.33 o                         
   1  -4   6        589.46        611.42         3.70 o                         
   2  -4   6         81.57         65.71         1.93 o                         
   3  -4   6        279.27        276.97         3.21 o                         
   4  -4   6        175.07        181.77         2.39 o                         
   5  -4   6          2.73          3.36         0.70 o                         
   6  -4   6         52.51         49.38         1.90 o                         
   7  -4   6          3.33          2.23         0.67 o                         
   8  -4   6         68.49         65.51         3.27 o                         
  -8  -3   6        100.86         91.83         4.76 o                         
  -7  -3   6        121.53        125.30         3.31 o                         
  -6  -3   6         71.47         74.69         2.95 o                         
  -5  -3   6        383.71        375.72         5.81 o                         
  -4  -3   6         58.20         60.97         1.29 o                         
  -3  -3   6        105.81        105.34         1.69 o                         
  -2  -3   6        107.65         96.78         2.99 o                         
  -1  -3   6        115.07        120.43         1.55 o                         
   0  -3   6         44.87         43.36         1.02 o                         
   1  -3   6        501.09        504.43         2.77 o                         
   2  -3   6         33.40         31.07         1.07 o                         
   3  -3   6        166.16        169.94         1.76 o                         
   4  -3   6        172.06        168.44         2.57 o                         
   5  -3   6         57.89         56.54         1.64 o                         
   6  -3   6         19.57         17.71         1.06 o                         
   7  -3   6        177.71        176.23         4.00 o                         
   8  -3   6          8.66          1.88         4.90 o                         
  -9  -2   6         62.58         74.55         6.01 o                         
  -8  -2   6          0.48         -0.14         0.87 o                         
  -7  -2   6        135.27        135.04         5.51 o                         
  -6  -2   6        177.32        169.70         3.94 o                         
  -5  -2   6          0.56          0.65         0.51 o                         
  -4  -2   6        442.14        402.85         5.21 o                         
  -3  -2   6        157.73        163.28         1.85 o                         
  -2  -2   6          9.49          8.25         0.46 o                         
  -1  -2   6        709.76        722.15         3.18 o                         
   0  -2   6        270.30        268.28         1.76 o                         
   1  -2   6        160.10        160.53         1.44 o                         
   2  -2   6         75.59         69.57         0.90 o                         
   3  -2   6        387.22        346.52        13.79 o                         
   4  -2   6          1.35          0.54         0.47 o                         
   5  -2   6          1.28          0.80         0.58 o                         
   6  -2   6        185.38        185.16         3.24 o                         
   7  -2   6          6.20          5.55         0.93 o                         
  -9  -1   6          0.43         -1.43         1.43 o                         
  -8  -1   6        313.39        323.37         5.68 o                         
  -7  -1   6         29.70         28.61         1.70 o                         
  -6  -1   6         59.50         61.85         2.37 o                         
  -5  -1   6        636.74        635.07         7.67 o                         
  -4  -1   6          2.40          1.68         0.33 o                         
  -3  -1   6          6.19          3.86         0.27 o                         
  -2  -1   6        501.73        525.44         2.54 o                         
  -1  -1   6          6.19          9.97         0.46 o                         
   0  -1   6        466.84        490.58         2.82 o                         
   1  -1   6        135.72        124.03         1.46 o                         
   2  -1   6       1112.62       1143.13         4.29 o                         
   3  -1   6        125.92        121.53         1.74 o                         
   4  -1   6         12.02         13.18         0.90 o                         
   5  -1   6        227.74        225.72         3.64 o                         
   6  -1   6         21.94         21.63         1.33 o                         
   7  -1   6          8.36          7.30         1.84 o                         
  -9   0   6          7.27          7.65         1.41 o                         
  -8   0   6          4.42          5.62         0.98 o                         
  -7   0   6        299.47        293.76         5.25 o                         
  -6   0   6        391.25        398.71         5.70 o                         
  -5   0   6        128.43        125.91         1.34 o                         
  -4   0   6        620.86        618.23         3.60 o                         
  -3   0   6        125.33        126.46         1.36 o                         
  -2   0   6          0.79          1.31         0.30 o                         
  -1   0   6          7.25          9.85         0.56 o                         
   0   0   6          2.77          3.48         0.36 o                         
   1   0   6        221.73        227.95         2.23 o                         
   2   0   6        266.20        262.95         2.34 o                         
   3   0   6        195.29        191.31         2.72 o                         
   4   0   6        778.70        784.22         6.30 o                         
   5   0   6         91.67         90.93         2.49 o                         
   6   0   6         11.04         11.50         1.04 o                         
   7   0   6          4.74          0.32         0.76 o                         
  -9   1   6         20.29         21.04         2.26 o                         
  -8   1   6          2.20          0.99         0.77 o                         
  -7   1   6         11.30         10.15         1.13 o                         
  -6   1   6        141.22        141.41         2.72 o                         
  -5   1   6        680.59        670.30         6.56 o                         
  -4   1   6        353.04        343.84         2.18 o                         
  -3   1   6       1116.82       1120.16         5.06 o                         
  -2   1   6        231.50        237.92         2.48 o                         
  -1   1   6         40.75         40.07         0.83 o                         
   0   1   6          6.44          6.54         0.46 o                         
   1   1   6          4.21          3.02         0.39 o                         
   2   1   6         47.21         44.46         1.26 o                         
   3   1   6        198.00        198.86         3.18 o                         
   4   1   6        232.12        230.16         3.65 o                         
   5   1   6        258.31        263.13         4.44 o                         
   6   1   6        234.21        230.46         5.51 o                         
  -9   2   6         31.31         35.37         2.51 o                         
  -8   2   6          4.96          5.52         1.20 o                         
  -7   2   6         14.18         10.40         0.93 o                         
  -6   2   6         13.27         15.17         0.98 o                         
  -5   2   6          0.76          0.40         0.38 o                         
  -4   2   6        432.29        426.25         2.97 o                         
  -3   2   6        882.20        878.35         5.77 o                         
  -2   2   6        640.69        648.50         5.33 o                         
  -1   2   6       1123.81       1083.17         5.95 o                         
   0   2   6        115.12        115.96         1.79 o                         
   1   2   6          7.66          5.32         0.48 o                         
   2   2   6         24.74         23.99         0.93 o                         
   3   2   6         49.92         43.93         1.69 o                         
   4   2   6          1.37          0.76         0.82 o                         
   5   2   6         39.03         45.24         2.39 o                         
 -10   3   6        366.86        410.37        19.48 o                         
  -9   3   6        391.41        398.81         8.13 o                         
  -8   3   6        121.63        122.63         4.32 o                         
  -7   3   6         41.70         38.53         2.05 o                         
  -6   3   6         37.75         30.84         2.01 o                         
  -5   3   6        111.18        123.39         2.65 o                         
  -4   3   6          1.50          0.72         0.36 o                         
  -3   3   6         16.27         16.67         0.81 o                         
  -2   3   6       1166.41       1152.48         6.66 o                         
  -1   3   6        557.56        567.86         4.23 o                         
   0   3   6        902.32        935.98         5.64 o                         
   1   3   6        365.19        356.89         3.71 o                         
   2   3   6         46.17         49.02         1.65 o                         
   3   3   6          4.81          2.96         0.73 o                         
   4   3   6        192.29        208.72         4.92 o                         
  -9   4   6        140.18        137.98         5.58 o                         
  -8   4   6        685.21        725.85        10.43 o                         
  -7   4   6        541.74        559.82         8.65 o                         
  -6   4   6        141.32        127.79         3.69 o                         
  -5   4   6          0.39         -0.07         0.79 o                         
  -4   4   6        119.53        124.02         2.08 o                         
  -3   4   6         78.30         74.43         1.83 o                         
  -2   4   6         16.90         16.50         0.87 o                         
  -1   4   6         43.02         46.16         1.35 o                         
   0   4   6        542.92        541.26         5.20 o                         
   1   4   6        789.29        835.53         7.65 o                         
   2   4   6        419.08        431.86         5.95 o                         
   3   4   6         55.14         53.63         2.28 o                         
  -9   5   6          9.65          4.47         3.16 o                         
  -8   5   6        219.20        218.91         5.92 o                         
  -7   5   6        416.84        436.35         8.39 o                         
  -6   5   6        637.53        646.52         8.93 o                         
  -5   5   6        735.13        761.95         9.26 o                         
  -4   5   6         16.34         15.58         1.03 o                         
  -3   5   6          0.30          0.04         0.56 o                         
  -2   5   6        275.98        273.64         3.60 o                         
  -1   5   6         35.94         29.28         1.57 o                         
   0   5   6          0.91         -0.36         0.69 o                         
   1   5   6         85.48         84.72         2.71 o                         
   2   5   6        357.32        368.26         6.25 o                         
   3   5   6        423.94        444.24        15.10 o                         
  -8   6   6         55.20         57.78         3.35 o                         
  -7   6   6         12.55         12.00         1.56 o                         
  -6   6   6        381.92        397.01         7.33 o                         
  -5   6   6        588.46        599.42         8.61 o                         
  -4   6   6        525.78        524.14         6.53 o                         
  -3   6   6        406.05        414.87         6.06 o                         
  -2   6   6          6.57          5.28         0.87 o                         
  -1   6   6         57.43         58.02         2.20 o                         
   0   6   6         40.87         37.25         1.95 o                         
   1   6   6         55.49         49.29         5.09 o                         
  -7   7   6         64.09         60.98         4.87 o                         
  -6   7   6          0.25         -0.40         0.96 o                         
  -5   7   6          4.06          2.76         0.82 o                         
  -4   7   6        680.22        699.77         8.49 o                         
  -3   7   6        229.62        224.41         5.29 o                         
  -2   7   6        469.70        482.61         6.91 o                         
  -1   7   6        209.24        208.24         9.16 o                         
  -6   8   6         67.06         59.46         5.53 o                         
  -4   8   6          0.20          7.00         3.01 o                         
  -3   8   6        142.08        143.92        12.33 o                         
   3 -11   7         26.98         25.25         5.64 o                         
  -1 -10   7        110.35        103.07         5.82 o                         
   0 -10   7         72.37         78.56         3.72 o                         
   1 -10   7        172.98        174.54         4.18 o                         
   2 -10   7        185.02        185.19         4.46 o                         
   3 -10   7         20.03         21.03         1.69 o                         
   4 -10   7          2.78          4.90         1.04 o                         
   5 -10   7          0.37         -0.36         0.78 o                         
  -2  -9   7          1.47         -0.52         0.91 o                         
  -1  -9   7         41.56         39.86         3.04 o                         
   0  -9   7        140.21        135.75         3.61 o                         
   1  -9   7         40.50         40.39         1.72 o                         
   2  -9   7        301.69        309.85         5.13 o                         
   3  -9   7        348.74        359.49         5.49 o                         
   4  -9   7        147.96        145.15         4.02 o                         
   5  -9   7         34.07         32.39         2.41 o                         
   6  -9   7          8.90          9.93         1.54 o                         
  -4  -8   7        161.35        139.66        10.78 o                         
  -3  -8   7         37.98         35.36         2.16 o                         
  -2  -8   7         58.98         56.88         2.33 o                         
  -1  -8   7         14.40         14.83         1.21 o                         
   0  -8   7         90.80         90.62         2.16 o                         
   1  -8   7          0.82          0.17         0.49 o                         
   2  -8   7         66.54         68.34         1.90 o                         
   3  -8   7        239.51        239.69         3.99 o                         
   4  -8   7        425.27        444.08         5.18 o                         
   5  -8   7        276.17        280.04         5.01 o                         
   6  -8   7        174.96        173.11         4.64 o                         
   7  -8   7          8.27         13.61         2.35 o                         
  -5  -7   7          8.24          6.01         1.93 o                         
  -4  -7   7        200.09        206.92         4.42 o                         
  -3  -7   7       1096.39       1118.57         7.73 o                         
  -2  -7   7        135.91        137.34         2.57 o                         
  -1  -7   7        242.37        241.15         3.95 o                         
   0  -7   7         16.53         16.28         0.96 o                         
   1  -7   7         33.29         33.09         1.25 o                         
   2  -7   7         87.94         87.04         1.90 o                         
   3  -7   7          9.11          7.85         0.80 o                         
   4  -7   7        131.03        129.06         2.87 o                         
   5  -7   7        397.74        399.82         5.85 o                         
   6  -7   7        337.46        348.22         5.85 o                         
   7  -7   7        301.37        306.22         5.83 o                         
  -6  -6   7        133.70        134.15         5.06 o                         
  -5  -6   7         28.15         27.61         1.79 o                         
  -4  -6   7         45.13         41.49         1.77 o                         
  -3  -6   7        205.37        212.87         3.27 o                         
  -2  -6   7        785.88        804.58         9.43 o                         
  -1  -6   7        860.21        876.13         7.38 o                         
   0  -6   7        601.02        613.35         5.00 o                         
   1  -6   7         52.01         55.02         1.53 o                         
   2  -6   7         45.08         45.43         1.37 o                         
   3  -6   7         81.81         77.41         2.11 o                         
   4  -6   7        100.62        100.92         2.43 o                         
   5  -6   7          5.82          4.72         0.72 o                         
   6  -6   7        145.23        150.27         3.36 o                         
   7  -6   7        313.76        315.84         5.14 o                         
   8  -6   7        230.30        225.05        14.06 o                         
  -7  -5   7        145.79        147.62        12.04 o                         
  -6  -5   7          0.36          0.09         0.79 o                         
  -5  -5   7        133.66        132.18         3.63 o                         
  -4  -5   7         16.58         15.21         0.96 o                         
  -3  -5   7        160.61        160.85         2.76 o                         
  -2  -5   7        176.46        175.53         3.10 o                         
  -1  -5   7        613.40        622.08         3.76 o                         
   0  -5   7       1223.02       1232.33         6.74 o                         
   1  -5   7       1001.84        998.04         5.73 o                         
   2  -5   7        423.53        424.43         3.60 o                         
   3  -5   7          1.84          1.47         0.52 o                         
   4  -5   7         23.64         23.31         1.13 o                         
   5  -5   7        161.16        162.79         3.42 o                         
   6  -5   7         29.48         33.33         1.67 o                         
   7  -5   7          8.81          8.33         0.98 o                         
   8  -5   7        268.50        277.12         8.66 o                         
  -7  -4   7        394.91        399.84         9.46 o                         
  -6  -4   7        368.41        368.61         6.85 o                         
  -5  -4   7        286.62        283.12         4.33 o                         
  -4  -4   7         39.93         35.64         1.59 o                         
  -3  -4   7        313.58        310.99         4.76 o                         
  -2  -4   7         37.95         34.28         1.12 o                         
  -1  -4   7         13.62         11.89         0.53 o                         
   0  -4   7        199.74        193.85         2.31 o                         
   1  -4   7       1043.97       1040.69         5.08 o                         
   2  -4   7       1157.66       1168.19         7.09 o                         
   3  -4   7        941.11        949.31         6.29 o                         
   4  -4   7        120.03        114.21         2.57 o                         
   5  -4   7         14.55         14.50         1.20 o                         
   6  -4   7          2.24          1.42         0.74 o                         
   7  -4   7        131.82        131.04         3.39 o                         
  -8  -3   7         10.78         12.85         1.97 o                         
  -7  -3   7        190.60        178.96         4.28 o                         
  -6  -3   7        887.93        898.76        10.35 o                         
  -5  -3   7       1205.25       1200.43         8.36 o                         
  -4  -3   7         63.91         64.39         1.62 o                         
  -3  -3   7        605.60        619.96         4.82 o                         
  -2  -3   7        168.22        167.31         2.43 o                         
  -1  -3   7        411.40        406.32         3.10 o                         
   0  -3   7         28.24         21.26         0.39 o                         
   1  -3   7         28.68         27.56         0.83 o                         
   2  -3   7        402.44        403.16         3.81 o                         
   3  -3   7        634.31        629.03         4.84 o                         
   4  -3   7        824.33        830.16         5.90 o                         
   5  -3   7        582.09        596.59         6.70 o                         
   6  -3   7          5.26          6.09         1.06 o                         
   7  -3   7         19.01         15.21         1.53 o                         
  -8  -2   7        190.61        191.09         4.58 o                         
  -7  -2   7          2.19          1.58         0.78 o                         
  -6  -2   7        112.79        105.64         3.25 o                         
  -5  -2   7        178.52        187.35         3.34 o                         
  -4  -2   7       2136.78       2088.80        13.29 o                         
  -3  -2   7        981.31        980.03         5.19 o                         
  -2  -2   7        165.70        158.73         1.58 o                         
  -1  -2   7        162.47        163.55         1.98 o                         
   0  -2   7         60.51         58.53         0.99 o                         
   1  -2   7        302.22        295.66         2.44 o                         
   2  -2   7         22.93         21.32         0.63 o                         
   3  -2   7        179.32        179.21         2.17 o                         
   4  -2   7        163.68        170.67         2.85 o                         
   5  -2   7        525.27        540.25         5.50 o                         
   6  -2   7        430.49        446.31         6.81 o                         
   7  -2   7         54.48         56.09         7.60 o                         
  -9  -1   7          3.42          5.97         3.36 o                         
  -8  -1   7         10.10         12.10         1.33 o                         
  -7  -1   7        146.38        145.30         3.72 o                         
  -6  -1   7        106.86        103.20         2.96 o                         
  -5  -1   7          4.45          4.69         0.68 o                         
  -4  -1   7        396.30        377.84         6.35 o                         
  -3  -1   7        536.96        512.47         2.60 o                         
  -2  -1   7       1714.81       1700.32         7.34 o                         
  -1  -1   7        778.18        774.93         4.27 o                         
   0  -1   7        197.15        196.10         2.03 o                         
   1  -1   7         10.82         10.08         0.54 o                         
   2  -1   7         48.68         46.25         1.09 o                         
   3  -1   7        134.36        136.86         2.53 o                         
   4  -1   7         56.04         57.33         1.82 o                         
   5  -1   7          8.61          9.04         0.91 o                         
   6  -1   7        196.30        201.66         4.79 o                         
  -9   0   7        503.17        522.53        17.76 o                         
  -8   0   7        199.07        209.90         4.92 o                         
  -7   0   7         10.62          9.09         1.16 o                         
  -6   0   7         14.64         11.77         1.17 o                         
  -5   0   7         57.87         57.77         1.62 o                         
  -4   0   7          6.43          7.80         0.40 o                         
  -3   0   7          4.36          4.96         0.37 o                         
  -2   0   7        462.20        447.74         3.44 o                         
  -1   0   7       1409.72       1419.27         6.02 o                         
   0   0   7        363.37        351.93         3.04 o                         
   1   0   7        409.07        411.30         3.53 o                         
   2   0   7        225.30        229.68         3.05 o                         
   3   0   7         20.14         18.29         1.00 o                         
   4   0   7         11.85         13.46         1.02 o                         
   5   0   7          2.10          1.08         0.93 o                         
  -9   1   7        264.81        268.13         7.40 o                         
  -8   1   7        185.89        180.49         5.80 o                         
  -7   1   7        543.34        587.93         7.46 o                         
  -6   1   7        103.74        102.40         2.81 o                         
  -5   1   7        182.24        164.42         2.47 o                         
  -4   1   7        340.00        317.41         3.22 o                         
  -3   1   7         40.06         32.50         1.00 o                         
  -2   1   7         92.03         88.43         1.61 o                         
  -1   1   7         89.20         86.50         1.41 o                         
   0   1   7        865.48        878.05         4.77 o                         
   1   1   7        735.10        736.57         4.61 o                         
   2   1   7         17.62         19.97         0.89 o                         
   3   1   7        456.79        458.14         5.79 o                         
   4   1   7          1.20          1.10         0.64 o                         
   5   1   7          9.76         10.16         1.07 o                         
  -9   2   7          0.82          1.18         1.22 o                         
  -8   2   7        155.89        171.13         5.19 o                         
  -7   2   7        289.59        288.87         6.90 o                         
  -6   2   7        453.88        437.96         5.54 o                         
  -5   2   7         50.25         58.08         1.98 o                         
  -4   2   7        474.90        448.05         3.82 o                         
  -3   2   7         21.51         18.92         0.85 o                         
  -2   2   7        148.73        134.82         1.82 o                         
  -1   2   7        238.48        226.67         2.47 o                         
   0   2   7          7.24          6.84         0.56 o                         
   1   2   7         19.82         20.53         0.87 o                         
   2   2   7        342.24        344.66         4.22 o                         
   3   2   7         97.64         99.99         2.67 o                         
   4   2   7         73.63         75.97         2.66 o                         
   5   2   7         57.56         55.76         4.36 o                         
  -9   3   7          0.21         -0.32         2.29 o                         
  -8   3   7         20.81         20.29         1.89 o                         
  -7   3   7         12.63         10.57         1.46 o                         
  -6   3   7        183.54        188.03         4.42 o                         
  -5   3   7        184.05        177.05         2.88 o                         
  -4   3   7        248.72        251.36         2.89 o                         
  -3   3   7        102.12        105.95         2.01 o                         
  -2   3   7        115.96        105.98         1.83 o                         
  -1   3   7         11.26         11.28         0.66 o                         
   0   3   7         83.90         82.46         1.92 o                         
   1   3   7          2.34          1.93         0.60 o                         
   2   3   7         79.40         78.43         2.50 o                         
   3   3   7         40.31         40.39         2.27 o                         
   4   3   7         53.41         55.18         4.33 o                         
  -8   4   7         97.64        104.38         4.82 o                         
  -7   4   7          3.57          0.86         0.93 o                         
  -6   4   7         10.31         12.27         1.23 o                         
  -5   4   7        230.58        241.12         4.27 o                         
  -4   4   7         43.33         36.58         1.37 o                         
  -3   4   7         27.98         27.65         1.10 o                         
  -2   4   7        144.94        144.16         2.49 o                         
  -1   4   7        116.97        122.65         2.50 o                         
   0   4   7          2.26          2.08         0.56 o                         
   1   4   7         74.02         77.40         2.71 o                         
   2   4   7        177.05        185.06         4.11 o                         
  -8   5   7         60.54         72.33         6.59 o                         
  -7   5   7        187.02        205.89         5.95 o                         
  -6   5   7        159.52        171.57         4.86 o                         
  -5   5   7          9.01          6.17         1.40 o                         
  -4   5   7         94.49         93.26         3.38 o                         
  -3   5   7         85.48         85.84         2.19 o                         
  -2   5   7         39.21         43.20         1.60 o                         
  -1   5   7          0.84          0.84         0.75 o                         
   0   5   7          7.80          7.56         0.93 o                         
   1   5   7        210.93        224.42         4.92 o                         
   2   5   7         17.24         16.88         3.35 o                         
  -7   6   7          5.61         -1.69         1.77 o                         
  -6   6   7         10.64          8.43         1.37 o                         
  -5   6   7        201.24        206.21         4.66 o                         
  -4   6   7        105.78         99.81         3.26 o                         
  -3   6   7        213.46        211.02         5.05 o                         
  -2   6   7         13.41         10.08         1.05 o                         
  -1   6   7         22.58         20.44         1.48 o                         
   0   6   7         24.78         26.77         3.89 o                         
  -6   7   7          1.06         -2.19         2.19 o                         
  -5   7   7          0.50          4.17         1.71 o                         
  -4   7   7        173.12        160.23        13.21 o                         
  -3   7   7         71.12         68.60         5.14 o                         
  -2   7   7        199.10        203.47        10.73 o                         
  -1 -10   8        155.49        148.68         6.90 o                         
   0 -10   8         49.12         48.84         4.45 o                         
   1 -10   8          3.23          0.26         2.04 o                         
   2 -10   8          0.18          0.99         1.29 o                         
   3 -10   8         29.17         25.81         2.19 o                         
   4 -10   8         43.56         44.42         3.85 o                         
  -2  -9   8        233.89        241.98         9.62 o                         
  -1  -9   8        103.15        106.58         3.53 o                         
   0  -9   8        260.09        269.45         5.85 o                         
   1  -9   8         33.94         37.15         2.01 o                         
   2  -9   8          4.77          4.59         0.89 o                         
   3  -9   8          5.22          3.61         1.05 o                         
   4  -9   8          3.21          2.55         1.27 o                         
   5  -9   8          0.58          2.51         1.54 o                         
  -4  -8   8          1.27         -0.98         1.25 o                         
  -3  -8   8          8.13          4.10         1.37 o                         
  -2  -8   8         26.40         29.05         1.64 o                         
  -1  -8   8        131.33        125.80         3.15 o                         
   0  -8   8         95.60         95.15         2.52 o                         
   1  -8   8        374.82        378.51         4.50 o                         
   2  -8   8         52.27         53.75         2.10 o                         
   3  -8   8          3.27          2.63         0.68 o                         
   4  -8   8        171.82        169.63         3.53 o                         
   5  -8   8         14.58         12.94         1.15 o                         
   6  -8   8          0.76         -1.01         1.01 o                         
  -5  -7   8         86.41         83.00         8.72 o                         
  -4  -7   8         26.24         21.50         1.69 o                         
  -3  -7   8          9.32          9.90         1.13 o                         
  -2  -7   8          2.54          1.79         0.79 o                         
  -1  -7   8         14.71         12.86         1.05 o                         
   0  -7   8        265.39        262.20         3.88 o                         
   1  -7   8          7.16          7.14         0.79 o                         
   2  -7   8         27.03         28.30         1.40 o                         
   3  -7   8        766.53        762.15         7.01 o                         
   4  -7   8         77.20         69.51         2.38 o                         
   5  -7   8        120.66        114.17         3.33 o                         
   6  -7   8        113.85        115.87         3.34 o                         
  -6  -6   8        151.43        151.81         8.32 o                         
  -5  -6   8         82.28         78.83         3.49 o                         
  -4  -6   8         26.82         26.62         1.62 o                         
  -3  -6   8         56.86         56.01         2.06 o                         
  -2  -6   8         86.94         87.60         2.48 o                         
  -1  -6   8        146.29        152.02         3.16 o                         
   0  -6   8          1.42          0.46         0.52 o                         
   1  -6   8        140.85        138.34         2.45 o                         
   2  -6   8        205.86        207.25         3.47 o                         
   3  -6   8         19.44         18.52         1.16 o                         
   4  -6   8        102.11         99.07         2.86 o                         
   5  -6   8         73.65         72.03         2.42 o                         
   6  -6   8          4.61          5.63         0.88 o                         
   7  -6   8         90.54         91.93         4.40 o                         
  -7  -5   8         82.84         82.24         9.19 o                         
  -6  -5   8         48.37         49.49         2.84 o                         
  -5  -5   8          4.18          4.12         0.81 o                         
  -4  -5   8        113.92        109.82         2.93 o                         
  -3  -5   8         17.98         19.30         1.20 o                         
  -2  -5   8         62.68         59.85         1.77 o                         
  -1  -5   8         92.17         88.02         1.98 o                         
   0  -5   8        260.34        266.19         3.54 o                         
   1  -5   8        114.87        115.75         2.23 o                         
   2  -5   8        273.96        276.25         3.59 o                         
   3  -5   8         20.25         20.72         1.07 o                         
   4  -5   8         39.67         37.33         1.58 o                         
   5  -5   8          5.17          4.19         0.78 o                         
   6  -5   8          1.68          1.74         0.91 o                         
   7  -5   8          1.58          3.97         0.98 o                         
  -7  -4   8         28.87         29.87         2.77 o                         
  -6  -4   8        177.16        175.90         4.61 o                         
  -5  -4   8        221.11        210.77         4.03 o                         
  -4  -4   8          0.45          0.34         0.61 o                         
  -3  -4   8        100.25         98.72         2.28 o                         
  -2  -4   8          4.35          4.24         0.63 o                         
  -1  -4   8          7.73          7.57         0.54 o                         
   0  -4   8        172.41        172.71         2.99 o                         
   1  -4   8        243.21        245.12         2.57 o                         
   2  -4   8        192.86        193.79         2.96 o                         
   3  -4   8        260.15        262.98         3.52 o                         
   4  -4   8        330.51        337.25         4.86 o                         
   5  -4   8          4.15          3.20         0.78 o                         
   6  -4   8          4.51          4.13         0.88 o                         
   7  -4   8         23.90         16.16         4.42 o                         
  -7  -3   8        235.78        247.02         5.17 o                         
  -6  -3   8         80.07         79.72         2.84 o                         
  -5  -3   8        174.42        178.74         3.38 o                         
  -4  -3   8        921.36        909.66         7.54 o                         
  -3  -3   8         34.36         46.92         1.71 o                         
  -2  -3   8          3.16          2.42         0.58 o                         
  -1  -3   8        111.08        117.57         1.63 o                         
   0  -3   8        153.14        151.99         1.67 o                         
   1  -3   8         29.82         30.66         1.10 o                         
   2  -3   8         10.63          9.76         0.82 o                         
   3  -3   8        663.84        672.83         6.21 o                         
   4  -3   8        190.41        194.45         3.80 o                         
   5  -3   8        136.13        139.33         3.46 o                         
   6  -3   8        316.29        321.17         5.30 o                         
  -8  -2   8          0.45         -0.02         1.39 o                         
  -7  -2   8         64.16         60.23         2.59 o                         
  -6  -2   8         51.59         48.47         2.22 o                         
  -5  -2   8        274.47        280.01         4.67 o                         
  -4  -2   8        167.40        165.82         3.19 o                         
  -3  -2   8       1004.96       1024.23         6.29 o                         
  -2  -2   8        632.03        633.38         3.93 o                         
  -1  -2   8         46.19         41.67         0.92 o                         
   0  -2   8         19.00         20.54         0.70 o                         
   1  -2   8        109.64        109.43         1.70 o                         
   2  -2   8          0.27          2.49         0.56 o                         
   3  -2   8          1.80          1.21         0.44 o                         
   4  -2   8         27.39         25.57         1.51 o                         
   5  -2   8        580.10        585.77         7.89 o                         
   6  -2   8        148.58        158.43         5.90 o                         
  -8  -1   8         67.26         72.08         2.91 o                         
  -7  -1   8          0.17          2.06         0.90 o                         
  -6  -1   8        158.35        160.33         3.84 o                         
  -5  -1   8         17.89         15.36         1.06 o                         
  -4  -1   8        133.06        133.10         2.76 o                         
  -3  -1   8        175.26        166.44         1.93 o                         
  -2  -1   8       1167.24       1169.77         9.60 o                         
  -1  -1   8        727.91        730.66         4.37 o                         
   0  -1   8        488.04        499.71         3.68 o                         
   1  -1   8         63.97         63.30         1.42 o                         
   2  -1   8          7.88          6.72         0.57 o                         
   3  -1   8        188.03        190.04         3.05 o                         
   4  -1   8          0.13         -1.04         1.04 o                         
   5  -1   8          0.69         -0.40         0.69 o                         
  -9   0   8        601.71        595.65        24.94 o                         
  -8   0   8        296.70        316.45         7.85 o                         
  -7   0   8         80.87         77.29         2.98 o                         
  -6   0   8         13.39         15.57         1.29 o                         
  -5   0   8         64.64         65.80         2.18 o                         
  -4   0   8        233.53        233.26         2.48 o                         
  -3   0   8          1.77          2.90         0.47 o                         
  -2   0   8         92.96         92.09         1.67 o                         
  -1   0   8        475.39        479.33         3.70 o                         
   0   0   8       1210.47       1198.69         6.08 o                         
   1   0   8        649.49        649.24         4.76 o                         
   2   0   8        152.09        156.23         2.48 o                         
   3   0   8         21.50         18.96         1.17 o                         
   4   0   8         47.74         46.10         1.85 o                         
   5   0   8         55.30         60.12         5.36 o                         
  -8   1   8        456.44        460.94         9.51 o                         
  -7   1   8        547.54        575.80         8.61 o                         
  -6   1   8        528.15        533.32         6.64 o                         
  -5   1   8         78.12         79.38         2.50 o                         
  -4   1   8         15.18         17.26         0.83 o                         
  -3   1   8         76.89         76.35         1.63 o                         
  -2   1   8        417.07        417.50         3.41 o                         
  -1   1   8        117.13        114.76         1.75 o                         
   0   1   8         62.68         61.90         1.37 o                         
   1   1   8        635.65        660.19         4.56 o                         
   2   1   8        670.67        687.50         5.77 o                         
   3   1   8        379.83        394.76         5.27 o                         
   4   1   8         91.44         88.85         2.71 o                         
  -9   2   8         19.89         21.93         5.07 o                         
  -8   2   8          0.48          0.37         1.10 o                         
  -7   2   8        417.84        441.77         8.17 o                         
  -6   2   8        737.41        762.53         9.19 o                         
  -5   2   8        740.32        728.17         6.97 o                         
  -4   2   8        442.77        457.61         4.22 o                         
  -3   2   8          4.06          2.67         0.47 o                         
  -2   2   8          4.11          3.75         0.48 o                         
  -1   2   8        237.99        240.14         2.96 o                         
   0   2   8         93.02         91.75         1.73 o                         
   1   2   8         18.96         17.24         0.97 o                         
   2   2   8        254.91        266.18         4.05 o                         
   3   2   8        357.45        371.69         5.70 o                         
   4   2   8        195.97        190.35         7.56 o                         
  -8   3   8         52.05         53.28         3.12 o                         
  -7   3   8          1.99          0.49         1.33 o                         
  -6   3   8         44.30         41.47         2.26 o                         
  -5   3   8        421.78        424.86         7.27 o                         
  -4   3   8       1122.74       1161.26         7.02 o                         
  -3   3   8        450.55        459.37         3.93 o                         
  -2   3   8        333.15        318.91         3.35 o                         
  -1   3   8         20.33         17.65         0.88 o                         
   0   3   8         19.15         16.19         0.85 o                         
   1   3   8         92.13         90.34         2.48 o                         
   2   3   8         31.81         29.74         2.05 o                         
   3   3   8         31.39         24.91         3.00 o                         
  -7   4   8        169.66        170.10         6.16 o                         
  -6   4   8         87.70         86.32         4.14 o                         
  -5   4   8         18.22         20.61         1.77 o                         
  -4   4   8         95.68         90.88         2.34 o                         
  -3   4   8        510.90        512.20         5.28 o                         
  -2   4   8        652.42        671.45         5.18 o                         
  -1   4   8        353.92        365.24         4.10 o                         
   0   4   8         42.53         39.58         1.56 o                         
   1   4   8          0.16         -0.85         0.96 o                         
  -7   5   8          3.95          2.91         3.05 o                         
  -6   5   8         17.67         21.01         2.06 o                         
  -5   5   8         52.48         50.92         3.10 o                         
  -4   5   8        111.15        111.97         3.34 o                         
  -3   5   8        142.40        140.67         3.36 o                         
  -2   5   8         41.46         38.84         1.66 o                         
  -1   5   8        425.20        438.32         5.52 o                         
   0   5   8        444.08        482.06         8.16 o                         
  -6   6   8        107.59        120.52         6.43 o                         
  -5   6   8          1.31          4.65         1.71 o                         
  -4   6   8          9.20          8.73         2.16 o                         
  -3   6   8         69.65         71.50         3.08 o                         
  -2   6   8          7.05          5.72         4.88 o                         
   1 -10   9         39.58         46.19         4.70 o                         
   2 -10   9         26.23         31.68         6.18 o                         
   3 -10   9         18.12         26.19         2.99 o                         
  -2  -9   9        479.46        441.27        20.68 o                         
  -1  -9   9        169.26        169.28         4.88 o                         
   0  -9   9        480.22        489.80         7.97 o                         
   1  -9   9         98.77        103.69         3.15 o                         
   2  -9   9         16.84         14.43         1.33 o                         
   3  -9   9         35.41         35.02         2.01 o                         
   4  -9   9         82.50         74.18         4.53 o                         
   5  -9   9         10.16         10.28         2.31 o                         
  -3  -8   9         11.38         11.66         1.69 o                         
  -2  -8   9         29.76         27.83         1.71 o                         
  -1  -8   9        139.71        132.97         3.52 o                         
   0  -8   9        298.24        301.61         6.46 o                         
   1  -8   9        656.63        670.73         7.60 o                         
   2  -8   9        325.46        337.68         6.37 o                         
   3  -8   9         64.93         64.84         2.30 o                         
   4  -8   9          3.33          3.24         0.75 o                         
   5  -8   9         62.15         62.65         2.78 o                         
   6  -8   9         42.52         42.50         6.32 o                         
  -4  -7   9         10.37         11.00         1.42 o                         
  -3  -7   9          0.31          0.48         0.83 o                         
  -2  -7   9        240.38        247.28         4.66 o                         
  -1  -7   9         22.31         21.69         1.34 o                         
   0  -7   9          3.27          2.99         0.71 o                         
   1  -7   9        183.44        181.44         3.52 o                         
   2  -7   9        462.39        466.22         5.61 o                         
   3  -7   9        565.88        583.83         6.45 o                         
   4  -7   9        188.79        187.31         4.05 o                         
   5  -7   9         70.48         66.63         2.58 o                         
   6  -7   9         11.65         14.51         3.75 o                         
  -5  -6   9        403.86        408.20         7.32 o                         
  -4  -6   9        727.27        732.17         8.75 o                         
  -3  -6   9         83.81         82.97         3.14 o                         
  -2  -6   9          2.49          2.02         0.68 o                         
  -1  -6   9         21.78         18.36         1.26 o                         
   0  -6   9        130.49        127.11         2.99 o                         
   1  -6   9         35.86         34.61         1.45 o                         
   2  -6   9         44.31         44.41         1.76 o                         
   3  -6   9        222.03        229.12         3.70 o                         
   4  -6   9        518.11        537.02         6.29 o                         
   5  -6   9        254.03        261.71         5.17 o                         
   6  -6   9         84.99         83.68         5.98 o                         
  -6  -5   9          1.45          1.90         2.71 o                         
  -5  -5   9        180.79        185.65         3.89 o                         
  -4  -5   9        528.05        528.75         6.71 o                         
  -3  -5   9        212.45        208.27         5.01 o                         
  -2  -5   9       1168.70       1189.43         9.72 o                         
  -1  -5   9         45.14         42.70         1.76 o                         
   0  -5   9          9.80          9.13         0.75 o                         
   1  -5   9         21.33         20.58         1.18 o                         
   2  -5   9         54.06         52.88         1.71 o                         
   3  -5   9          0.18          0.78         0.61 o                         
   4  -5   9         29.08         27.97         1.59 o                         
   5  -5   9        199.60        207.78         4.63 o                         
   6  -5   9        410.32        411.08        13.19 o                         
  -7  -4   9         53.07         63.01        12.75 o                         
  -6  -4   9          7.12          5.63         1.29 o                         
  -5  -4   9         10.50          9.88         1.06 o                         
  -4  -4   9         45.61         41.12         1.82 o                         
  -3  -4   9        808.54        830.02         6.72 o                         
  -2  -4   9        374.78        374.23         4.44 o                         
  -1  -4   9        387.54        402.84         4.06 o                         
   0  -4   9        608.21        616.17         5.53 o                         
   1  -4   9         65.69         63.90         1.78 o                         
   2  -4   9         13.69         10.87         0.94 o                         
   3  -4   9         34.70         34.06         1.52 o                         
   4  -4   9          0.64         -0.17         0.72 o                         
   5  -4   9          0.21         -1.00         1.00 o                         
   6  -4   9         38.95         35.80         5.82 o                         
  -7  -3   9        247.64        259.98         6.30 o                         
  -6  -3   9          0.74          0.20         1.10 o                         
  -5  -3   9         39.08         36.10         1.72 o                         
  -4  -3   9          3.63          5.17         0.93 o                         
  -3  -3   9          0.54          0.84         0.48 o                         
  -2  -3   9          7.40          5.98         0.80 o                         
  -1  -3   9        552.09        558.06         4.31 o                         
   0  -3   9        404.64        408.74         4.08 o                         
   1  -3   9        313.69        314.28         3.71 o                         
   2  -3   9        209.14        210.59         3.45 o                         
   3  -3   9         43.43         42.79         1.81 o                         
   4  -3   9         22.92         21.82         1.44 o                         
   5  -3   9         18.72         16.89         1.46 o                         
   6  -3   9          8.80          7.33         3.25 o                         
  -8  -2   9        318.21        320.91         8.68 o                         
  -7  -2   9        214.81        217.63         4.95 o                         
  -6  -2   9        190.60        195.65         4.45 o                         
  -5  -2   9         77.28         82.43         2.47 o                         
  -4  -2   9         17.57         14.47         1.10 o                         
  -3  -2   9          4.35          3.12         0.60 o                         
  -2  -2   9          5.20          4.88         0.63 o                         
  -1  -2   9         18.73         17.01         0.71 o                         
   0  -2   9        231.18        232.63         2.61 o                         
   1  -2   9         97.00         93.86         1.99 o                         
   2  -2   9        236.18        240.83         3.84 o                         
   3  -2   9        234.86        233.42         4.26 o                         
   4  -2   9         44.56         47.07         2.12 o                         
   5  -2   9          5.53          3.40         1.35 o                         
  -8  -1   9         44.31         50.51         3.77 o                         
  -7  -1   9         30.36         29.56         1.91 o                         
  -6  -1   9        317.61        340.05         5.81 o                         
  -5  -1   9        163.16        159.06         3.25 o                         
  -4  -1   9        376.02        369.06         4.86 o                         
  -3  -1   9         16.73         14.55         0.85 o                         
  -2  -1   9        152.27        149.07         2.18 o                         
  -1  -1   9         84.02         81.04         1.61 o                         
   0  -1   9        117.31        120.74         2.02 o                         
   1  -1   9        223.90        223.78         2.76 o                         
   2  -1   9        186.52        189.69         3.74 o                         
   3  -1   9          2.01          1.07         0.68 o                         
   4  -1   9        257.06        259.73         5.01 o                         
   5  -1   9         12.90         11.23         3.78 o                         
  -8   0   9          4.53          5.13         1.52 o                         
  -7   0   9         74.37         82.40         3.00 o                         
  -6   0   9         53.47         52.70         2.35 o                         
  -5   0   9        200.30        189.77         4.10 o                         
  -4   0   9          1.09          1.74         0.58 o                         
  -3   0   9        503.60        492.85         4.10 o                         
  -2   0   9         89.06         87.59         1.68 o                         
  -1   0   9         24.92         22.71         0.88 o                         
   0   0   9        416.59        415.41         3.72 o                         
   1   0   9         20.90         19.07         0.87 o                         
   2   0   9          0.45          0.46         0.59 o                         
   3   0   9        182.05        188.61         4.21 o                         
   4   0   9          4.45          4.72         1.31 o                         
  -8   1   9         35.63         39.11         7.71 o                         
  -7   1   9         71.44         76.02         3.55 o                         
  -6   1   9         20.12         17.43         1.40 o                         
  -5   1   9         81.40         81.69         2.69 o                         
  -4   1   9        102.63         92.46         2.13 o                         
  -3   1   9         47.19         44.76         1.33 o                         
  -2   1   9          9.80          9.87         0.64 o                         
  -1   1   9        122.50        116.75         2.04 o                         
   0   1   9         12.32         12.42         0.73 o                         
   1   1   9        118.05        116.10         2.26 o                         
   2   1   9         52.84         50.50         1.86 o                         
   3   1   9        101.80         95.20         4.07 o                         
  -8   2   9         13.63          9.84         3.17 o                         
  -7   2   9         91.07         91.13         3.59 o                         
  -6   2   9         76.64         68.81         2.98 o                         
  -5   2   9         64.78         67.83         2.30 o                         
  -4   2   9        301.41        307.17         4.14 o                         
  -3   2   9         50.35         47.12         1.27 o                         
  -2   2   9          7.68          6.89         0.62 o                         
  -1   2   9         25.68         23.07         1.03 o                         
   0   2   9         17.18         16.46         0.90 o                         
   1   2   9          6.87          7.39         0.86 o                         
   2   2   9         70.36         68.07         2.47 o                         
  -7   3   9        134.22        152.43         5.08 o                         
  -6   3   9         90.29         95.68         3.65 o                         
  -5   3   9        189.07        186.63         4.64 o                         
  -4   3   9         57.15         50.30         1.95 o                         
  -3   3   9        244.15        250.39         3.18 o                         
  -2   3   9        247.58        241.68         3.41 o                         
  -1   3   9         63.00         66.43         1.86 o                         
   0   3   9          5.32          5.10         0.83 o                         
   1   3   9          2.34          0.46         0.73 o                         
   2   3   9         43.09         41.51         3.61 o                         
  -7   4   9         86.13        108.01        10.93 o                         
  -6   4   9         20.95         21.52         2.11 o                         
  -5   4   9         27.24         30.90         2.30 o                         
  -4   4   9         84.43         82.28         2.53 o                         
  -3   4   9        108.51        105.57         2.74 o                         
  -2   4   9        339.09        347.27         4.63 o                         
  -1   4   9        124.18        125.16         2.87 o                         
   0   4   9        129.51        132.53         3.22 o                         
  -6   5   9          1.30         -2.53         2.53 o                         
  -5   5   9          6.25          5.49         1.69 o                         
  -4   5   9         57.77         51.80         2.17 o                         
  -3   5   9         13.71         10.71         1.29 o                         
  -2   5   9          4.77          2.71         1.21 o                         
  -1   5   9        212.08        232.25        10.13 o                         
  -1  -9  10         30.44         35.18         3.94 o                         
   0  -9  10         34.24         30.81         2.59 o                         
   1  -9  10        152.77        148.73         5.56 o                         
   2  -9  10          0.27          1.08         1.24 o                         
   3  -9  10          0.23         -1.97         1.97 o                         
  -3  -8  10          0.46         -2.83         2.83 o                         
  -2  -8  10          6.55          0.86         1.79 o                         
  -1  -8  10         41.37         39.15         2.04 o                         
   0  -8  10        139.62        145.51         3.76 o                         
   1  -8  10         18.68         20.34         1.50 o                         
   2  -8  10        154.62        151.08         4.07 o                         
   3  -8  10        229.73        223.53         5.31 o                         
   4  -8  10         36.48         28.84         2.27 o                         
  -4  -7  10         16.39         13.75         2.38 o                         
  -3  -7  10         51.13         52.49         2.54 o                         
  -2  -7  10          0.37          0.16         1.28 o                         
  -1  -7  10          0.62          1.41         0.65 o                         
   0  -7  10          0.45          1.31         0.74 o                         
   1  -7  10        100.95         96.63         2.99 o                         
   2  -7  10         96.05         97.81         3.19 o                         
   3  -7  10        211.13        219.63         4.42 o                         
   4  -7  10        115.57        119.71         3.42 o                         
   5  -7  10         82.72         70.87         5.80 o                         
  -5  -6  10        163.39        167.89         8.39 o                         
  -4  -6  10        367.01        364.60         6.03 o                         
  -3  -6  10         68.27         65.15         3.27 o                         
  -2  -6  10        133.17        136.85         3.31 o                         
  -1  -6  10          1.20          1.91         0.71 o                         
   0  -6  10         43.05         42.53         2.04 o                         
   1  -6  10          3.29          2.58         0.77 o                         
   2  -6  10         14.48         13.09         1.18 o                         
   3  -6  10         23.25         24.12         1.57 o                         
   4  -6  10        209.40        215.49         4.55 o                         
   5  -6  10        300.63        308.92        11.78 o                         
  -6  -5  10         22.75         29.40         5.09 o                         
  -5  -5  10          2.36          2.35         0.85 o                         
  -4  -5  10         67.25         70.65         2.62 o                         
  -3  -5  10        808.63        820.51        10.60 o                         
  -2  -5  10        233.91        235.62         4.14 o                         
  -1  -5  10        146.22        142.47         3.22 o                         
   0  -5  10        199.26        203.46         4.31 o                         
   1  -5  10         87.25         86.40         2.40 o                         
   2  -5  10         18.72         18.57         1.24 o                         
   3  -5  10         59.61         58.20         2.31 o                         
   4  -5  10         84.93         80.04         2.89 o                         
   5  -5  10         29.97         30.39         4.58 o                         
  -6  -4  10        117.03        108.36         5.17 o                         
  -5  -4  10         18.52         16.61         1.42 o                         
  -4  -4  10          5.95          5.35         1.07 o                         
  -3  -4  10          0.53          0.63         0.82 o                         
  -2  -4  10        505.66        509.47         6.79 o                         
  -1  -4  10        795.30        799.19         7.95 o                         
   0  -4  10        270.73        266.64         3.91 o                         
   1  -4  10        297.71        304.06         4.63 o                         
   2  -4  10          5.13          4.91         0.81 o                         
   3  -4  10          0.08         -0.45         0.59 o                         
   4  -4  10        109.22        111.48         3.45 o                         
   5  -4  10         34.49         23.92         4.66 o                         
  -7  -3  10        306.98        333.08        10.02 o                         
  -6  -3  10        123.95        116.07         3.89 o                         
  -5  -3  10         42.21         42.77         1.94 o                         
  -4  -3  10        119.76        117.80         3.02 o                         
  -3  -3  10         17.40         14.06         1.33 o                         
  -2  -3  10         20.67         17.76         1.26 o                         
  -1  -3  10        225.86        226.48         4.20 o                         
   0  -3  10        426.17        428.03         5.01 o                         
   1  -3  10        671.45        689.27         7.47 o                         
   2  -3  10        417.93        424.97         5.41 o                         
   3  -3  10         74.09         73.13         2.70 o                         
   4  -3  10         22.47         20.38         1.62 o                         
   5  -3  10          1.12          2.78         2.13 o                         
  -7  -2  10        372.62        380.63         7.72 o                         
  -6  -2  10        363.06        358.23         6.37 o                         
  -5  -2  10        380.59        386.34         7.21 o                         
  -4  -2  10         27.24         25.26         1.60 o                         
  -3  -2  10        114.16        109.29         3.03 o                         
  -2  -2  10         57.37         56.76         2.05 o                         
  -1  -2  10        111.74        112.34         2.67 o                         
   0  -2  10         11.00          9.57         0.82 o                         
   1  -2  10        279.07        280.46         4.25 o                         
   2  -2  10        463.86        468.66         5.69 o                         
   3  -2  10        348.50        362.13         5.61 o                         
   4  -2  10        261.44        257.99         7.33 o                         
  -7  -1  10         58.83         58.49         2.84 o                         
  -6  -1  10        338.92        347.92         6.17 o                         
  -5  -1  10        712.98        732.15         8.58 o                         
  -4  -1  10        531.14        550.81         6.59 o                         
  -3  -1  10        213.73        208.84         4.07 o                         
  -2  -1  10          9.27          9.07         0.76 o                         
  -1  -1  10        244.10        249.98         2.96 o                         
   0  -1  10          8.64          8.49         0.75 o                         
   1  -1  10         83.71         81.33         2.36 o                         
   2  -1  10         45.11         46.24         2.03 o                         
   3  -1  10        220.30        223.91         4.63 o                         
   4  -1  10        315.65        302.91        16.49 o                         
  -7   0  10        143.99        154.62         5.21 o                         
  -6   0  10         11.02         10.60         1.22 o                         
  -5   0  10        143.10        141.57         3.77 o                         
  -4   0  10        497.57        494.60         5.65 o                         
  -3   0  10        812.34        833.70         7.82 o                         
  -2   0  10        261.54        261.19         3.41 o                         
  -1   0  10        261.56        258.14         2.90 o                         
   0   0  10         39.88         37.96         1.21 o                         
   1   0  10         75.76         75.43         2.50 o                         
   2   0  10         42.17         41.55         2.02 o                         
   3   0  10          0.79          0.23         0.98 o                         
  -7   1  10          8.63         11.00         8.69 o                         
  -6   1  10         71.19         75.94         3.51 o                         
  -5   1  10         62.59         69.55         2.65 o                         
  -4   1  10          9.69          8.29         0.91 o                         
  -3   1  10        348.56        342.68         3.78 o                         
  -2   1  10        412.48        413.96         3.89 o                         
  -1   1  10        596.49        592.50         5.57 o                         
   0   1  10        109.88        108.77         2.36 o                         
   1   1  10         69.92         69.97         2.30 o                         
   2   1  10          8.06          6.84         1.00 o                         
  -7   2  10        156.34        164.59         8.47 o                         
  -6   2  10         10.46          9.60         1.33 o                         
  -5   2  10         49.99         52.88         2.62 o                         
  -4   2  10          9.40          7.85         0.86 o                         
  -3   2  10         38.73         39.48         1.44 o                         
  -2   2  10         81.27         77.50         1.90 o                         
  -1   2  10        190.66        190.82         3.13 o                         
   0   2  10        382.97        394.61         5.54 o                         
   1   2  10        180.35        186.93         4.33 o                         
  -6   3  10        184.44        163.43        12.87 o                         
  -5   3  10         72.22         66.34         3.35 o                         
  -4   3  10          0.51         -0.17         0.82 o                         
  -3   3  10         74.53         70.06         2.52 o                         
  -2   3  10          8.57          7.43         0.69 o                         
  -1   3  10         14.48         11.91         1.23 o                         
   0   3  10         84.09         83.37         2.91 o                         
  -6   4  10        217.37        203.34        14.47 o                         
  -5   4  10        229.00        231.76         7.49 o                         
  -4   4  10         50.03         46.91         2.48 o                         
  -3   4  10         64.51         55.50         2.43 o                         
  -2   4  10         22.87         24.58         1.73 o                         
  -1   4  10          6.55          4.46         2.09 o                         
  -1  -8  11        188.91        187.49         9.34 o                         
   0  -8  11         40.27         37.49         2.70 o                         
   1  -8  11          3.55          1.31         0.93 o                         
   2  -8  11         24.49         24.69         3.22 o                         
  -3  -7  11         31.41         26.52         3.90 o                         
  -2  -7  11         29.97         29.75         2.86 o                         
  -1  -7  11        574.67        598.85         9.14 o                         
   0  -7  11        131.78        137.36         3.73 o                         
   1  -7  11         74.78         75.07         2.80 o                         
   2  -7  11         33.10         35.28         2.23 o                         
   3  -7  11          1.12          1.02         2.38 o                         
  -4  -6  11          1.30          4.66         1.84 o                         
  -3  -6  11        129.21        126.30         3.85 o                         
  -2  -6  11        191.46        189.90         4.87 o                         
  -1  -6  11          5.67          6.58         0.97 o                         
   0  -6  11         85.93         86.29         3.02 o                         
   1  -6  11        326.95        324.75         5.82 o                         
   2  -6  11        121.67        119.53         3.91 o                         
   3  -6  11         37.30         37.87         2.70 o                         
   4  -6  11          5.47          7.15         1.90 o                         
  -4  -5  11          6.76          6.51         0.99 o                         
  -3  -5  11         53.69         47.76         2.37 o                         
  -2  -5  11          1.27          1.73         0.92 o                         
  -1  -5  11          7.55          7.02         1.01 o                         
   0  -5  11        101.84         96.65         3.13 o                         
   1  -5  11         38.40         37.72         2.20 o                         
   2  -5  11         66.28         62.69         2.41 o                         
   3  -5  11        107.36        108.02         3.75 o                         
   4  -5  11         85.70         77.24         5.93 o                         
  -5  -4  11        107.20        107.32         5.96 o                         
  -4  -4  11         95.55         93.69         3.21 o                         
  -3  -4  11         89.51         86.08         3.21 o                         
  -2  -4  11         17.10         14.17         1.53 o                         
  -1  -4  11         27.82         24.87         1.61 o                         
   0  -4  11         12.29         12.62         1.28 o                         
   1  -4  11         51.05         49.83         2.47 o                         
   2  -4  11         10.78          8.60         1.05 o                         
   3  -4  11         37.61         38.65         2.35 o                         
   4  -4  11         41.94         36.38         4.27 o                         
  -6  -3  11          5.32          9.98         2.43 o                         
  -5  -3  11         86.25         85.58         3.76 o                         
  -4  -3  11         38.47         34.99         1.94 o                         
  -3  -3  11        133.37        131.65         3.62 o                         
  -2  -3  11          2.11          0.55         0.71 o                         
  -1  -3  11        153.42        151.19         3.68 o                         
   0  -3  11        129.90        126.85         3.51 o                         
   1  -3  11          8.19          6.98         0.96 o                         
   2  -3  11        165.08        163.48         3.91 o                         
   3  -3  11         90.34         93.94         4.59 o                         
  -6  -2  11        144.79        151.51        13.59 o                         
  -5  -2  11         47.76         47.38         2.77 o                         
  -4  -2  11        135.59        130.01         3.53 o                         
  -3  -2  11         19.41         17.52         1.41 o                         
  -2  -2  11        202.95        200.92         3.71 o                         
  -1  -2  11          9.65          9.17         1.05 o                         
   0  -2  11         48.10         43.86         1.91 o                         
   1  -2  11        319.73        317.46         5.23 o                         
   2  -2  11         45.92         47.73         2.35 o                         
   3  -2  11          9.17         10.63         2.95 o                         
  -6  -1  11         74.80         74.91         4.11 o                         
  -5  -1  11         76.58         72.74         3.10 o                         
  -4  -1  11        131.14        134.67         4.06 o                         
  -3  -1  11        234.97        224.32         4.52 o                         
  -2  -1  11         31.94         27.82         1.44 o                         
  -1  -1  11          2.18          0.44         0.73 o                         
   0  -1  11         40.13         36.57         1.72 o                         
   1  -1  11         16.78         16.19         1.33 o                         
   2  -1  11         15.56         14.24         1.40 o                         
  -6   0  11          0.91         -1.29         1.60 o                         
  -5   0  11         34.08         31.73         1.93 o                         
  -4   0  11         65.72         67.07         2.88 o                         
  -3   0  11        359.81        357.89         4.78 o                         
  -2   0  11        181.75        179.21         3.15 o                         
  -1   0  11         97.97         97.26         2.46 o                         
   0   0  11         34.64         34.35         1.70 o                         
   1   0  11          2.41          2.29         0.52 o                         
   2   0  11         51.50         49.77         5.07 o                         
  -6   1  11        165.21        165.36         8.78 o                         
  -5   1  11          0.37          2.27         0.95 o                         
  -4   1  11         18.95         20.19         1.55 o                         
  -3   1  11          3.23          1.56         0.82 o                         
  -2   1  11        191.80        191.09         3.39 o                         
  -1   1  11        400.82        398.40         5.80 o                         
   0   1  11        211.92        217.11         5.06 o                         
   1   1  11         24.40         21.01         3.29 o                         
  -6   2  11        265.15        271.54        10.86 o                         
  -5   2  11         10.54         10.23         1.79 o                         
  -4   2  11        117.73        117.41         3.42 o                         
  -3   2  11          1.61          0.34         0.75 o                         
  -2   2  11          0.32         -0.56         0.56 o                         
  -1   2  11        109.08        103.29         3.48 o                         
   0   2  11        121.08        121.46         7.74 o                         
  -5   3  11        117.58        102.62        10.23 o                         
  -4   3  11         27.36         24.15         3.42 o                         
  -3   3  11         47.56         43.97         2.66 o                         
  -2   3  11         11.45          8.60         1.97 o                         
   0  -7  12        229.07        224.19         9.05 o                         
   1  -7  12        381.52        387.73        16.72 o                         
  -3  -6  12         10.65         11.61         2.65 o                         
  -2  -6  12        143.11        152.00         8.35 o                         
  -1  -6  12         22.56         16.45         3.04 o                         
   0  -6  12        229.80        231.88         6.29 o                         
   1  -6  12        144.31        147.90        12.43 o                         
  -4  -5  12         60.31         57.14         4.16 o                         
  -3  -5  12          2.71          2.85         2.70 o                         
  -2  -5  12          7.56         10.21         1.47 o                         
  -1  -5  12        125.77        130.82         4.86 o                         
   0  -5  12          8.87          6.53         1.31 o                         
   1  -5  12         20.56         20.58         2.52 o                         
   2  -5  12        168.68        170.42         8.86 o                         
  -3  -4  12        304.37        305.17         5.88 o                         
  -2  -4  12         21.55         17.94         1.94 o                         
  -1  -4  12          2.73          0.11         0.82 o                         
   0  -4  12        117.96        120.43         3.64 o                         
   1  -4  12         31.77         33.06         2.19 o                         
   2  -4  12          0.47          2.44         1.97 o                         
  -4  -3  12        168.49        183.64        17.85 o                         
  -3  -3  12        353.36        362.17         6.27 o                         
  -2  -3  12        441.70        443.63         6.94 o                         
  -1  -3  12        218.07        219.08         4.72 o                         
   0  -3  12          1.40          0.73         0.76 o                         
   1  -3  12          2.27          3.98         1.48 o                         
  -5  -2  12         19.44         18.79         3.15 o                         
  -4  -2  12          9.56          9.24         1.44 o                         
  -3  -2  12         34.51         29.65         1.87 o                         
  -2  -2  12        283.26        277.72         5.44 o                         
  -1  -2  12        188.41        193.00         4.00 o                         
   0  -2  12        512.41        515.43         7.95 o                         
   1  -2  12         29.87         31.22         4.66 o                         
   2  -2  12          7.12          3.91         2.05 o                         
  -5  -1  12          0.99          1.94         2.30 o                         
  -4  -1  12         46.12         46.17         3.04 o                         
  -3  -1  12         24.63         23.38         1.72 o                         
  -2  -1  12          5.35          4.02         1.13 o                         
  -1  -1  12         65.44         59.75         2.15 o                         
   0  -1  12        194.01        191.32         4.57 o                         
  -4   0  12         14.31         10.46         1.96 o                         
  -3   0  12          9.58          8.20         1.04 o                         
  -2   0  12         52.65         50.78         2.23 o                         
  -1   0  12          2.62          0.56         0.91 o                         
   0   0  12          2.00          3.31         1.24 o                         
  -4   1  12        175.94        167.50         6.26 o                         
  -3   1  12         36.62         31.72         2.45 o                         
  -2   1  12          1.75         -0.25         1.64 o                         
  -1   1  12         21.23         21.26         3.61 o                         
  -2  -4  13          0.43          1.32         1.16 o                         
  -2  -3  13        363.42        337.13        18.82 o                         
  -2  -2  13        101.13         97.50         6.28 o                         
  -1  -2  13        145.73        133.39        11.15 o                         
                                                                                
